# Supplementary material for: Phylosymbiosis shapes skin bacterial communities and pathogen-protective function in Appalachian salamanders
Source: ISME J. 2024 Jun 11;18(1):wrae104. doi: 10.1093/ismejo/wrae104 (PMC11195472; doi:10.1093/ismejo/wrae104)
Supplement: Osborne_Supplementary_tables_R1_wrae104 [file osborne_supplementary_tables_r1_wrae104.xlsx]

## Sheet: S1. Site info
Table S1: Sampling site location and information
Locality	Site	Site Abbreviation	Latitude (dd)	Longitude (dd)	Elevation (m)	Habitat	N Environmental samples	Species sampled
Front Royal Conservation Biology Institute	Leech Pond	LEEP	38.8959	-78.1504	277	Pond	8	N. viridescens (n = 17)
Front Royal Conservation Biology Institute	Posey Hollow	POSH	38.8946	-78.145	316	Forest	11	P. cinereus (n = 13)
Front Royal Conservation Biology Institute	Posey Hollow	POSH	38.8946	-78.145	316	Stream	6	E. bislineata (n = 13), D. fuscus (n = 4)
George Washington and Jefferson National Forests	Flag Pole Knob	FLAK	38.507	-79.1964	1286	Forest	8	P. cinereus (n = 7)
George Washington and Jefferson National Forests	Gauley Ridge	GAR	38.578	-79.027	952	Pond	8	N. viridescens (n = 21)
George Washington and Jefferson National Forests	Hone Quarry	HOQ	38.4688	-79.1403	602	Forest	0	N. viridescens (n = 5)
George Washington and Jefferson National Forests	Hone Quarry	HOQ	38.4688	-79.1403	602	Stream	7	E. bislineata (n = 12)
George Washington and Jefferson National Forests	Timber Hollow	TIH	38.5563	-79.1552	708	Forest	0	P. glutinosus (n = 1)
George Washington and Jefferson National Forests	Timber Hollow	TIH	38.5563	-79.1552	708	Stream	8	E. bislineata (n = 7), G. porphyriticus (n = 2)
George Washington and Jefferson National Forests	Timber Ridge	TIMR	38.417	-79.1451	619	Forest	8	P. cinereus (n = 10)
George Washington and Jefferson National Forests	White Oak Flats	WOF	38.5771	-79.0299	1031	Pond	8	N. viridescens (n = 5), A. jeffersonianum (n = 5)
Mountain Maryland	Dans Mountain Pond	DMP	39.5627	-78.9502	634	Pond	8	N. viridescens (n = 14)
Mountain Maryland	Dans Mountain Pond	DMP	39.5627	-78.9502	634	Forest	6	P. cinereus (n = 18), P. glutinosus (n = 4), P. hoffmani (n = 1)
Mountain Maryland	Dans Mountain Pond	DMP	39.5627	-78.9502	634	Stream	8	E. bislineata (n = 7), D. ochrophaeus (n = 6), D. monticola (n = 2), D. fuscus (n = 5)
Mountain Maryland	Savage River Bear Pen	SRBE	39.5607	-79.1142	470	Forest	8	P. cinereus (n = 8), P. hoffmani (n = 1)
Mountain Maryland	Savage River Big Run	SRBR	39.5584	-79.1518	498	Stream	8	D. fuscus (n = 1), D. ochrophaeus (n = 7), E. bislineata (n = 8), G. porphyriticus (n = 3)
Mountain Maryland	Savage River Reservoir	SRR	39.5242	-79.1413	460	Pond	8	N. viridescens (n = 15)

## Sheet: S2. Sample info
Table S2: Sample metadata, seuence info, NCBI accession, and alpha diversity for all salamander, environmental and control samples
SampleID	Site	Locality	Date	Habitat	Sample Type	SVL (mm)	Mass (g)	Genus	Species	Morph	Sex	Bd infected	Bd load (ZGE)	N Sequences (raw)	N Sequences (filtered)	NCBI sample ID	ASV richness
WOF04	White Oak Flats	GWJNF	2020-10-15	pond	Salamander	31	0.9	Ambystoma	jeffersonianum	NA	unknown	no	NA	10568	8955	SAMN38229333	158
WOF03	White Oak Flats	GWJNF	2020-10-15	pond	Salamander	29.8	1	Ambystoma	jeffersonianum	NA	unknown	no	NA	13097	10812	SAMN38229334	49
WOF01	White Oak Flats	GWJNF	2020-10-15	pond	Salamander	29.2	0.9	Ambystoma	jeffersonianum	NA	unknown	no	NA	14228	11708	SAMN38229335	23
WOF02	White Oak Flats	GWJNF	2020-10-15	pond	Salamander	30	1.1	Ambystoma	jeffersonianum	NA	unknown	no	NA	9945	8214	SAMN38229336	29
WOF05	White Oak Flats	GWJNF	2020-10-15	pond	Salamander	30.8	1.2	Ambystoma	jeffersonianum	NA	unknown	no	NA	13096	10795	SAMN38229337	34
POSH88	Posey Hollow	Front Royal CBI	2020-10-08	stream	Salamander	55.2	4	Desmognathus	fuscus	NA	unknown	yes	12084.4	28165	23326	SAMN38229416	298
POSH91	Posey Hollow	Front Royal CBI	2020-10-08	stream	Salamander	72.4	10.7	Desmognathus	fuscus	NA	unknown	no	NA	21959	17788	SAMN38229417	456
POSH90	Posey Hollow	Front Royal CBI	2020-10-08	stream	Salamander	52.3	3.5	Desmognathus	fuscus	NA	unknown	yes	558.65	27770	22343	SAMN38229418	612
POSH89	Posey Hollow	Front Royal CBI	2020-10-08	stream	Salamander	63.8	7.4	Desmognathus	fuscus	NA	unknown	no	NA	32809	26810	SAMN38229419	622
DMP02	Dans Mountain Pond	Mountain MD	2020-10-23	stream	Salamander	39.5	1.7	Desmognathus	fuscus	NA	unknown	no	NA	3228	2596	SAMN38229410	NA
DMP13	Dans Mountain Pond	Mountain MD	2020-10-23	stream	Salamander	39.5	1.5	Desmognathus	fuscus	NA	unknown	no	NA	27282	22153	SAMN38229411	23
DMP07	Dans Mountain Pond	Mountain MD	2020-10-23	stream	Salamander	36.3	1	Desmognathus	fuscus	NA	unknown	no	NA	16420	13613	SAMN38229412	124
DMP09	Dans Mountain Pond	Mountain MD	2020-10-23	stream	Salamander	31.8	1.1	Desmognathus	fuscus	NA	unknown	no	NA	41450	33768	SAMN38229413	305
DMP10	Dans Mountain Pond	Mountain MD	2020-10-23	stream	Salamander	31.8	1.3	Desmognathus	fuscus	NA	unknown	no	NA	37063	30765	SAMN38229414	159
DMP14	Dans Mountain Pond	Mountain MD	2020-10-23	stream	Salamander	36	1.4	Desmognathus	fuscus	NA	unknown	no	NA	39350	32061	SAMN38229415	101
SRBR07	Savage River Big Run	Mountain MD	2020-10-24	stream	Salamander	61.3	5.9	Desmognathus	fuscus	NA	unknown	no	NA	29929	24288	SAMN38229420	499
DMP04	Dans Mountain Pond	Mountain MD	2020-10-23	stream	Salamander	40.5	1.4	Desmognathus	monticola	NA	unknown	no	NA	13128	10960	SAMN38229421	272
DMP01	Dans Mountain Pond	Mountain MD	2020-10-23	stream	Salamander	42.5	1.9	Desmognathus	monticola	NA	unknown	no	NA	14844	12426	SAMN38229422	121
DMP06	Dans Mountain Pond	Mountain MD	2020-10-23	stream	Salamander	38	1.4	Desmognathus	ochrophaeus	NA	unknown	no	NA	11757	9615	SAMN38229423	175
DMP12	Dans Mountain Pond	Mountain MD	2020-10-23	stream	Salamander	53.2	3.5	Desmognathus	ochrophaeus	NA	unknown	no	NA	21816	18012	SAMN38229424	409
DMP05	Dans Mountain Pond	Mountain MD	2020-10-23	stream	Salamander	38.8	1.5	Desmognathus	ochrophaeus	NA	unknown	no	NA	14561	12044	SAMN38229425	255
DMP03	Dans Mountain Pond	Mountain MD	2020-10-23	stream	Salamander	39	1.4	Desmognathus	ochrophaeus	NA	unknown	no	NA	16737	13630	SAMN38229426	284
DMP11	Dans Mountain Pond	Mountain MD	2020-10-23	stream	Salamander	37.1	1	Desmognathus	ochrophaeus	NA	unknown	no	NA	29301	23873	SAMN38229427	430
DMP08	Dans Mountain Pond	Mountain MD	2020-10-23	stream	Salamander	38	1.4	Desmognathus	ochrophaeus	NA	unknown	no	NA	29559	24301	SAMN38229428	472
SRBR02	Savage River Big Run	Mountain MD	2020-10-24	stream	Salamander	36.4	1.3	Desmognathus	ochrophaeus	NA	unknown	no	NA	9895	8202	SAMN38229429	135
SRBR08	Savage River Big Run	Mountain MD	2020-10-24	stream	Salamander	36.2	0.4	Desmognathus	ochrophaeus	NA	unknown	no	NA	23942	19420	SAMN38229430	340
SRBR03	Savage River Big Run	Mountain MD	2020-10-24	stream	Salamander	38.2	2.3	Desmognathus	ochrophaeus	NA	unknown	no	NA	18009	14733	SAMN38229431	206
SRBR06	Savage River Big Run	Mountain MD	2020-10-24	stream	Salamander	32.3	1	Desmognathus	ochrophaeus	NA	unknown	no	NA	36966	30490	SAMN38229432	305
SRBR12	Savage River Big Run	Mountain MD	2020-10-24	stream	Salamander	36.7	1.1	Desmognathus	ochrophaeus	NA	female	no	NA	37598	30538	SAMN38229433	626
SRBR05	Savage River Big Run	Mountain MD	2020-10-24	stream	Salamander	36.9	1	Desmognathus	ochrophaeus	NA	unknown	no	NA	11914	9649	SAMN38229434	290
SRBR04	Savage River Big Run	Mountain MD	2020-10-24	stream	Salamander	33	1.1	Desmognathus	ochrophaeus	NA	unknown	no	NA	17430	14580	SAMN38229435	164
POSH75	Posey Hollow	Front Royal CBI	2020-10-08	stream	Salamander	47.4	2.2	Eurycea	bislineata	NA	female	no	NA	4069	3214	SAMN38229458	NA
POSH74	Posey Hollow	Front Royal CBI	2020-10-08	stream	Salamander	50.6	2.4	Eurycea	bislineata	NA	female	yes	195.87	14329	11908	SAMN38229459	83
POSH81	Posey Hollow	Front Royal CBI	2020-10-08	stream	Salamander	45	1.5	Eurycea	bislineata	NA	female	no	NA	15086	12338	SAMN38229460	246
POSH85	Posey Hollow	Front Royal CBI	2020-10-08	stream	Salamander	41.2	1.2	Eurycea	bislineata	NA	female	no	NA	102465	85053	SAMN38229461	933
POSH77	Posey Hollow	Front Royal CBI	2020-10-08	stream	Salamander	41.4	1.7	Eurycea	bislineata	NA	male	yes	143.89	11676	9824	SAMN38229462	214
POSH84	Posey Hollow	Front Royal CBI	2020-10-08	stream	Salamander	34.5	0.9	Eurycea	bislineata	NA	male	yes	361.38	91487	74266	SAMN38229463	784
POSH80	Posey Hollow	Front Royal CBI	2020-10-08	stream	Salamander	48	2.3	Eurycea	bislineata	NA	female	no	NA	17103	14057	SAMN38229464	355
POSH79	Posey Hollow	Front Royal CBI	2020-10-08	stream	Salamander	43.2	1.7	Eurycea	bislineata	NA	male	yes	858.03	16649	13556	SAMN38229465	453
POSH83	Posey Hollow	Front Royal CBI	2020-10-08	stream	Salamander	46.3	2	Eurycea	bislineata	NA	female	no	NA	110243	89739	SAMN38229466	973
POSH82	Posey Hollow	Front Royal CBI	2020-10-08	stream	Salamander	39.6	1.1	Eurycea	bislineata	NA	male	no	NA	79547	64513	SAMN38229467	724
POSH86	Posey Hollow	Front Royal CBI	2020-10-08	stream	Salamander	43.8	2	Eurycea	bislineata	NA	male	no	NA	95752	77424	SAMN38229468	959
POSH76	Posey Hollow	Front Royal CBI	2020-10-08	stream	Salamander	46.4	2.7	Eurycea	bislineata	NA	female	yes	269.62	17723	14235	SAMN38229469	328
POSH87	Posey Hollow	Front Royal CBI	2020-10-08	stream	Salamander	36.4	1.2	Eurycea	bislineata	NA	unknown	no	NA	86122	71832	SAMN38229470	264
POSH78	Posey Hollow	Front Royal CBI	2020-10-08	stream	Salamander	43.5	2.2	Eurycea	bislineata	NA	female	no	NA	16465	13338	SAMN38229471	363
HOQ04	Hone Quarry	GWJNF	2020-10-17	stream	Salamander	36.4	1.2	Eurycea	bislineata	NA	female	no	NA	4008	3299	SAMN38229444	NA
HOQ08	Hone Quarry	GWJNF	2020-10-17	stream	Salamander	31.4	0.8	Eurycea	bislineata	NA	male	no	NA	7660	5611	SAMN38229445	NA
HOQ05	Hone Quarry	GWJNF	2020-10-17	stream	Salamander	36.7	2.7	Eurycea	bislineata	NA	male	no	NA	8074	6769	SAMN38229446	147
HOQ10	Hone Quarry	GWJNF	2020-10-17	stream	Salamander	28.8	0.9	Eurycea	bislineata	NA	female	no	NA	26901	21872	SAMN38229447	375
HOQ12	Hone Quarry	GWJNF	2020-10-17	stream	Salamander	39.2	1.5	Eurycea	bislineata	NA	male	no	NA	92161	76331	SAMN38229448	861
HOQ03	Hone Quarry	GWJNF	2020-10-17	stream	Salamander	32.6	0.5	Eurycea	bislineata	NA	male	no	NA	7205	5942	SAMN38229449	189
HOQ11	Hone Quarry	GWJNF	2020-10-17	stream	Salamander	36.8	1.2	Eurycea	bislineata	NA	male	no	NA	205285	167369	SAMN38229450	692
HOQ07	Hone Quarry	GWJNF	2020-10-17	stream	Salamander	36.8	0.9	Eurycea	bislineata	NA	female	no	NA	17835	13675	SAMN38229451	328
HOQ09	Hone Quarry	GWJNF	2020-10-17	stream	Salamander	37.2	1.6	Eurycea	bislineata	NA	female	no	NA	22535	18295	SAMN38229452	497
HOQ13	Hone Quarry	GWJNF	2020-10-17	stream	Salamander	36.7	0.5	Eurycea	bislineata	NA	male	yes	3326.05	21360	17521	SAMN38229453	489
HOQ14	Hone Quarry	GWJNF	2020-10-17	stream	Salamander	29.5	0.3	Eurycea	bislineata	NA	male	yes	125	21200	17293	SAMN38229454	399
HOQ01	Hone Quarry	GWJNF	2020-10-17	stream	Salamander	36.1	0.7	Eurycea	bislineata	NA	male	no	NA	13694	11016	SAMN38229455	309
HOQ02	Hone Quarry	GWJNF	2020-10-17	stream	Salamander	33.5	0.8	Eurycea	bislineata	NA	female	no	NA	17482	14493	SAMN38229456	411
HOQ06	Hone Quarry	GWJNF	2020-10-17	stream	Salamander	31.7	1.7	Eurycea	bislineata	NA	male	no	NA	13933	11450	SAMN38229457	282
TIH07	Timber Hollow	GWJNF	2020-10-16	stream	Salamander	37.8	0.8	Eurycea	bislineata	NA	female	no	NA	824	638	SAMN38229480	NA
TIH08	Timber Hollow	GWJNF	2020-10-16	stream	Salamander	37.2	1.1	Eurycea	bislineata	NA	male	no	NA	2931	2437	SAMN38229481	NA
TIH02	Timber Hollow	GWJNF	2020-10-16	stream	Salamander	39.3	1.1	Eurycea	bislineata	NA	female	no	NA	11160	9038	SAMN38229482	138
TIH09	Timber Hollow	GWJNF	2020-10-16	stream	Salamander	29.2	0.4	Eurycea	bislineata	NA	male	no	NA	21653	15899	SAMN38229483	225
TIH03	Timber Hollow	GWJNF	2020-10-16	stream	Salamander	32.2	0.7	Eurycea	bislineata	NA	male	no	NA	17470	14258	SAMN38229484	345
TIH05	Timber Hollow	GWJNF	2020-10-16	stream	Salamander	30.3	0.3	Eurycea	bislineata	NA	male	no	NA	23166	16680	SAMN38229485	273
TIH06	Timber Hollow	GWJNF	2020-10-16	stream	Salamander	28.2	0.5	Eurycea	bislineata	NA	male	no	NA	17625	13199	SAMN38229486	373
TIH04	Timber Hollow	GWJNF	2020-10-16	stream	Salamander	29.3	0.5	Eurycea	bislineata	NA	male	no	NA	18257	14416	SAMN38229487	338
TIH01	Timber Hollow	GWJNF	2020-10-16	stream	Salamander	31.4	0.5	Eurycea	bislineata	NA	male	no	NA	15893	12759	SAMN38229488	361
DMP15	Dans Mountain Pond	Mountain MD	2020-10-23	stream	Salamander	40	1.4	Eurycea	bislineata	NA	female	no	NA	2208	1826	SAMN38229436	NA
DMP16	Dans Mountain Pond	Mountain MD	2020-10-23	stream	Salamander	44.2	2	Eurycea	bislineata	NA	female	no	NA	13495	11072	SAMN38229437	171
DMP21	Dans Mountain Pond	Mountain MD	2020-10-23	stream	Salamander	42.7	1.5	Eurycea	bislineata	NA	NA	no	NA	67314	55004	SAMN38229438	395
DMP22	Dans Mountain Pond	Mountain MD	2020-10-23	stream	Salamander	38.7	0.5	Eurycea	bislineata	NA	NA	no	NA	96788	79611	SAMN38229439	401
DMP20	Dans Mountain Pond	Mountain MD	2020-10-23	stream	Salamander	42.4	1.8	Eurycea	bislineata	NA	NA	no	NA	73614	59785	SAMN38229440	716
DMP19	Dans Mountain Pond	Mountain MD	2020-10-23	stream	Salamander	41.9	1.5	Eurycea	bislineata	NA	NA	no	NA	80081	64823	SAMN38229441	846
DMP18	Dans Mountain Pond	Mountain MD	2020-10-23	stream	Salamander	41.7	1.6	Eurycea	bislineata	NA	NA	no	NA	86286	67856	SAMN38229442	910
DMP17	Dans Mountain Pond	Mountain MD	2020-10-23	stream	Salamander	27	0.3	Eurycea	bislineata	NA	unknown	no	NA	14686	12214	SAMN38229443	132
SRBR13	Savage River Big Run	Mountain MD	2020-10-24	stream	Salamander	46.4	1.7	Eurycea	bislineata	NA	male	no	NA	27991	22944	SAMN38229472	170
SRBR14	Savage River Big Run	Mountain MD	2020-10-24	stream	Salamander	38.2	1	Eurycea	bislineata	NA	male	no	NA	68163	55834	SAMN38229473	164
SRBR17	Savage River Big Run	Mountain MD	2020-10-24	stream	Salamander	31.1	0.6	Eurycea	bislineata	NA	male	no	NA	73482	59831	SAMN38229474	469
SRBR10	Savage River Big Run	Mountain MD	2020-10-24	stream	Salamander	39.4	1.1	Eurycea	bislineata	NA	male	no	NA	32385	25761	SAMN38229475	170
SRBR15	Savage River Big Run	Mountain MD	2020-10-24	stream	Salamander	31.4	0.6	Eurycea	bislineata	NA	male	no	NA	83661	68825	SAMN38229476	868
SRBR16	Savage River Big Run	Mountain MD	2020-10-24	stream	Salamander	35.8	0.8	Eurycea	bislineata	NA	female	no	NA	66567	54573	SAMN38229477	697
SRBR09	Savage River Big Run	Mountain MD	2020-10-24	stream	Salamander	38.1	0.9	Eurycea	bislineata	NA	female	no	NA	85232	68223	SAMN38229478	699
SRBR11	Savage River Big Run	Mountain MD	2020-10-24	stream	Salamander	24.7	0.4	Eurycea	bislineata	NA	unknown	no	NA	86175	69752	SAMN38229479	777
TIH10	Timber Hollow	GWJNF	2020-10-16	stream	Salamander	80.5	7.3	Gyrinophilus	porphyriticus	NA	unknown	yes	3659.16	37673	30549	SAMN38229492	441
TIH11	Timber Hollow	GWJNF	2020-10-16	stream	Salamander	75	8.8	Gyrinophilus	porphyriticus	NA	male	no	NA	28997	23879	SAMN38229493	326
SRBR01	Savage River Big Run	Mountain MD	2020-10-24	stream	Salamander	66.5	6.2	Gyrinophilus	porphyriticus	NA	unknown	no	NA	105248	87114	SAMN38229489	821
SRBR18	Savage River Big Run	Mountain MD	2020-10-24	stream	Salamander	73.3	6.2	Gyrinophilus	porphyriticus	NA	unknown	no	NA	74194	60856	SAMN38229490	710
SRBR19	Savage River Big Run	Mountain MD	2020-10-24	stream	Salamander	75.8	7.3	Gyrinophilus	porphyriticus	NA	unknown	yes	52.63	74787	61390	SAMN38229491	971
LEEP37	Leech Pond	Front Royal CBI	2020-10-07	pond	Salamander	52.9	3.9	Notophthalmus	viridescens	NA	male	no	NA	35671	29923	SAMN38229373	158
LEEP28	Leech Pond	Front Royal CBI	2020-10-07	pond	Salamander	49.4	4.1	Notophthalmus	viridescens	NA	female	no	NA	16426	13660	SAMN38229374	132
LEEP32	Leech Pond	Front Royal CBI	2020-10-07	pond	Salamander	51.7	3.8	Notophthalmus	viridescens	NA	female	no	NA	28945	24323	SAMN38229375	75
LEEP25	Leech Pond	Front Royal CBI	2020-10-07	pond	Salamander	44.1	2.9	Notophthalmus	viridescens	NA	male	no	NA	11242	9395	SAMN38229376	193
LEEP35	Leech Pond	Front Royal CBI	2020-10-07	pond	Salamander	51.7	4.5	Notophthalmus	viridescens	NA	male	no	NA	22506	18464	SAMN38229377	50
LEEP30	Leech Pond	Front Royal CBI	2020-10-07	pond	Salamander	48.1	3.6	Notophthalmus	viridescens	NA	male	no	NA	32231	26796	SAMN38229378	153
LEEP36	Leech Pond	Front Royal CBI	2020-10-07	pond	Salamander	50	4.3	Notophthalmus	viridescens	NA	male	no	NA	31608	26398	SAMN38229379	210
LEEP34	Leech Pond	Front Royal CBI	2020-10-07	pond	Salamander	54.3	4.8	Notophthalmus	viridescens	NA	female	yes	531.34	29980	25324	SAMN38229380	176
LEEP26	Leech Pond	Front Royal CBI	2020-10-07	pond	Salamander	47	3.3	Notophthalmus	viridescens	NA	male	no	NA	14768	12380	SAMN38229381	143
LEEP27	Leech Pond	Front Royal CBI	2020-10-07	pond	Salamander	42.5	3.5	Notophthalmus	viridescens	NA	male	no	NA	12551	10319	SAMN38229382	188
LEEP29	Leech Pond	Front Royal CBI	2020-10-07	pond	Salamander	47.8	3.7	Notophthalmus	viridescens	NA	male	yes	423.34	35633	29502	SAMN38229383	186
LEEP33	Leech Pond	Front Royal CBI	2020-10-07	pond	Salamander	51.5	3.7	Notophthalmus	viridescens	NA	male	no	NA	39091	31409	SAMN38229384	226
LEEP22	Leech Pond	Front Royal CBI	2020-10-07	pond	Salamander	49.3	4.3	Notophthalmus	viridescens	NA	male	no	NA	10197	8507	SAMN38229385	30
LEEP31	Leech Pond	Front Royal CBI	2020-10-07	pond	Salamander	54.9	4.6	Notophthalmus	viridescens	NA	male	no	NA	45708	38074	SAMN38229386	145
LEEP21	Leech Pond	Front Royal CBI	2020-10-07	pond	Salamander	42.1	2.7	Notophthalmus	viridescens	NA	male	yes	9409.01	15494	12907	SAMN38229387	42
LEEP23	Leech Pond	Front Royal CBI	2020-10-07	pond	Salamander	48.3	3.8	Notophthalmus	viridescens	NA	male	no	NA	15937	13331	SAMN38229388	28
LEEP24	Leech Pond	Front Royal CBI	2020-10-07	pond	Salamander	49.9	4.9	Notophthalmus	viridescens	NA	male	no	NA	11357	9847	SAMN38229389	34
GAR14	Gauley Ridge	GWJNF	2020-10-16	pond	Salamander	48.9	4.2	Notophthalmus	viridescens	NA	male	yes	724.06	26191	21699	SAMN38229352	173
GAR18	Gauley Ridge	GWJNF	2020-10-16	pond	Salamander	46.7	3.4	Notophthalmus	viridescens	NA	male	yes	217.91	98612	81058	SAMN38229353	200
GAR02	Gauley Ridge	GWJNF	2020-10-16	pond	Salamander	47.4	4.4	Notophthalmus	viridescens	NA	male	no	NA	8207	6607	SAMN38229354	74
GAR12	Gauley Ridge	GWJNF	2020-10-16	pond	Salamander	47.5	4	Notophthalmus	viridescens	NA	male	yes	236.35	78651	65124	SAMN38229355	197
GAR05	Gauley Ridge	GWJNF	2020-10-16	pond	Salamander	43.8	3.7	Notophthalmus	viridescens	NA	female	yes	411.01	18026	15062	SAMN38229356	322
GAR11	Gauley Ridge	GWJNF	2020-10-16	pond	Salamander	50.3	4.7	Notophthalmus	viridescens	NA	female	yes	124.29	70752	58077	SAMN38229357	339
GAR17	Gauley Ridge	GWJNF	2020-10-16	pond	Salamander	51.4	4.3	Notophthalmus	viridescens	NA	male	yes	110.59	80569	66446	SAMN38229358	173
GAR19	Gauley Ridge	GWJNF	2020-10-16	pond	Salamander	55.7	5	Notophthalmus	viridescens	NA	male	yes	19431.5	45417	35923	SAMN38229359	176
GAR01	Gauley Ridge	GWJNF	2020-10-16	pond	Salamander	43.1	3.9	Notophthalmus	viridescens	NA	female	no	NA	14589	12161	SAMN38229360	157
GAR07	Gauley Ridge	GWJNF	2020-10-16	pond	Salamander	44.6	3.3	Notophthalmus	viridescens	NA	male	no	NA	14064	11656	SAMN38229361	115
GAR21	Gauley Ridge	GWJNF	2020-10-16	pond	Salamander	50	5.1	Notophthalmus	viridescens	NA	male	yes	1206.88	70603	59068	SAMN38229362	184
GAR16	Gauley Ridge	GWJNF	2020-10-16	pond	Salamander	47.3	3.7	Notophthalmus	viridescens	NA	male	no	NA	33346	27705	SAMN38229363	184
GAR09	Gauley Ridge	GWJNF	2020-10-16	pond	Salamander	43.2	3.3	Notophthalmus	viridescens	NA	female	yes	53282.3	32724	27348	SAMN38229364	68
GAR10	Gauley Ridge	GWJNF	2020-10-16	pond	Salamander	47.4	3.6	Notophthalmus	viridescens	NA	female	yes	255.93	52711	43803	SAMN38229365	128
GAR20	Gauley Ridge	GWJNF	2020-10-16	pond	Salamander	47.5	3.8	Notophthalmus	viridescens	NA	male	yes	1065.31	76868	64697	SAMN38229366	106
GAR03	Gauley Ridge	GWJNF	2020-10-16	pond	Salamander	49	4.5	Notophthalmus	viridescens	NA	female	yes	2113.21	16895	14130	SAMN38229367	40
GAR15	Gauley Ridge	GWJNF	2020-10-16	pond	Salamander	47.6	3.7	Notophthalmus	viridescens	NA	female	yes	2395.68	24531	20936	SAMN38229368	28
GAR08	Gauley Ridge	GWJNF	2020-10-16	pond	Salamander	42.3	4	Notophthalmus	viridescens	NA	female	yes	1317.49	13771	11403	SAMN38229369	43
GAR04	Gauley Ridge	GWJNF	2020-10-16	pond	Salamander	46.8	4.1	Notophthalmus	viridescens	NA	female	yes	236.15	11429	9906	SAMN38229370	39
GAR06	Gauley Ridge	GWJNF	2020-10-16	pond	Salamander	45.7	3.8	Notophthalmus	viridescens	NA	male	yes	243.75	12516	10546	SAMN38229371	34
GAR13	Gauley Ridge	GWJNF	2020-10-16	pond	Salamander	44.5	3	Notophthalmus	viridescens	NA	male	no	NA	25818	21294	SAMN38229372	230
HOQ17	Hone Quarry	GWJNF	2020-10-17	forest	Salamander	45.5	3.6	Notophthalmus	viridescens	NA	female	no	NA	58711	48297	SAMN38229263	370
HOQ15	Hone Quarry	GWJNF	2020-10-17	forest	Salamander	46	4.9	Notophthalmus	viridescens	NA	female	yes	52929.8	32939	26095	SAMN38229264	509
HOQ18	Hone Quarry	GWJNF	2020-10-17	forest	Salamander	43.2	2.8	Notophthalmus	viridescens	NA	male	no	NA	53616	43948	SAMN38229265	671
HOQ19	Hone Quarry	GWJNF	2020-10-17	forest	Salamander	46.1	3.3	Notophthalmus	viridescens	NA	female	no	NA	77863	64220	SAMN38229266	638
HOQ16	Hone Quarry	GWJNF	2020-10-17	forest	Salamander	42.3	3	Notophthalmus	viridescens	NA	male	yes	9769.24	71468	59441	SAMN38229267	508
WOF10	White Oak Flats	GWJNF	2020-10-15	pond	Salamander	46.9	3.7	Notophthalmus	viridescens	NA	female	yes	5414.02	28613	23481	SAMN38229405	31
WOF06	White Oak Flats	GWJNF	2020-10-15	pond	Salamander	45.1	3.7	Notophthalmus	viridescens	NA	male	yes	3604.34	7300	6039	SAMN38229406	107
WOF08	White Oak Flats	GWJNF	2020-10-15	pond	Salamander	46.5	2.9	Notophthalmus	viridescens	NA	male	yes	50594.8	11380	9614	SAMN38229407	138
WOF07	White Oak Flats	GWJNF	2020-10-15	pond	Salamander	47.5	3.3	Notophthalmus	viridescens	NA	male	yes	2801.26	16211	13443	SAMN38229408	187
WOF09	White Oak Flats	GWJNF	2020-10-15	pond	Salamander	49.6	4.5	Notophthalmus	viridescens	NA	female	yes	59927.5	19832	16686	SAMN38229409	135
DMP47	Dans Mountain Pond	Mountain MD	2020-10-25	pond	Salamander	47.2	3.1	Notophthalmus	viridescens	NA	male	yes	4270.09	29341	24039	SAMN38229338	90
DMP52	Dans Mountain Pond	Mountain MD	2020-10-25	pond	Salamander	47.1	4.2	Notophthalmus	viridescens	NA	male	yes	5442.24	92218	75994	SAMN38229339	117
DMP50	Dans Mountain Pond	Mountain MD	2020-10-25	pond	Salamander	45	3.3	Notophthalmus	viridescens	NA	male	no	NA	32452	26796	SAMN38229340	73
DMP48	Dans Mountain Pond	Mountain MD	2020-10-25	pond	Salamander	47.5	3.3	Notophthalmus	viridescens	NA	male	yes	5350.87	29314	24202	SAMN38229341	54
DMP55	Dans Mountain Pond	Mountain MD	2020-10-25	pond	Salamander	45.5	3.7	Notophthalmus	viridescens	NA	male	yes	250888	107697	90104	SAMN38229342	80
DMP59	Dans Mountain Pond	Mountain MD	2020-10-25	pond	Salamander	44.5	4.1	Notophthalmus	viridescens	NA	male	yes	28026.9	60942	49832	SAMN38229343	97
DMP53	Dans Mountain Pond	Mountain MD	2020-10-25	pond	Salamander	47.2	3.6	Notophthalmus	viridescens	NA	female	yes	50688.8	34299	28704	SAMN38229344	103
DMP56	Dans Mountain Pond	Mountain MD	2020-10-25	pond	Salamander	48	3.5	Notophthalmus	viridescens	NA	male	yes	4976.63	71033	59343	SAMN38229345	52
DMP57	Dans Mountain Pond	Mountain MD	2020-10-25	pond	Salamander	48	3.3	Notophthalmus	viridescens	NA	female	no	NA	87377	73889	SAMN38229346	56
DMP60	Dans Mountain Pond	Mountain MD	2020-10-25	pond	Salamander	46.3	3.3	Notophthalmus	viridescens	NA	male	yes	48341.6	21593	18212	SAMN38229347	78
DMP51	Dans Mountain Pond	Mountain MD	2020-10-25	pond	Salamander	46	5	Notophthalmus	viridescens	NA	female	yes	1427.38	39152	32139	SAMN38229348	47
DMP54	Dans Mountain Pond	Mountain MD	2020-10-25	pond	Salamander	49	3.7	Notophthalmus	viridescens	NA	male	no	NA	62923	51718	SAMN38229349	94
DMP58	Dans Mountain Pond	Mountain MD	2020-10-25	pond	Salamander	44.5	2.8	Notophthalmus	viridescens	NA	male	yes	723.77	86737	72256	SAMN38229350	49
DMP49	Dans Mountain Pond	Mountain MD	2020-10-25	pond	Salamander	48	3.7	Notophthalmus	viridescens	NA	female	yes	985.11	27740	22985	SAMN38229351	74
SRR12	Savage River Reservoir	Mountain MD	2020-10-22	pond	Salamander	42.4	4.5	Notophthalmus	viridescens	NA	male	yes	21550.8	107304	89543	SAMN38229390	90
SRR10	Savage River Reservoir	Mountain MD	2020-10-22	pond	Salamander	47	3.6	Notophthalmus	viridescens	NA	male	yes	61.98	97495	80091	SAMN38229391	91
SRR06	Savage River Reservoir	Mountain MD	2020-10-22	pond	Salamander	47	3.8	Notophthalmus	viridescens	NA	male	yes	6316.29	89986	75561	SAMN38229392	124
SRR07	Savage River Reservoir	Mountain MD	2020-10-22	pond	Salamander	44.5	3.1	Notophthalmus	viridescens	NA	male	yes	17083.3	88978	74198	SAMN38229393	120
SRR04	Savage River Reservoir	Mountain MD	2020-10-22	pond	Salamander	43.7	3.7	Notophthalmus	viridescens	NA	male	yes	1506.34	14383	12084	SAMN38229394	45
SRR09	Savage River Reservoir	Mountain MD	2020-10-22	pond	Salamander	48.7	4.3	Notophthalmus	viridescens	NA	male	yes	715.08	100539	82338	SAMN38229395	199
SRR11	Savage River Reservoir	Mountain MD	2020-10-22	pond	Salamander	45.4	3.7	Notophthalmus	viridescens	NA	male	yes	40011.4	80756	66410	SAMN38229396	66
SRR05	Savage River Reservoir	Mountain MD	2020-10-22	pond	Salamander	48.2	3.5	Notophthalmus	viridescens	NA	male	yes	90458.3	105868	87353	SAMN38229397	93
SRR13	Savage River Reservoir	Mountain MD	2020-10-22	pond	Salamander	45.2	4.5	Notophthalmus	viridescens	NA	male	no	NA	87781	72954	SAMN38229398	165
SRR14	Savage River Reservoir	Mountain MD	2020-10-22	pond	Salamander	42.3	4.4	Notophthalmus	viridescens	NA	male	yes	5502.18	25456	21000	SAMN38229399	314
SRR15	Savage River Reservoir	Mountain MD	2020-10-22	pond	Salamander	42.2	4.3	Notophthalmus	viridescens	NA	male	no	NA	22449	17972	SAMN38229400	85
SRR01	Savage River Reservoir	Mountain MD	2020-10-22	pond	Salamander	46.2	4.5	Notophthalmus	viridescens	NA	female	yes	262.36	16432	13849	SAMN38229401	48
SRR02	Savage River Reservoir	Mountain MD	2020-10-22	pond	Salamander	46	5.6	Notophthalmus	viridescens	NA	male	yes	74.73	16100	13466	SAMN38229402	65
SRR03	Savage River Reservoir	Mountain MD	2020-10-22	pond	Salamander	49	4.4	Notophthalmus	viridescens	NA	male	yes	834.96	15150	12541	SAMN38229403	51
SRR08	Savage River Reservoir	Mountain MD	2020-10-22	pond	Salamander	44.1	3.2	Notophthalmus	viridescens	NA	male	yes	1581.09	73186	61158	SAMN38229404	86
POSH60	Posey Hollow	Front Royal CBI	2020-10-08	forest	Salamander	45.2	1.1	Plethodon	cinereus	lead	female	no	NA	4060	3364	SAMN38229293	NA
POSH61	Posey Hollow	Front Royal CBI	2020-10-08	forest	Salamander	42.8	1	Plethodon	cinereus	red	male	no	NA	6878	5248	SAMN38229294	76
POSH64	Posey Hollow	Front Royal CBI	2020-10-08	forest	Salamander	41.2	0.8	Plethodon	cinereus	lead	male	no	NA	16213	13412	SAMN38229295	311
POSH63	Posey Hollow	Front Royal CBI	2020-10-08	forest	Salamander	44.3	0.9	Plethodon	cinereus	lead	male	no	NA	9517	7244	SAMN38229296	118
POSH71	Posey Hollow	Front Royal CBI	2020-10-08	forest	Salamander	42.2	0.8	Plethodon	cinereus	red	female	no	NA	44285	36145	SAMN38229297	242
POSH69	Posey Hollow	Front Royal CBI	2020-10-08	forest	Salamander	49.1	1.7	Plethodon	cinereus	lead	male	no	NA	116388	95677	SAMN38229298	491
POSH68	Posey Hollow	Front Royal CBI	2020-10-08	forest	Salamander	49.5	1.3	Plethodon	cinereus	lead	female	no	NA	34792	28102	SAMN38229299	283
POSH70	Posey Hollow	Front Royal CBI	2020-10-08	forest	Salamander	49	1.2	Plethodon	cinereus	red	male	no	NA	80316	64500	SAMN38229300	376
POSH73	Posey Hollow	Front Royal CBI	2020-10-08	forest	Salamander	36.5	0.7	Plethodon	cinereus	lead	unknown	no	NA	92395	75411	SAMN38229301	450
POSH67	Posey Hollow	Front Royal CBI	2020-10-08	forest	Salamander	50	1.7	Plethodon	cinereus	lead	female	no	NA	30799	24927	SAMN38229302	123
POSH66	Posey Hollow	Front Royal CBI	2020-10-08	forest	Salamander	45.2	1.2	Plethodon	cinereus	lead	male	no	NA	37030	28751	SAMN38229303	279
POSH72	Posey Hollow	Front Royal CBI	2020-10-08	forest	Salamander	38.2	0.7	Plethodon	cinereus	lead	unknown	no	NA	14847	11633	SAMN38229304	341
POSH65	Posey Hollow	Front Royal CBI	2020-10-08	forest	Salamander	45.4	1.1	Plethodon	cinereus	lead	male	no	NA	12891	10497	SAMN38229305	322
POSH62	Posey Hollow	Front Royal CBI	2020-10-08	forest	Salamander	43.4	1.5	Plethodon	cinereus	red	male	no	NA	14171	11481	SAMN38229306	279
FLAK05	Flag Pole Knob	GWJNF	2020-10-17	forest	Salamander	38.6	0.8	Plethodon	cinereus	red	male	no	NA	13708	11243	SAMN38229286	209
FLAK06	Flag Pole Knob	GWJNF	2020-10-17	forest	Salamander	33.2	0.6	Plethodon	cinereus	lead	female	no	NA	24058	19761	SAMN38229287	348
FLAK03	Flag Pole Knob	GWJNF	2020-10-17	forest	Salamander	33.4	0.6	Plethodon	cinereus	red	female	no	NA	27353	22580	SAMN38229288	480
FLAK02	Flag Pole Knob	GWJNF	2020-10-17	forest	Salamander	30.3	0.7	Plethodon	cinereus	red	female	no	NA	28736	23388	SAMN38229289	245
FLAK04	Flag Pole Knob	GWJNF	2020-10-17	forest	Salamander	31.6	0.5	Plethodon	cinereus	red	female	no	NA	30654	25306	SAMN38229290	397
FLAK01	Flag Pole Knob	GWJNF	2020-10-17	forest	Salamander	47.2	1.7	Plethodon	cinereus	red	female	yes	119.87	41034	34192	SAMN38229291	128
FLAK07	Flag Pole Knob	GWJNF	2020-10-17	forest	Salamander	31.2	0.8	Plethodon	cinereus	NA	female	no	NA	36086	28620	SAMN38229292	383
TIMR03	Timber Ridge	GWJNF	2020-10-18	forest	Salamander	39.5	1.1	Plethodon	cinereus	red	female	no	NA	14543	11896	SAMN38229315	190
TIMR04	Timber Ridge	GWJNF	2020-10-18	forest	Salamander	40.1	1	Plethodon	cinereus	red	female	no	NA	12042	10060	SAMN38229316	148
TIMR05	Timber Ridge	GWJNF	2020-10-18	forest	Salamander	32.5	0.9	Plethodon	cinereus	red	unknown	no	NA	12958	10432	SAMN38229317	179
TIMR08	Timber Ridge	GWJNF	2020-10-18	forest	Salamander	38.6	1.3	Plethodon	cinereus	red	female	no	NA	77443	63208	SAMN38229318	415
TIMR07	Timber Ridge	GWJNF	2020-10-18	forest	Salamander	38.5	0.8	Plethodon	cinereus	lead	female	no	NA	10598	8355	SAMN38229319	97
TIMR06	Timber Ridge	GWJNF	2020-10-18	forest	Salamander	39	0.8	Plethodon	cinereus	red	unknown	no	NA	7430	5951	SAMN38229320	194
TIMR02	Timber Ridge	GWJNF	2020-10-18	forest	Salamander	37.6	1.1	Plethodon	cinereus	lead	female	no	NA	11210	8936	SAMN38229321	162
TIMR09	Timber Ridge	GWJNF	2020-10-18	forest	Salamander	33.8	1	Plethodon	cinereus	red	male	no	NA	62277	49845	SAMN38229322	651
TIMR10	Timber Ridge	GWJNF	2020-10-18	forest	Salamander	37.9	0.8	Plethodon	cinereus	red	male	no	NA	76791	62015	SAMN38229323	443
TIMR01	Timber Ridge	GWJNF	2020-10-18	forest	Salamander	30.5	0.5	Plethodon	cinereus	red	unknown	no	NA	16365	13551	SAMN38229324	60
DMP32	Dans Mountain Pond	Mountain MD	2020-10-23	forest	Salamander	39.6	1.1	Plethodon	cinereus	red	female	no	NA	70160	57997	SAMN38229268	167
DMP41	Dans Mountain Pond	Mountain MD	2020-10-23	forest	Salamander	30.7	0.9	Plethodon	cinereus	red	NA	no	NA	35698	29544	SAMN38229269	331
DMP27	Dans Mountain Pond	Mountain MD	2020-10-23	forest	Salamander	37.3	1.3	Plethodon	cinereus	red	male	no	NA	15715	12824	SAMN38229270	294
DMP26	Dans Mountain Pond	Mountain MD	2020-10-23	forest	Salamander	36	1	Plethodon	cinereus	red	male	no	NA	73931	61226	SAMN38229271	366
DMP37	Dans Mountain Pond	Mountain MD	2020-10-23	forest	Salamander	32.9	0.7	Plethodon	cinereus	lead	NA	no	NA	20191	16536	SAMN38229272	418
DMP24	Dans Mountain Pond	Mountain MD	2020-10-23	forest	Salamander	34.8	0.9	Plethodon	cinereus	red	male	no	NA	93900	78274	SAMN38229273	490
DMP34	Dans Mountain Pond	Mountain MD	2020-10-23	forest	Salamander	39.6	1.1	Plethodon	cinereus	red	female	no	NA	78642	64024	SAMN38229274	429
DMP25	Dans Mountain Pond	Mountain MD	2020-10-23	forest	Salamander	39.9	1.2	Plethodon	cinereus	red	female	no	NA	55551	45391	SAMN38229275	459
DMP35	Dans Mountain Pond	Mountain MD	2020-10-23	forest	Salamander	35.7	1.3	Plethodon	cinereus	red	female	no	NA	79570	65381	SAMN38229276	733
DMP33	Dans Mountain Pond	Mountain MD	2020-10-23	forest	Salamander	35.2	0.9	Plethodon	cinereus	red	NA	no	NA	75182	60985	SAMN38229277	435
DMP40	Dans Mountain Pond	Mountain MD	2020-10-23	forest	Salamander	33.6	0.9	Plethodon	cinereus	red	NA	no	NA	25759	21004	SAMN38229278	331
DMP30	Dans Mountain Pond	Mountain MD	2020-10-23	forest	Salamander	33.9	0.9	Plethodon	cinereus	red	male	no	NA	96221	78989	SAMN38229279	271
DMP36	Dans Mountain Pond	Mountain MD	2020-10-23	forest	Salamander	38.3	1.2	Plethodon	cinereus	red	female	no	NA	93786	77218	SAMN38229280	739
DMP42	Dans Mountain Pond	Mountain MD	2020-10-23	forest	Salamander	37.7	1.2	Plethodon	cinereus	red	NA	no	NA	25036	20505	SAMN38229281	361
DMP31	Dans Mountain Pond	Mountain MD	2020-10-23	forest	Salamander	40	1.3	Plethodon	cinereus	red	female	no	NA	65025	52979	SAMN38229282	757
DMP29	Dans Mountain Pond	Mountain MD	2020-10-23	forest	Salamander	35.2	1	Plethodon	cinereus	red	NA	no	NA	80646	64498	SAMN38229283	397
DMP39	Dans Mountain Pond	Mountain MD	2020-10-23	forest	Salamander	39.9	1.3	Plethodon	cinereus	red	female	no	NA	30419	23716	SAMN38229284	270
DMP28	Dans Mountain Pond	Mountain MD	2020-10-23	forest	Salamander	36.5	0.9	Plethodon	cinereus	red	NA	no	NA	11837	9615	SAMN38229285	274
SRBE08	Savage River Bear Pen	Mountain MD	2020-10-24	forest	Salamander	40	0.8	Plethodon	cinereus	red	female	no	NA	86098	71408	SAMN38229307	502
SRBE05	Savage River Bear Pen	Mountain MD	2020-10-24	forest	Salamander	43.6	0.8	Plethodon	cinereus	red	female	no	NA	79737	65828	SAMN38229308	153
SRBE03	Savage River Bear Pen	Mountain MD	2020-10-24	forest	Salamander	32.8	0.6	Plethodon	cinereus	red	unknown	no	NA	51734	41862	SAMN38229309	348
SRBE07	Savage River Bear Pen	Mountain MD	2020-10-24	forest	Salamander	37.1	0.7	Plethodon	cinereus	red	female	no	NA	87171	71440	SAMN38229310	496
SRBE04	Savage River Bear Pen	Mountain MD	2020-10-24	forest	Salamander	44.1	1.2	Plethodon	cinereus	red	female	no	NA	27769	22597	SAMN38229311	243
SRBE09	Savage River Bear Pen	Mountain MD	2020-10-24	forest	Salamander	40.8	1.1	Plethodon	cinereus	red	male	no	NA	70720	57124	SAMN38229312	261
SRBE02	Savage River Bear Pen	Mountain MD	2020-10-24	forest	Salamander	43.5	1.3	Plethodon	cinereus	red	female	no	NA	28779	23245	SAMN38229313	341
SRBE06	Savage River Bear Pen	Mountain MD	2020-10-24	forest	Salamander	30.3	0.4	Plethodon	cinereus	red	unknown	no	NA	76468	62363	SAMN38229314	741
TIH12	Timber Hollow	GWJNF	2020-10-16	forest	Salamander	62.3	5.2	Plethodon	glutinosus	NA	male	no	NA	31749	25521	SAMN38229330	453
DMP45	Dans Mountain Pond	Mountain MD	2020-10-23	forest	Salamander	34.5	1.3	Plethodon	glutinosus	NA	unknown	no	NA	1812	1462	SAMN38229325	NA
DMP23	Dans Mountain Pond	Mountain MD	2020-10-23	forest	Salamander	61.5	4.8	Plethodon	glutinosus	NA	NA	no	NA	57980	46875	SAMN38229326	541
DMP44	Dans Mountain Pond	Mountain MD	2020-10-23	forest	Salamander	30.5	0.7	Plethodon	glutinosus	NA	unknown	no	NA	31020	24866	SAMN38229327	336
DMP43	Dans Mountain Pond	Mountain MD	2020-10-23	forest	Salamander	31.5	0.8	Plethodon	glutinosus	NA	unknown	yes	293.17	22942	18947	SAMN38229328	326
DMP46	Dans Mountain Pond	Mountain MD	2020-10-23	forest	Salamander	69	9.1	Plethodon	glutinosus	NA	female	no	NA	17300	14343	SAMN38229329	277
DMP38	Dans Mountain Pond	Mountain MD	2020-10-23	forest	Salamander	38.9	1.2	Plethodon	hoffmani	NA	male	no	NA	28501	23689	SAMN38229331	133
SRBE01	Savage River Bear Pen	Mountain MD	2020-10-24	forest	Salamander	43.5	1.1	Plethodon	hoffmani	NA	female	no	NA	87325	70442	SAMN38229332	749
POSHF02	Posey Hollow	Front Royal CBI	2020-10-08	forest	Environment	NA	NA	NA	NA	NA	NA	NA	NA	253	196	SAMN38229508	NA
POSHF11	Posey Hollow	Front Royal CBI	2020-10-08	forest	Environment	NA	NA	NA	NA	NA	NA	NA	NA	12110	8986	SAMN38229509	NA
POSHF12	Posey Hollow	Front Royal CBI	2020-10-08	forest	Environment	NA	NA	NA	NA	NA	NA	NA	NA	2755	2177	SAMN38229510	NA
POSHF06	Posey Hollow	Front Royal CBI	2020-10-08	forest	Environment	NA	NA	NA	NA	NA	NA	NA	NA	15743	12202	SAMN38229511	245
POSHF10	Posey Hollow	Front Royal CBI	2020-10-08	forest	Environment	NA	NA	NA	NA	NA	NA	NA	NA	17251	13199	SAMN38229512	347
POSHF03	Posey Hollow	Front Royal CBI	2020-10-08	forest	Environment	NA	NA	NA	NA	NA	NA	NA	NA	28386	22273	SAMN38229513	560
POSHF07	Posey Hollow	Front Royal CBI	2020-10-08	forest	Environment	NA	NA	NA	NA	NA	NA	NA	NA	19733	15176	SAMN38229514	324
POSHF04	Posey Hollow	Front Royal CBI	2020-10-08	forest	Environment	NA	NA	NA	NA	NA	NA	NA	NA	22918	18138	SAMN38229515	471
POSHF05	Posey Hollow	Front Royal CBI	2020-10-08	forest	Environment	NA	NA	NA	NA	NA	NA	NA	NA	20840	15770	SAMN38229516	264
POSHF09	Posey Hollow	Front Royal CBI	2020-10-08	forest	Environment	NA	NA	NA	NA	NA	NA	NA	NA	19043	14534	SAMN38229517	264
POSHF14	Posey Hollow	Front Royal CBI	2020-10-08	forest	Environment	NA	NA	NA	NA	NA	NA	NA	NA	27481	21527	SAMN38229518	575
POSHF08	Posey Hollow	Front Royal CBI	2020-10-08	forest	Environment	NA	NA	NA	NA	NA	NA	NA	NA	21136	16229	SAMN38229519	312
POSHF01	Posey Hollow	Front Royal CBI	2020-10-08	forest	Environment	NA	NA	NA	NA	NA	NA	NA	NA	31640	25165	SAMN38229520	551
POSHF13	Posey Hollow	Front Royal CBI	2020-10-08	forest	Environment	NA	NA	NA	NA	NA	NA	NA	NA	22802	18264	SAMN38229521	445
FLAKF03	Flag Pole Knob	GWJNF	2020-10-17	forest	Environment	NA	NA	NA	NA	NA	NA	NA	NA	13581	10576	SAMN38229500	261
FLAKF02	Flag Pole Knob	GWJNF	2020-10-17	forest	Environment	NA	NA	NA	NA	NA	NA	NA	NA	15842	12285	SAMN38229501	277
FLAKF01	Flag Pole Knob	GWJNF	2020-10-17	forest	Environment	NA	NA	NA	NA	NA	NA	NA	NA	13571	10780	SAMN38229502	242
FLAKF04	Flag Pole Knob	GWJNF	2020-10-17	forest	Environment	NA	NA	NA	NA	NA	NA	NA	NA	14706	11869	SAMN38229503	255
FLAKF05	Flag Pole Knob	GWJNF	2020-10-17	forest	Environment	NA	NA	NA	NA	NA	NA	NA	NA	11859	9002	SAMN38229504	215
FLAKF06	Flag Pole Knob	GWJNF	2020-10-17	forest	Environment	NA	NA	NA	NA	NA	NA	NA	NA	9186	7223	SAMN38229505	162
FLAKF07	Flag Pole Knob	GWJNF	2020-10-17	forest	Environment	NA	NA	NA	NA	NA	NA	NA	NA	15387	12335	SAMN38229506	266
FLAKF08	Flag Pole Knob	GWJNF	2020-10-17	forest	Environment	NA	NA	NA	NA	NA	NA	NA	NA	12588	10041	SAMN38229507	242
TIMRF08	Timber Ridge	GWJNF	2020-10-18	forest	Environment	NA	NA	NA	NA	NA	NA	NA	NA	16953	13846	SAMN38229530	302
TIMRF03	Timber Ridge	GWJNF	2020-10-18	forest	Environment	NA	NA	NA	NA	NA	NA	NA	NA	15675	12730	SAMN38229531	307
TIMRF05	Timber Ridge	GWJNF	2020-10-18	forest	Environment	NA	NA	NA	NA	NA	NA	NA	NA	23978	19251	SAMN38229532	453
TIMRF06	Timber Ridge	GWJNF	2020-10-18	forest	Environment	NA	NA	NA	NA	NA	NA	NA	NA	33007	26753	SAMN38229533	516
TIMRF01	Timber Ridge	GWJNF	2020-10-18	forest	Environment	NA	NA	NA	NA	NA	NA	NA	NA	17757	14741	SAMN38229534	269
TIMRF07	Timber Ridge	GWJNF	2020-10-18	forest	Environment	NA	NA	NA	NA	NA	NA	NA	NA	25444	20548	SAMN38229535	450
TIMRF04	Timber Ridge	GWJNF	2020-10-18	forest	Environment	NA	NA	NA	NA	NA	NA	NA	NA	22215	17556	SAMN38229536	427
TIMRF02	Timber Ridge	GWJNF	2020-10-18	forest	Environment	NA	NA	NA	NA	NA	NA	NA	NA	16934	13729	SAMN38229537	372
DMPF04	Dans Mountain Pond	Mountain MD	2020-10-23	forest	Environment	NA	NA	NA	NA	NA	NA	NA	NA	29771	23835	SAMN38229494	307
DMPF06	Dans Mountain Pond	Mountain MD	2020-10-23	forest	Environment	NA	NA	NA	NA	NA	NA	NA	NA	19783	15828	SAMN38229495	382
DMPF02	Dans Mountain Pond	Mountain MD	2020-10-23	forest	Environment	NA	NA	NA	NA	NA	NA	NA	NA	22737	17776	SAMN38229496	429
DMPF03	Dans Mountain Pond	Mountain MD	2020-10-23	forest	Environment	NA	NA	NA	NA	NA	NA	NA	NA	18970	14745	SAMN38229497	306
DMPF05	Dans Mountain Pond	Mountain MD	2020-10-23	forest	Environment	NA	NA	NA	NA	NA	NA	NA	NA	28406	22320	SAMN38229498	399
DMPF01	Dans Mountain Pond	Mountain MD	2020-10-23	forest	Environment	NA	NA	NA	NA	NA	NA	NA	NA	15990	12731	SAMN38229499	328
SRBEF05	Savage River Bear Pen	Mountain MD	2020-10-24	forest	Environment	NA	NA	NA	NA	NA	NA	NA	NA	15318	12335	SAMN38229522	305
SRBEF04	Savage River Bear Pen	Mountain MD	2020-10-24	forest	Environment	NA	NA	NA	NA	NA	NA	NA	NA	22485	17986	SAMN38229523	458
SRBEF08	Savage River Bear Pen	Mountain MD	2020-10-24	forest	Environment	NA	NA	NA	NA	NA	NA	NA	NA	15170	12061	SAMN38229524	303
SRBEF01	Savage River Bear Pen	Mountain MD	2020-10-24	forest	Environment	NA	NA	NA	NA	NA	NA	NA	NA	16935	13349	SAMN38229525	320
SRBEF06	Savage River Bear Pen	Mountain MD	2020-10-24	forest	Environment	NA	NA	NA	NA	NA	NA	NA	NA	15401	12313	SAMN38229526	286
SRBEF07	Savage River Bear Pen	Mountain MD	2020-10-24	forest	Environment	NA	NA	NA	NA	NA	NA	NA	NA	16558	13387	SAMN38229527	374
SRBEF03	Savage River Bear Pen	Mountain MD	2020-10-24	forest	Environment	NA	NA	NA	NA	NA	NA	NA	NA	19409	15600	SAMN38229528	394
SRBEF02	Savage River Bear Pen	Mountain MD	2020-10-24	forest	Environment	NA	NA	NA	NA	NA	NA	NA	NA	30531	24417	SAMN38229529	481
LEEPP09	Leech Pond	Front Royal CBI	2020-10-07	pond	Environment	NA	NA	NA	NA	NA	NA	NA	NA	7544	6211	SAMN38229554	NA
LEEPP10	Leech Pond	Front Royal CBI	2020-10-07	pond	Environment	NA	NA	NA	NA	NA	NA	NA	NA	2336	1908	SAMN38229555	NA
LEEPP11	Leech Pond	Front Royal CBI	2020-10-07	pond	Environment	NA	NA	NA	NA	NA	NA	NA	NA	1373	1114	SAMN38229556	NA
LEEPP12	Leech Pond	Front Royal CBI	2020-10-07	pond	Environment	NA	NA	NA	NA	NA	NA	NA	NA	1040	872	SAMN38229557	NA
LEEPP07	Leech Pond	Front Royal CBI	2020-10-07	pond	Environment	NA	NA	NA	NA	NA	NA	NA	NA	25566	21031	SAMN38229558	312
LEEPP06	Leech Pond	Front Royal CBI	2020-10-07	pond	Environment	NA	NA	NA	NA	NA	NA	NA	NA	22247	18255	SAMN38229559	273
LEEPP04	Leech Pond	Front Royal CBI	2020-10-07	pond	Environment	NA	NA	NA	NA	NA	NA	NA	NA	13319	10882	SAMN38229560	190
LEEPP01	Leech Pond	Front Royal CBI	2020-10-07	pond	Environment	NA	NA	NA	NA	NA	NA	NA	NA	22757	18450	SAMN38229561	345
LEEPP02	Leech Pond	Front Royal CBI	2020-10-07	pond	Environment	NA	NA	NA	NA	NA	NA	NA	NA	16559	13717	SAMN38229562	184
LEEPP03	Leech Pond	Front Royal CBI	2020-10-07	pond	Environment	NA	NA	NA	NA	NA	NA	NA	NA	18577	10764	SAMN38229563	131
LEEPP05	Leech Pond	Front Royal CBI	2020-10-07	pond	Environment	NA	NA	NA	NA	NA	NA	NA	NA	20256	16770	SAMN38229564	290
LEEPP08	Leech Pond	Front Royal CBI	2020-10-07	pond	Environment	NA	NA	NA	NA	NA	NA	NA	NA	19027	15299	SAMN38229565	243
GARP02	Gauley Ridge	GWJNF	2020-10-16	pond	Environment	NA	NA	NA	NA	NA	NA	NA	NA	28788	23454	SAMN38229546	199
GARP05	Gauley Ridge	GWJNF	2020-10-16	pond	Environment	NA	NA	NA	NA	NA	NA	NA	NA	28669	23681	SAMN38229547	150
GARP03	Gauley Ridge	GWJNF	2020-10-16	pond	Environment	NA	NA	NA	NA	NA	NA	NA	NA	14124	11670	SAMN38229548	170
GARP04	Gauley Ridge	GWJNF	2020-10-16	pond	Environment	NA	NA	NA	NA	NA	NA	NA	NA	40087	33084	SAMN38229549	168
GARP08	Gauley Ridge	GWJNF	2020-10-16	pond	Environment	NA	NA	NA	NA	NA	NA	NA	NA	41754	34880	SAMN38229550	321
GARP06	Gauley Ridge	GWJNF	2020-10-16	pond	Environment	NA	NA	NA	NA	NA	NA	NA	NA	41353	34298	SAMN38229551	97
GARP01	Gauley Ridge	GWJNF	2020-10-16	pond	Environment	NA	NA	NA	NA	NA	NA	NA	NA	17192	14352	SAMN38229552	274
GARP07	Gauley Ridge	GWJNF	2020-10-16	pond	Environment	NA	NA	NA	NA	NA	NA	NA	NA	35069	29086	SAMN38229553	105
WOFP06	White Oak Flats	GWJNF	2020-10-15	pond	Environment	NA	NA	NA	NA	NA	NA	NA	NA	42590	34832	SAMN38229574	484
WOFP08	White Oak Flats	GWJNF	2020-10-15	pond	Environment	NA	NA	NA	NA	NA	NA	NA	NA	26326	21516	SAMN38229575	445
WOFP05	White Oak Flats	GWJNF	2020-10-15	pond	Environment	NA	NA	NA	NA	NA	NA	NA	NA	40202	32761	SAMN38229576	444
WOFP07	White Oak Flats	GWJNF	2020-10-15	pond	Environment	NA	NA	NA	NA	NA	NA	NA	NA	43888	35372	SAMN38229577	314
WOFP01	White Oak Flats	GWJNF	2020-10-15	pond	Environment	NA	NA	NA	NA	NA	NA	NA	NA	20513	16732	SAMN38229578	289
WOFP03	White Oak Flats	GWJNF	2020-10-15	pond	Environment	NA	NA	NA	NA	NA	NA	NA	NA	16614	13210	SAMN38229579	315
WOFP04	White Oak Flats	GWJNF	2020-10-15	pond	Environment	NA	NA	NA	NA	NA	NA	NA	NA	26527	21471	SAMN38229580	380
WOFP02	White Oak Flats	GWJNF	2020-10-15	pond	Environment	NA	NA	NA	NA	NA	NA	NA	NA	23145	18943	SAMN38229581	378
DMPP01	Dans Mountain Pond	Mountain MD	2020-10-25	pond	Environment	NA	NA	NA	NA	NA	NA	NA	NA	27745	22873	SAMN38229538	333
DMPP08	Dans Mountain Pond	Mountain MD	2020-10-25	pond	Environment	NA	NA	NA	NA	NA	NA	NA	NA	31126	25367	SAMN38229539	402
DMPP03	Dans Mountain Pond	Mountain MD	2020-10-25	pond	Environment	NA	NA	NA	NA	NA	NA	NA	NA	27847	22899	SAMN38229540	483
DMPP05	Dans Mountain Pond	Mountain MD	2020-10-25	pond	Environment	NA	NA	NA	NA	NA	NA	NA	NA	29364	23959	SAMN38229541	462
DMPP06	Dans Mountain Pond	Mountain MD	2020-10-25	pond	Environment	NA	NA	NA	NA	NA	NA	NA	NA	27964	22958	SAMN38229542	491
DMPP04	Dans Mountain Pond	Mountain MD	2020-10-25	pond	Environment	NA	NA	NA	NA	NA	NA	NA	NA	27256	22425	SAMN38229543	457
DMPP02	Dans Mountain Pond	Mountain MD	2020-10-25	pond	Environment	NA	NA	NA	NA	NA	NA	NA	NA	26220	21463	SAMN38229544	405
DMPP07	Dans Mountain Pond	Mountain MD	2020-10-25	pond	Environment	NA	NA	NA	NA	NA	NA	NA	NA	33054	27699	SAMN38229545	292
SRRP04	Savage River Reservoir	Mountain MD	2020-10-22	pond	Environment	NA	NA	NA	NA	NA	NA	NA	NA	48795	39711	SAMN38229566	631
SRRP03	Savage River Reservoir	Mountain MD	2020-10-22	pond	Environment	NA	NA	NA	NA	NA	NA	NA	NA	49177	40457	SAMN38229567	616
SRRP02	Savage River Reservoir	Mountain MD	2020-10-22	pond	Environment	NA	NA	NA	NA	NA	NA	NA	NA	42068	34383	SAMN38229568	593
SRRP01	Savage River Reservoir	Mountain MD	2020-10-22	pond	Environment	NA	NA	NA	NA	NA	NA	NA	NA	28412	23055	SAMN38229569	468
SRRP08	Savage River Reservoir	Mountain MD	2020-10-22	pond	Environment	NA	NA	NA	NA	NA	NA	NA	NA	36492	29838	SAMN38229570	545
SRRP07	Savage River Reservoir	Mountain MD	2020-10-22	pond	Environment	NA	NA	NA	NA	NA	NA	NA	NA	37385	30886	SAMN38229571	662
SRRP05	Savage River Reservoir	Mountain MD	2020-10-22	pond	Environment	NA	NA	NA	NA	NA	NA	NA	NA	36553	30025	SAMN38229572	661
SRRP06	Savage River Reservoir	Mountain MD	2020-10-22	pond	Environment	NA	NA	NA	NA	NA	NA	NA	NA	31840	26126	SAMN38229573	594
POSHS05	Posey Hollow	Front Royal CBI	2020-10-08	stream	Environment	NA	NA	NA	NA	NA	NA	NA	NA	12464	9466	SAMN38229598	NA
POSHS06	Posey Hollow	Front Royal CBI	2020-10-08	stream	Environment	NA	NA	NA	NA	NA	NA	NA	NA	12835	10118	SAMN38229599	NA
POSHS03	Posey Hollow	Front Royal CBI	2020-10-08	stream	Environment	NA	NA	NA	NA	NA	NA	NA	NA	18982	14908	SAMN38229600	349
POSHS08	Posey Hollow	Front Royal CBI	2020-10-08	stream	Environment	NA	NA	NA	NA	NA	NA	NA	NA	15966	12513	SAMN38229601	237
POSHS01	Posey Hollow	Front Royal CBI	2020-10-08	stream	Environment	NA	NA	NA	NA	NA	NA	NA	NA	19553	15437	SAMN38229602	361
POSHS07	Posey Hollow	Front Royal CBI	2020-10-08	stream	Environment	NA	NA	NA	NA	NA	NA	NA	NA	13277	10587	SAMN38229603	176
POSHS02	Posey Hollow	Front Royal CBI	2020-10-08	stream	Environment	NA	NA	NA	NA	NA	NA	NA	NA	16029	12707	SAMN38229604	275
POSHS04	Posey Hollow	Front Royal CBI	2020-10-08	stream	Environment	NA	NA	NA	NA	NA	NA	NA	NA	17649	14424	SAMN38229605	314
HOQS04	Hone Quarry	GWJNF	2020-10-17	stream	Environment	NA	NA	NA	NA	NA	NA	NA	NA	45	16	SAMN38229590	NA
HOQS08	Hone Quarry	GWJNF	2020-10-17	stream	Environment	NA	NA	NA	NA	NA	NA	NA	NA	16465	13087	SAMN38229591	346
HOQS02	Hone Quarry	GWJNF	2020-10-17	stream	Environment	NA	NA	NA	NA	NA	NA	NA	NA	13306	10460	SAMN38229592	268
HOQS01	Hone Quarry	GWJNF	2020-10-17	stream	Environment	NA	NA	NA	NA	NA	NA	NA	NA	14457	11657	SAMN38229593	354
HOQS05	Hone Quarry	GWJNF	2020-10-17	stream	Environment	NA	NA	NA	NA	NA	NA	NA	NA	13607	10601	SAMN38229594	279
HOQS06	Hone Quarry	GWJNF	2020-10-17	stream	Environment	NA	NA	NA	NA	NA	NA	NA	NA	15357	12287	SAMN38229595	346
HOQS07	Hone Quarry	GWJNF	2020-10-17	stream	Environment	NA	NA	NA	NA	NA	NA	NA	NA	26403	21106	SAMN38229596	551
HOQS03	Hone Quarry	GWJNF	2020-10-17	stream	Environment	NA	NA	NA	NA	NA	NA	NA	NA	13610	10599	SAMN38229597	298
TIHS01	Timber Hollow	GWJNF	2020-10-16	stream	Environment	NA	NA	NA	NA	NA	NA	NA	NA	14490	11540	SAMN38229614	265
TIHS07	Timber Hollow	GWJNF	2020-10-16	stream	Environment	NA	NA	NA	NA	NA	NA	NA	NA	16693	13500	SAMN38229615	333
TIHS02	Timber Hollow	GWJNF	2020-10-16	stream	Environment	NA	NA	NA	NA	NA	NA	NA	NA	17980	14517	SAMN38229616	384
TIHS08	Timber Hollow	GWJNF	2020-10-16	stream	Environment	NA	NA	NA	NA	NA	NA	NA	NA	22873	18542	SAMN38229617	463
TIHS04	Timber Hollow	GWJNF	2020-10-16	stream	Environment	NA	NA	NA	NA	NA	NA	NA	NA	20046	16032	SAMN38229618	343
TIHS05	Timber Hollow	GWJNF	2020-10-16	stream	Environment	NA	NA	NA	NA	NA	NA	NA	NA	11576	9221	SAMN38229619	256
TIHS03	Timber Hollow	GWJNF	2020-10-16	stream	Environment	NA	NA	NA	NA	NA	NA	NA	NA	12454	9892	SAMN38229620	218
TIHS06	Timber Hollow	GWJNF	2020-10-16	stream	Environment	NA	NA	NA	NA	NA	NA	NA	NA	17996	14336	SAMN38229621	374
DMPS02	Dans Mountain Pond	Mountain MD	2020-10-23	stream	Environment	NA	NA	NA	NA	NA	NA	NA	NA	18504	14864	SAMN38229582	415
DMPS01	Dans Mountain Pond	Mountain MD	2020-10-23	stream	Environment	NA	NA	NA	NA	NA	NA	NA	NA	26899	21457	SAMN38229583	524
DMPS08	Dans Mountain Pond	Mountain MD	2020-10-23	stream	Environment	NA	NA	NA	NA	NA	NA	NA	NA	22205	17666	SAMN38229584	477
DMPS03	Dans Mountain Pond	Mountain MD	2020-10-23	stream	Environment	NA	NA	NA	NA	NA	NA	NA	NA	25403	20531	SAMN38229585	558
DMPS04	Dans Mountain Pond	Mountain MD	2020-10-23	stream	Environment	NA	NA	NA	NA	NA	NA	NA	NA	21015	16870	SAMN38229586	446
DMPS06	Dans Mountain Pond	Mountain MD	2020-10-23	stream	Environment	NA	NA	NA	NA	NA	NA	NA	NA	19506	15870	SAMN38229587	396
DMPS05	Dans Mountain Pond	Mountain MD	2020-10-23	stream	Environment	NA	NA	NA	NA	NA	NA	NA	NA	20456	16579	SAMN38229588	344
DMPS07	Dans Mountain Pond	Mountain MD	2020-10-23	stream	Environment	NA	NA	NA	NA	NA	NA	NA	NA	17108	13767	SAMN38229589	370
SRBRS03	Savage River Big Run	Mountain MD	2020-10-24	stream	Environment	NA	NA	NA	NA	NA	NA	NA	NA	27301	21800	SAMN38229606	574
SRBRS02	Savage River Big Run	Mountain MD	2020-10-24	stream	Environment	NA	NA	NA	NA	NA	NA	NA	NA	35803	28718	SAMN38229607	555
SRBRS08	Savage River Big Run	Mountain MD	2020-10-24	stream	Environment	NA	NA	NA	NA	NA	NA	NA	NA	36948	29574	SAMN38229608	551
SRBRS06	Savage River Big Run	Mountain MD	2020-10-24	stream	Environment	NA	NA	NA	NA	NA	NA	NA	NA	29990	24381	SAMN38229609	669
SRBRS07	Savage River Big Run	Mountain MD	2020-10-24	stream	Environment	NA	NA	NA	NA	NA	NA	NA	NA	25528	20711	SAMN38229610	436
SRBRS01	Savage River Big Run	Mountain MD	2020-10-24	stream	Environment	NA	NA	NA	NA	NA	NA	NA	NA	21481	17376	SAMN38229611	435
SRBRS05	Savage River Big Run	Mountain MD	2020-10-24	stream	Environment	NA	NA	NA	NA	NA	NA	NA	NA	30246	24604	SAMN38229612	501
SRBRS04	Savage River Big Run	Mountain MD	2020-10-24	stream	Environment	NA	NA	NA	NA	NA	NA	NA	NA	27335	21850	SAMN38229613	577
BCOM01	MOC	MOC	NA	NA	Mock Community	NA	NA	NA	NA	NA	NA	NA	NA	NA	NA	SAMN38229635
BCOM02	MOC	MOC	NA	NA	Mock Community	NA	NA	NA	NA	NA	NA	NA	NA	NA	NA	SAMN38229636
PCR_BCOM01	MOC	NA	NA	NA	Mock Community	NA	NA	NA	NA	NA	NA	NA	NA	NA	NA	SAMN38229638
BCOM03	MOC	MOC	NA	NA	Mock Community	NA	NA	NA	NA	NA	NA	NA	NA	NA	NA	SAMN38229637
Extr_blankP1	control	NA	NA	NA	Negative Control	NA	NA	NA	NA	NA	NA	NA	NA	NA	NA	SAMN38229626
Extr_blankP2_1	control	NA	NA	NA	Negative Control	NA	NA	NA	NA	NA	NA	NA	NA	NA	NA	SAMN38229627
Extr_blankP2_2	control	NA	NA	NA	Negative Control	NA	NA	NA	NA	NA	NA	NA	NA	NA	NA	SAMN38229628
Extr_blankP3	control	NA	NA	NA	Negative Control	NA	NA	NA	NA	NA	NA	NA	NA	NA	NA	SAMN38229629
Extr_blankP4	control	NA	NA	NA	Negative Control	NA	NA	NA	NA	NA	NA	NA	NA	NA	NA	SAMN38229630
PCR_blankP1	control	NA	NA	NA	Negative Control	NA	NA	NA	NA	NA	NA	NA	NA	NA	NA	SAMN38229631
PCR_blankP2	control	NA	NA	NA	Negative Control	NA	NA	NA	NA	NA	NA	NA	NA	NA	NA	SAMN38229632
PCR_blankP3	control	NA	NA	NA	Negative Control	NA	NA	NA	NA	NA	NA	NA	NA	NA	NA	SAMN38229633
PCR_blankP4	control	NA	NA	NA	Negative Control	NA	NA	NA	NA	NA	NA	NA	NA	NA	NA	SAMN38229634
GARBAG01	control	GWJNF	2020-10-16	NA	Negative Control	NA	NA	NA	NA	NA	NA	NA	NA	NA	NA	SAMN38229624
HOQBAG01	control	GWJNF	2020-10-17	NA	Negative Control	NA	NA	NA	NA	NA	NA	NA	NA	NA	NA	SAMN38229625
DMPBAG01	control	Mountain MD	2020-10-23	NA	Negative Control	NA	NA	NA	NA	NA	NA	NA	NA	NA	NA	SAMN38229622
DMPBAG02	control	Mountain MD	2020-10-25	NA	Negative Control	NA	NA	NA	NA	NA	NA	NA	NA	NA	NA	SAMN38229623

## Sheet: S3. SRH tests
Table S3: Alpha diversity Scheirer–Ray–Hare test results
	Environmental samples
	All samples
			ASV richness
		Degrees of freedom	Sum of squares	H	P-value	Significance
	Locality	2	39048	33.371	<0.00001	***
	Habitat	2	1670	1.428	0.48978
	Locality:Habitat	4	17617	15.056	0.00459	***
	Residuals	109	77282
	Salamander skin samples
	Subset: Habitat = Forest
			ASV richness
		Degrees of freedom	Sum of squares	H	P-value	Significance
	Species	3	3441.1	8.8015	0.03205	*
	Locality	2	2176.5	5.567	0.061822	.
	Species:Locality	1	603.4	1.5434	0.214115
	Residuals	61	20587.5
	Subset: Habitat = Pond
			ASV richness
		Degrees of freedom	Sum of squares	H	P-value	Significance
	Species	1	3271	6.536	0.01057	*
	Locality	2	1984	3.965	0.1377
	Species:Locality	73	33553	67.049	0.67399
	Residuals	73
	Subset: Habitat = Stream
			ASV richness
		Degrees of freedom	Sum of squares	H	P-value	Significance
	Species	4	5569	11.1276	0.025167	*
	Locality	2	1733.1	3.4629	0.177027
	Species:Locality	2	2363.1	4.7218	0.094335	.
	Residuals	68	28899.6
	Subset: Species = N. viridescens
			ASV richness
		Degrees of freedom	Sum of squares	H	P-value	Significance
	Habitat	1	4771.3	9.534	0.00202	**
	Locality	2	1970.6	3.938	0.13962
	Habitat:Locality	73	29133.9	58.215	0.89642
	Residuals	72

## Sheet: S4. Dunn's tests
Table S4: Alpha diversity Dunn's test results
	Environmental samples
	All samples; variable = Locality
			ASV richness
	Group 1	Group 2	Z	P-value	Adjusted P-value	Significance
	Front Royal	GWJNF	0.179256	0.857736	0.927375
	Front Royal	Mountain MD	-4.34138	1.41593e-05	0.000134513	***
	GWJNF	Mountain MD	-5.41503	6.1277e-08	1.16426e-06	***
	Salamander skin samples
	Subset: Habitat = Forest; variable = Species
			ASV richness
	Group 1	Group 2	Z	P-value	Adjusted P-value	Significance
	N. viridescens	P. cinereus	2.61831	0.00883675	0.0559661	.
	N. viridescens	P. glutinosus	1.34342	0.179136	0.309417
	P. cinereus	P. glutinosus	-0.797953	0.424898	0.538204
	N. viridescens	P. hoffmani	1.16061	0.245802	0.389187
	P. cinereus	P. hoffmani	-0.348886	0.727175	0.86352
	P. glutinosus	P. hoffmani	0.145076	0.884651	0.927375
	Subset: Habitat = Stream; variable = Species
			ASV richness
	Group 1	Group 2	Z	P-value	Adjusted P-value	Significance
	D. fuscus	D. monticola	0.949292	0.342472	0.464784
	D. fuscus	D. ochrophaeus	-0.0911483	0.927375	0.927375
	D. monticola	D. ochrophaeus	-1.01857	0.308409	0.450751
	D. fuscus	E. bislineata	-1.4757	0.140024	0.266046
	D. monticola	E. bislineata	-1.73024	0.0835866	0.226878
	D. ochrophaeus	E. bislineata	-1.51761	0.129113	0.266046
	D. fuscus	G. porphyriticus	-2.28103	0.0225468	0.0713982	.
	D. monticola	G. porphyriticus	-2.37216	0.0176846	0.0713982	.
	D. ochrophaeus	G. porphyriticus	-2.30131	0.0213739	0.0713982	.
	E. bislineata	G. porphyriticus	-1.56348	0.11794	0.266046

## Sheet: S5. PermanovaG
Table S5: PermanovaG results
	Environmental samples
	All samples
		DF	R2 (Jaccard)	R2 (Bray-Curtis)	R2 (UniFrac)	R2 (Weighted UniFrac)	Omnibus P-value	Significance
	Locality	2	0.05	0.07	0.07	0.06	0.0001	***
	Habitat	2	0.09	0.13	0.21	0.36	0.0001	***
	Locality:Habitat	4	0.09	0.13	0.12	0.11	0.0001	***
	Residuals	109	0.76	0.66	0.61	0.47	NA
	Salamander skin samples
	Subset: Habitat = Forest
		DF	R2 (Jaccard)	R2 (Bray-Curtis)	R2 (UniFrac)	R2 (Weighted UniFrac)	Omnibus P-value	Significance
	Locality	2	0.05	0.07	0.07	0.08	0.0001	***
	Species	3	0.06	0.07	0.07	0.09	0.0001	***
	Locality:Species	1	0.02	0.01	0.01	0.01	0.5865
	Residuals	61	0.88	0.85	0.84	0.82	NA
	Subset: Habitat = Pond
		DF	R2 (Jaccard)	R2 (Bray-Curtis)	R2 (UniFrac)	R2 (Weighted UniFrac)	Omnibus P-value	Significance
	Locality	2	0.12	0.36	0.14	0.19	0.0001	***
	Species	1	0.04	0.09	0.04	0.12	0.0001	***
	Residuals	73	0.84	0.55	0.82	0.69	NA
	Subset: Habitat = Stream
		DF	R2 (Jaccard)	R2 (Bray-Curtis)	R2 (UniFrac)	R2 (Weighted UniFrac)	Omnibus P-value	Significance
	Locality	2	0.05	0.07	0.07	0.06	9.999e-05	***
	Species	4	0.06	0.08	0.07	0.09	9.999e-05	***
	Locality:Species	2	0.03	0.03	0.03	0.04	0.00749925	**
	Residuals	68	0.86	0.82	0.83	0.81	NA
	Subset: Species = N. viridescens
		DF	R2 (Jaccard)	R2 (Bray-Curtis)	R2 (UniFrac)	R2 (Weighted UniFrac)	Omnibus P-value	Significance
	Locality	2	0.12	0.35	0.13	0.19	9.999e-05	***
	Habitat	1	0.04	0.09	0.06	0.21	9.999e-05	***
	Residuals	73	0.84	0.56	0.81	0.61	NA

## Sheet: S6. Pairwise PermanovaG
Table S6: Pairwise PermanovaG results
	Environmental samples
	All samples; variable = Habitat
	Group 1	Group 2	DF	R2 (Jaccard)	R2 (Bray-Curtis)	R2 (UniFrac)	R2 (Weighted UniFrac)	Omnibus P-value	Adjusted P-value	Significance
	Forest	Pond	1	0.0757076	0.115487	0.192699	0.369065	9.999e-05	0.00016665	***
	Forest	Stream	1	0.0701167	0.105246	0.166973	0.328595	9.999e-05	0.00016665	***
	Pond	Stream	1	0.0666256	0.0914249	0.129795	0.161939	9.999e-05	0.00016665	***
	All samples; variable = Locality
	Group 1	Group 2	DF	R2 (Jaccard)	R2 (Bray-Curtis)	R2 (UniFrac)	R2 (Weighted UniFrac)	Omnibus P-value	Adjusted P-value	Significance
	Front Royal	GWJNF	1	0.0460443	0.0665933	0.0685836	0.0582633	9.999e-05	0.00016665	***
	Front Royal	Mountain MD	1	0.0417509	0.058139	0.0521538	0.0603122	9.999e-05	0.00016665	***
	GWJNF	Mountain MD	1	0.0307628	0.041154	0.0393503	0.0324123	9.999e-05	0.00016665	***
	Salamander skin samples
	Subset: Habitat = Forest; variable = Species
	Group 1	Group 2	DF	R2 (Jaccard)	R2 (Bray-Curtis)	R2 (UniFrac)	R2 (Weighted UniFrac)	Omnibus P-value	Adjusted P-value	Significance
	N. viridescens	P. cinereus	1	0.0327773	0.0397457	0.0551182	0.0571989	9.999e-05	0.00016665	***
	N. viridescens	P. glutinosus	1	0.136018	0.144802	0.128789	0.155252	0.114589	0.129374
	N. viridescens	P. hoffmani	NA	NA	NA	NA	NA	NA	NA
	P. cinereus	P. glutinosus	1	0.0171889	0.0209803	0.0164644	0.0141802	0.0963904	0.112455
	P. cinereus	P. hoffmani	1	0.0154579	0.0151149	0.013318	0.0273464	0.265373	0.281457
	P. glutinosus	P. hoffmani	1	0.156472	0.160908	0.126019	0.229894	0.552381	0.552381
	Subset: Habitat = Forest; variable = Locality
	Group 1	Group 2	DF	R2 (Jaccard)	R2 (Bray-Curtis)	R2 (UniFrac)	R2 (Weighted UniFrac)	Omnibus P-value	Adjusted P-value	Significance
	Front Royal	GWJNF	1	0.0430103	0.0711864	0.0604197	0.0718028	9.999e-05	0.00016665	***
	Front Royal	Mountain MD	1	0.042411	0.060788	0.0755171	0.0871508	9.999e-05	0.00016665	***
	GWJNF	Mountain MD	1	0.029902	0.0343649	0.0404761	0.0368831	9.999e-05	0.00016665	***
	Subset: Habitat = Pond; variable = Locality
	Group 1	Group 2	DF	R2 (Jaccard)	R2 (Bray-Curtis)	R2 (UniFrac)	R2 (Weighted UniFrac)	Omnibus P-value	Adjusted P-value	Significance
	Front Royal	GWJNF	1	0.0995632	0.126956	0.101014	0.0764789	9.999e-05	0.00016665	***
	Front Royal	Mountain MD	1	0.094282	0.439019	0.110714	0.174425	9.999e-05	0.00016665	***
	GWJNF	Mountain MD	1	0.0900659	0.324289	0.104318	0.174525	9.999e-05	0.00016665	***
	Subset: Habitat = Stream; variable = Species
	Group 1	Group 2	DF	R2 (Jaccard)	R2 (Bray-Curtis)	R2 (UniFrac)	R2 (Weighted UniFrac)	Omnibus P-value	Adjusted P-value	Significance
	D. fuscus	D. monticola	1	0.0905109	0.0978327	0.0798616	0.101322	0.462554	0.476158
	D. fuscus	D. ochrophaeus	1	0.0483577	0.0694686	0.0630876	0.107804	0.0145985	0.018924	*
	D. fuscus	E. bislineata	1	0.0220404	0.0335541	0.0274044	0.0542098	0.00079992	0.0012726	**
	D. fuscus	G. porphyriticus	1	0.094002	0.107076	0.13247	0.117401	0.0118988	0.0160176	*
	D. monticola	D. ochrophaeus	1	0.078557	0.0851557	0.0762193	0.0657917	0.0784922	0.0947319	.
	D. monticola	E. bislineata	1	0.022513	0.0203336	0.0258749	0.0136542	0.129487	0.141626
	D. monticola	G. porphyriticus	1	0.20694	0.217528	0.249316	0.236334	0.0619048	0.077381	.
	D. ochrophaeus	E. bislineata	1	0.020138	0.0306646	0.0243497	0.0265733	0.00129987	0.00197806	**
	D. ochrophaeus	G. porphyriticus	1	0.0760636	0.115998	0.0979673	0.14578	0.00309969	0.00433957	**
	E. bislineata	G. porphyriticus	1	0.0221927	0.0309605	0.0218452	0.0329861	0.00269973	0.00393711	**
	Subset: Habitat = Stream; variable = Locality
	Group 1	Group 2	DF	R2 (Jaccard)	R2 (Bray-Curtis)	R2 (UniFrac)	R2 (Weighted UniFrac)	Omnibus P-value	Adjusted P-value	Significance
	Front Royal	GWJNF	1	0.0561419	0.0687535	0.0875931	0.0918452	9.999e-05	0.00016665	***
	Front Royal	Mountain MD	1	0.034972	0.0490227	0.0469686	0.0390879	9.999e-05	0.00016665	***
	GWJNF	Mountain MD	1	0.0298584	0.0429537	0.0354377	0.0392602	9.999e-05	0.00016665	***
	Subset: Species = N. viridescens; variable = Locality
	Group 1	Group 2	DF	R2 (Jaccard)	R2 (Bray-Curtis)	R2 (UniFrac)	R2 (Weighted UniFrac)	Omnibus P-value	Adjusted P-value	Significance
	Front Royal	GWJNF	1	0.0958557	0.122287	0.0908841	0.0869141	9.999e-05	0.00016665	***
	Front Royal	Mountain MD	1	0.094282	0.439019	0.110714	0.174425	9.999e-05	0.00016665	***
	GWJNF	Mountain MD	1	0.0859821	0.314762	0.0999619	0.166769	9.999e-05	0.00016665	***

## Sheet: S7. Phylogenetic signal
Table S7: Phylogenetic signal test results
	Trait	K	Phylogenetically Independent Contrasts (PIC) observed variance	PIC randomised mean variance	Z score (observed vs randomised PIC variance)	P-value	Significance	Pooled P value from bootstrapped data (Cauchy combination method)	Significance
	Bd load	2.20416	0.000231886	0.000790355	-1.68912	0.0251975	*	0.0273459	*
	N observed ASVs	0.886313	0.00682687	0.0236597	-1.71325	0.00759924	**	0.00744795	**
	N observed anti-Bd ASVs	0.618189	0.00882258	0.0226393	-1.47541	0.0311969	*	0.017525	*
	Anti-Bd relative abundance	0.143939	0.0150854	0.00951181	1.59172	0.937206		0.956527
	Bd prevelance	0.660125	0.000717145	0.00193052	-1.34726	0.0781422	.	0.0642443	.

## Sheet: S8. Phylosymbiosis tests
Table S8: Mantel test and permutation-based phylosymbiosis test results
	Test: Mantel test of host-phylogenetic distance vs pairwise skin microbiome dissimilarity
	Samples: All skin sample pairs.
	Bacterial taxa: all
	Beta diversity statistic	r	P-value	Significance
	Jaccard	0.52	9.999e-05	***
	Bray-Curtis	0.5	9.999e-05	***
	UniFrac	0.59	9.999e-05	***
	Weighted UniFrac	0.58	9.999e-05	***
	Test: Mantel test of host-phylogenetic distance vs pairwise skin microbiome dissimilarity.
	Samples: Median skin sample distances per species pair.
	Bacterial taxa: all
	Beta diversity statistic	r	P-value	Significance
	Jaccard	0.78	0.00139986	**
	Bray-Curtis	0.75	0.00089991	***
	UniFrac	0.87	0.0029997	**
	Weighted UniFrac	0.53	0.0510949	.
	Test: Robinson-Foulds permutation test.
	Samples: Microbiome NJ dendrogram based on median skin sample distances per species pair.
	Bacterial taxa: all
	Beta diversity statistic	Observed RF distance	Null RF distance ± SD	P-value	Significance
	Jaccard	8	13.36 ± 1.19	0.0077	**
	Bray-Curtis	8	13.22 ± 1.28	0.0092	**
	UniFrac	8	13.35 ± 1.21	0.0096	**
	Weighted UniFrac	8	13.38 ± 1.15	0.0054	**
	Test: Mantel test of host-phylogenetic distance vs pairwise skin microbiome dissimilarity
	Samples: All skin sample pairs.
	Bacterial taxa: taxa present in all habitat-locality combinations (global ASVs)
	Beta diversity statistic	r	P-value	Significance
	Jaccard	0.49	0.0001	***
	Bray-Curtis	0.579407	0.0001	***
	UniFrac	0.466857	0.0001	***
	Weighted UniFrac	0.550489	0.0001	***
	Test: Mantel test of host-phylogenetic distance vs pairwise skin microbiome dissimilarity.
	Samples: Median skin sample distances per species pair.
	Bacterial taxa: taxa present in all habitat-locality combinations (global ASVs)
	Beta diversity statistic	r	P-value	Significance
	Jaccard	0.787433	0.0117	*
	Bray-Curtis	0.861644	0.00189981	**
	UniFrac	0.78894	0.0141986	*
	Weighted UniFrac	0.774597	0.00189981	**
	Test: Robinson-Foulds permutation test.
	Samples: Microbiome NJ dendrogram based on median skin sample distances per species pair.
	Bacterial taxa: taxa present in all habitat-locality combinations (global ASVs)
	Beta diversity statistic	Observed RF distance	Null RF distance ± SD	P-value	Significance
	Jaccard	6	13.38 ± 1.13	0.0006	***
	Bray-Curtis	10	13.22 ± 1.28	0.0615938	.
	UniFrac	6	13.34 ± 1.19	0.00109989	**
	Weighted UniFrac	10	13.56 ± 0.97	0.0254975	*
	Test: Mantel test of host-phylogenetic distance vs pairwise skin microbiome dissimilarity
	Samples: All skin sample pairs from stream habitat.
	Bacterial taxa: all
	Beta diversity statistic	r	P-value	Significance
	Jaccard	0.141374	0.00069993	***
	Bray-Curtis	0.192858	9.999e-05	***
	UniFrac	0.10434	0.0163984	*
	Weighted UniFrac	0.142899	0.00389961	**
	Test: Mantel test of host-phylogenetic distance vs pairwise skin microbiome dissimilarity
	Samples: All skin sample pairs from forest habitat.
	Bacterial taxa: all
	Beta diversity statistic	r	P-value	Significance
	Jaccard	0.179566	0.00259974	**
	Bray-Curtis	0.238028	0.00039996	***
	UniFrac	0.30357	0.00029997	***
	Weighted UniFrac	0.15528	0.0490951	*
	Test: Mantel test of host-phylogenetic distance vs pairwise skin microbiome dissimilarity
	Samples: All skin sample pairs.
	Bacterial taxa: anti-Bd strains
	Beta diversity statistic	r	P-value	Significance
	Jaccard	0.475293	9.999e-05	***
	Bray-Curtis	0.495996	9.999e-05	***
	UniFrac	0.389118	9.999e-05	***
	Weighted UniFrac	0.520829	9.999e-05	***
	Test: Mantel test of host-phylogenetic distance vs pairwise skin microbiome dissimilarity.
	Samples: Median skin sample distances per species pair.
	Bacterial taxa: anti-Bd strains
	Beta diversity statistic	r	P-value	Significance
	Jaccard	0.787433	0.0116988	*
	Bray-Curtis	0.861644	0.00189981	**
	UniFrac	0.78894	0.0141986	*
	Weighted UniFrac	0.774597	0.00189981	**
	Test: Robinson-Foulds permutation test.
	Samples: Microbiome NJ dendrogram based on median skin sample distances per species pair.
	Bacterial taxa: anti-Bd strains
	Beta diversity statistic	Observed RF distance	Null RF distance ± SD	P-value	Significance
	Jaccard	10	13.40 ± 1.10	0.0351965	*
	Bray-Curtis	12	13.41 ± 1.09	0.253675
	UniFrac	10	13.40 ± 1.12	0.0413959	*
	Weighted UniFrac	12	13.35 ± 1.17	0.269373

## Sheet: S9. MRM results
Table S9: MRM results
	Samples: All skin sample pairs.
	Bacterial taxa: all
	Model tests
	Dissimilarity stat	R2	Pval.R2	F	Pval.F
	Jaccard	0.4427	0.0001	3896.36	0.0001
	Bray-Curtis	0.452304	0.0001	4050.7	0.0001
	UniFrac	0.379789	0.0001	3003.59	0.0001
	Weighted UniFrac	0.375657	0.0001	2951.26	0.0001
	Samples: All skin sample pairs.
	Bacterial taxa: all
	Model coefficients
	Dissimilarity stat	Coeff. Host Phylogeny	Coeff. Geographic	Coeff. Climate	Coeff. Environmental microbiome	Coeff. Bd load	P Host Phylogeny	P Geographic	P Climate	P Environmental microbiome	P Bd load
	Jaccard	0.53	0.01	0.03	0.21	0.01	0.0001	0.3117	0.0841	0.0001	0.5657
	Bray-Curtis	0.6	0.04	-0.01	0.1	0.08	0.0001	0.0027	0.6368	0.0001	0.0007
	UniFrac	0.48	-0.04	0.06	0.15	0.13	0.0001	0.0143	0.0083	0.0001	0.0002
	Weighted UniFrac	0.53	-0.01	0	0.13	0.06	0.0001	0.5737	0.9912	0.0001	0.0202
	Samples: All skin sample pairs.
	Bacterial taxa: taxa present in all habitat-locality combinations (global ASVs)
	Model tests
	Dissimilarity stat	R2	Pval.R2	F	Pval.F
	Jaccard	0.252555	0.0001	1657.35	0.0001
	Bray-Curtis	0.394509	0.0001	3195.86	0.0001
	UniFrac	0.205852	0.0001	1271.43	0.0001
	Weighted UniFrac	0.342358	0.0001	2553.47	0.0001
	Samples: All skin sample pairs.
	Bacterial taxa: taxa present in all habitat-locality combinations (global ASVs)
	Model coefficients
	Dissimilarity stat	Coeff. Host Phylogeny	Coeff. Geographic	Coeff. Climate	Coeff. Environmental microbiome	Coeff. Bd load	P Host Phylogeny	P Geographic	P Climate	P Environmental microbiome	P Bd load
	Jaccard	0.43	-0.04	0.08	0.08	0.07	0.0001	0.0322	0.0078	0.0006	0.0358
	Bray-Curtis	0.56	0	0.02	0.05	0.13	0.0001	0.7785	0.46	0.0027	0.0001
	UniFrac	0.4	-0.04	0.06	0.04	0.11	0.0001	0.047	0.0446	0.0793	0.0014
	Weighted UniFrac	0.48	0.07	-0.08	0.12	0.14	0.0001	0.0001	0.0016	0.0001	0.0002
	Samples: All skin sample pairs from stream habitat.
	Bacterial taxa: all
	Model tests
	Dissimilarity stat	R2	Pval.R2	F	Pval.F
	Jaccard	0.0825607	0.0003	52.5544	0.0003
	Bray-Curtis	0.0946001	0.0006	61.0188	0.0006
	UniFrac	0.0218177	0.1355	13.0257	0.1355
	Weighted UniFrac	0.0304233	0.1054	18.3247	0.1054
	Samples: All skin sample pairs from stream habitat.
	Bacterial taxa: all
	Model coefficients
	Dissimilarity stat	Coeff. Host Phylogeny	Coeff. Geographic	Coeff. Climate	Coeff. Environmental microbiome	Coeff. Bd load	P Host Phylogeny	P Geographic	P Climate	P Environmental microbiome	P Bd load
	Jaccard	0.18	-0.17	0.23	0.2	0.04	0.0002	0.0872	0.0143	0.0012	0.6786
	Bray-Curtis	0.25	-0.29	0.32	0.16	0.06	0.0001	0.0083	0.0025	0.0142	0.5672
	UniFrac	0.09	-0.13	0.17	0.08	-0.09	0.0655	0.2104	0.0812	0.2386	0.3563
	Weighted UniFrac	0.18	-0.17	0.13	0.04	0.03	0.003	0.1617	0.2486	0.5865	0.8205
	Samples: All skin sample pairs from forest habitat.
	Bacterial taxa: all
	Model tests
	Dissimilarity stat	R2	Pval.R2	F	Pval.F
	Jaccard	0.134883	0.0001	70.8471	0.0001
	Bray-Curtis	0.14355	0.0001	76.1624	0.0001
	UniFrac	0.122488	0.0001	63.4277	0.0001
	Weighted UniFrac	0.054262	0.0551	26.0714	0.0551
	Samples: All skin sample pairs from forest habitat.
	Bacterial taxa: all
	Model coefficients
	Dissimilarity stat	Coeff. Host Phylogeny	Coeff. Geographic	Coeff. Climate	Coeff. Environmental microbiome	Coeff. Bd load	P Host Phylogeny	P Geographic	P Climate	P Environmental microbiome	P Bd load
	Jaccard	0.2	0	0.07	0.3	0.14	0.0128	0.97	0.296	0.0001	0.2886
	Bray-Curtis	0.24	-0.01	0.06	0.21	0.33	0.009	0.8933	0.394	0.0038	0.0276
	UniFrac	0.24	0	0.02	0.24	0.21	0.0055	0.9921	0.7352	0.0012	0.1043
	Weighted UniFrac	0.09	0	0.01	0.12	0.29	0.3739	0.9849	0.8867	0.1392	0.0803
	Samples: All skin sample pairs.
	Bacterial taxa: anti-Bd strains
	Model tests
	Dissimilarity stat	R2	Pval.R2	F	Pval.F
	Jaccard	0.236982	0.0001	1482.42	0.0001
	Bray-Curtis	0.283984	0.0001	1893.05	0.0001
	UniFrac	0.13686	0.0001	756.81	0.0001
	Weighted UniFrac	0.281044	0.0001	1865.79	0.0001
	Samples: All skin sample pairs.
	Bacterial taxa: anti-Bd strains
	Model coefficients
	Dissimilarity stat	Coeff. Host Phylogeny	Coeff. Geographic	Coeff. Climate	Coeff. Environmental microbiome	Coeff. Bd load	P Host Phylogeny	P Geographic	P Climate	P Environmental microbiome	P Bd load
	Jaccard	0.39	-0.05	0.08	0.07	0.14	0.0001	0.016	0.0066	0.0013	0.0001
	Bray-Curtis	0.45	-0.05	0.06	0.01	0.19	0.0001	0.0134	0.0288	0.5504	0.0001
	UniFrac	0.32	-0.03	0.04	0.05	0.07	0.0001	0.06	0.0822	0.0113	0.0027
	Weighted UniFrac	0.45	-0.06	0.05	0.05	0.15	0.0001	0.0016	0.0449	0.017	0.0001

## Sheet: S10. Parafit Results
Table S10: ASV clustering and parafit results
cluster_method	Cluster percent identity	Cluster	Test Statistic	P	Padj	Kingdom	Phylum	Class	Order	Family	Genus	Species	ASVs
swarm	NA	clust.1	0.26543	0.725727	0.91724	Bacteria	Proteobacteria	Betaproteobacteria	Burkholderiales	Comamonadaceae	Hydrogenophaga	NA	ASV1;ASV128;ASV564;ASV1108
swarm	NA	clust.2	0.313221	0.458154	0.846071	Bacteria	Proteobacteria	Gammaproteobacteria	Pseudomonadales	Pseudomonadaceae	Pseudomonas	NA	ASV5;ASV22;ASV984;ASV18056
swarm	NA	clust.3	7.96042	0.0626937	0.744247	Bacteria	Proteobacteria	Betaproteobacteria	Burkholderiales	NA	NA	NA	ASV6;ASV100;ASV349;ASV267;ASV268;ASV2068;ASV9016
swarm	NA	clust.4	5.83759e-08	0.962604	0.997462	Bacteria	Bacteroidetes	Flavobacteriia	Flavobacteriales	Flavobacteriaceae	NA	NA	ASV7;ASV109;ASV173;ASV380
swarm	NA	clust.5	1.44149	0.0314969	0.595815	Bacteria	Verrucomicrobia	Opitutae	Puniceicoccales	Puniceicoccaceae	NA	NA	ASV18;ASV223;ASV557;ASV1658
swarm	NA	clust.6	1.80903	0.221578	0.744247	Bacteria	Proteobacteria	Betaproteobacteria	Burkholderiales	Comamonadaceae	Rhodoferax	NA	ASV12;ASV84;ASV682;ASV2046;ASV6871
swarm	NA	clust.7	0.231261	0.140586	0.744247	Bacteria	Proteobacteria	Betaproteobacteria	Burkholderiales	NA	NA	NA	ASV14;ASV805;ASV733;ASV10560
swarm	NA	clust.8	0.308973	0.962604	0.997462	Bacteria	Proteobacteria	Betaproteobacteria	Burkholderiales	Comamonadaceae	NA	NA	ASV15;ASV229;ASV928;ASV1159;ASV6337
swarm	NA	clust.9	NA	NA	NA	Bacteria	Proteobacteria	Betaproteobacteria	Burkholderiales	Comamonadaceae	Acidovorax	NA	ASV34;ASV827;ASV2828;ASV2051
swarm	NA	clust.10	3.44063e-08	0.960504	0.997462	Bacteria	Proteobacteria	Epsilonproteobacteria	Campylobacterales	Campylobacteraceae	Arcobacter	NA	ASV23;ASV510;ASV824;ASV1556
swarm	NA	clust.11	9.7145e-08	0.959004	0.997462	Bacteria	Verrucomicrobia	Opitutae	NA	NA	NA	NA	ASV35;ASV1582;ASV3077
swarm	NA	clust.12	4.58556	0.227477	0.744247	Bacteria	Proteobacteria	Alphaproteobacteria	Rhizobiales	Bradyrhizobiaceae	Bradyrhizobium	NA	ASV17;ASV24;ASV673;ASV4523;ASV6120;ASV2191;ASV1190;ASV1778;ASV3615;ASV4860;ASV13474
swarm	NA	clust.13	0.848268	0.156384	0.744247	Bacteria	Proteobacteria	Betaproteobacteria	Burkholderiales	Comamonadaceae	NA	NA	ASV21;ASV280;ASV334
swarm	NA	clust.14	3.51836e-07	0.874513	0.967628	Bacteria	Verrucomicrobia	Opitutae	Puniceicoccales	Puniceicoccaceae	NA	NA	ASV39;ASV1220;ASV3152
swarm	NA	clust.15	0.0457286	0.759824	0.929997	Bacteria	Chlamydiae	Chlamydiia	Chlamydiales	Chlamydiaceae	Chlamydophila	NA	ASV28;ASV264;ASV974;ASV2418;ASV6289
swarm	NA	clust.16	NA	NA	NA	Bacteria	Bacteroidetes	Flavobacteriia	Flavobacteriales	Flavobacteriaceae	Flavobacterium	NA	ASV93;ASV3177;ASV28074
swarm	NA	clust.17	NA	NA	NA	Bacteria	Bacteroidetes	Cytophagia	Cytophagales	Cytophagaceae	Flectobacillus	NA	ASV19;ASV1012;ASV8840
swarm	NA	clust.18	NA	NA	NA	Bacteria	Firmicutes	Bacilli	Lactobacillales	Enterococcaceae	Enterococcus	NA	ASV50;ASV11539;ASV12580;ASV24317
swarm	NA	clust.19	0.688731	0.325667	0.776403	Bacteria	Proteobacteria	Gammaproteobacteria	Pseudomonadales	Pseudomonadaceae	Pseudomonas	NA	ASV44;ASV211;ASV275
swarm	NA	clust.20	0.0477951	0.663434	0.881144	Bacteria	Proteobacteria	Betaproteobacteria	Burkholderiales	Burkholderiaceae	Burkholderia	NA	ASV41;ASV167;ASV1402;ASV540;ASV11668;ASV120
swarm	NA	clust.21	1.20599	0.0134987	0.595815	Bacteria	Proteobacteria	Gammaproteobacteria	Pseudomonadales	Pseudomonadaceae	Pseudomonas	NA	ASV54;ASV82;ASV126
swarm	NA	clust.22	0.323582	0.537146	0.855719	Bacteria	Proteobacteria	Betaproteobacteria	Burkholderiales	Oxalobacteraceae	Duganella	NA	ASV74;ASV1322;ASV4755;ASV4802
swarm	NA	clust.23	0.0740065	0.972303	0.9987	Bacteria	Proteobacteria	Gammaproteobacteria	Pseudomonadales	Moraxellaceae	Acinetobacter	NA	ASV47;ASV1123;ASV425;ASV29354
swarm	NA	clust.24	0.339581	0.412159	0.846071	Bacteria	Proteobacteria	Gammaproteobacteria	Pseudomonadales	Pseudomonadaceae	Pseudomonas	NA	ASV83;ASV301;ASV2179;ASV5365
swarm	NA	clust.25	1.28432	0.380862	0.815619	Bacteria	Proteobacteria	Betaproteobacteria	Burkholderiales	Comamonadaceae	NA	NA	ASV51;ASV2267;ASV1672;ASV9999
swarm	NA	clust.26	3.56112	0.566843	0.855719	Bacteria	Proteobacteria	Alphaproteobacteria	Sphingomonadales	Sphingomonadaceae	Sphingomonas	NA	ASV70;ASV622;ASV6595;ASV9094;ASV4241;ASV1690;ASV3410;ASV6830
swarm	NA	clust.27	2.43002	0.627337	0.873654	Bacteria	Bacteroidetes	Cytophagia	Cytophagales	Cytophagaceae	Arcicella	NA	ASV56;ASV129;ASV285;ASV1783;ASV5569;ASV2253;ASV2971;ASV12483
swarm	NA	clust.28	NA	NA	NA	Bacteria	Bacteroidetes	Sphingobacteriia	Sphingobacteriales	Sphingobacteriaceae	Pedobacter	NA	ASV67;ASV1052;ASV1644
swarm	NA	clust.29	4.21946	0.308469	0.776403	Bacteria	Actinobacteria	Actinobacteria	Actinomycetales	Mycobacteriaceae	Mycobacterium	NA	ASV96;ASV168;ASV498;ASV1763;ASV1016;ASV16500
swarm	NA	clust.30	0.0585185	0.805019	0.946836	Bacteria	Proteobacteria	Betaproteobacteria	Neisseriales	Neisseriaceae	Iodobacter	NA	ASV105;ASV6086;ASV2042
swarm	NA	clust.31	1.05055	0.317768	0.776403	Bacteria	Proteobacteria	Alphaproteobacteria	Rhizobiales	Rhizobiaceae	Rhizobium	NA	ASV81;ASV3322;ASV7053;ASV9793
swarm	NA	clust.32	1.94518	0.155584	0.744247	Bacteria	Proteobacteria	Alphaproteobacteria	Rhizobiales	Roseiarcaceae	Roseiarcus	NA	ASV61;ASV359;ASV356;ASV2405;ASV5228;ASV5102;ASV2020;ASV10356
swarm	NA	clust.33	0.807444	0.0221978	0.595815	Bacteria	Bacteroidetes	Flavobacteriia	Flavobacteriales	Flavobacteriaceae	Flavobacterium	NA	ASV222;ASV878;ASV522
swarm	NA	clust.34	0.0963302	0.987301	1	Bacteria	Actinobacteria	Actinobacteria	Actinomycetales	Streptomycetaceae	Streptacidiphilus	NA	ASV393;ASV1097;ASV3490;ASV1507;ASV10343
swarm	NA	clust.35	0.214592	0.433757	0.846071	Bacteria	Proteobacteria	Alphaproteobacteria	Sphingomonadales	Sphingomonadaceae	Sphingomonas	NA	ASV91;ASV3854;ASV6033
swarm	NA	clust.36	1.57743	0.29927	0.776403	Bacteria	Proteobacteria	Betaproteobacteria	Burkholderiales	Comamonadaceae	NA	NA	ASV76;ASV1049;ASV3619;ASV2089
swarm	NA	clust.37	NA	NA	NA	Bacteria	Proteobacteria	Betaproteobacteria	Neisseriales	Neisseriaceae	Vogesella	NA	ASV386;ASV1531;ASV15581
swarm	NA	clust.38	NA	NA	NA	Bacteria	Proteobacteria	Betaproteobacteria	Burkholderiales	Comamonadaceae	NA	NA	ASV144;ASV1936;ASV3433
swarm	NA	clust.39	1.54856	0.582642	0.855719	Bacteria	Proteobacteria	Alphaproteobacteria	Sphingomonadales	Sphingomonadaceae	Sphingomonas	NA	ASV176;ASV281;ASV2785;ASV2384;ASV38439
swarm	NA	clust.40	0.425176	0.127387	0.744247	Bacteria	Proteobacteria	Alphaproteobacteria	Rhizobiales	Methylobacteriaceae	Methylobacterium	NA	ASV156;ASV142;ASV203;ASV6272
swarm	NA	clust.41	4.43739	0.311469	0.776403	Bacteria	Proteobacteria	Gammaproteobacteria	Enterobacteriales	Enterobacteriaceae	NA	NA	ASV98;ASV340;ASV2553;ASV10798;ASV3329;ASV8144
swarm	NA	clust.42	0.614877	0.577642	0.855719	Bacteria	Proteobacteria	Betaproteobacteria	Burkholderiales	Comamonadaceae	NA	NA	ASV71;ASV675;ASV1078;ASV5150;ASV1092;ASV5661;ASV3040;ASV8291
swarm	NA	clust.43	1.12057	0.245875	0.744247	Bacteria	Proteobacteria	Betaproteobacteria	Burkholderiales	Oxalobacteraceae	NA	NA	ASV276;ASV297;ASV2255
swarm	NA	clust.44	0.0343824	0.924608	0.985593	Bacteria	Actinobacteria	Actinobacteria	Actinomycetales	Microbacteriaceae	Curtobacterium	NA	ASV155;ASV1418;ASV11528
swarm	NA	clust.45	0.174705	0.451855	0.846071	Bacteria	Proteobacteria	Gammaproteobacteria	Xanthomonadales	Xanthomonadaceae	Stenotrophomonas	NA	ASV113;ASV641;ASV6249
swarm	NA	clust.46	NA	NA	NA	Bacteria	Proteobacteria	Alphaproteobacteria	Sphingomonadales	Sphingomonadaceae	Novosphingobium	NA	ASV58;ASV122;ASV11851
swarm	NA	clust.47	3.32815	0.9978	1	Bacteria	Actinobacteria	Actinobacteria	Actinomycetales	Mycobacteriaceae	Mycobacterium	NA	ASV119;ASV251;ASV290;ASV1035;ASV1072;ASV3106;ASV3923;ASV5560;ASV4368;ASV22046
swarm	NA	clust.48	0.36339	0.651535	0.87581	Bacteria	Proteobacteria	NA	NA	NA	NA	NA	ASV130;ASV135;ASV22299;ASV714;ASV3916;ASV4858
swarm	NA	clust.49	0.0389217	0.843816	0.962543	Bacteria	Bacteroidetes	Sphingobacteriia	Sphingobacteriales	Sphingobacteriaceae	Pedobacter	NA	ASV157;ASV2469;ASV4066;ASV15589
swarm	NA	clust.50	0.202339	0.462254	0.846071	Bacteria	Actinobacteria	Actinobacteria	Actinomycetales	Micrococcaceae	Arthrobacter	NA	ASV133;ASV257;ASV8342;ASV13464
swarm	NA	clust.51	NA	NA	NA	Bacteria	Proteobacteria	Alphaproteobacteria	Sphingomonadales	Sphingomonadaceae	Sphingomonas	NA	ASV92;ASV3758;ASV11160;ASV8946
swarm	NA	clust.52	NA	NA	NA	Bacteria	Bacteroidetes	Flavobacteriia	Flavobacteriales	Flavobacteriaceae	Chryseobacterium	NA	ASV143;ASV3286;ASV5141
swarm	NA	clust.53	NA	NA	NA	Bacteria	Proteobacteria	Alphaproteobacteria	Rhodobacterales	Rhodobacteraceae	Gemmobacter	NA	ASV88;ASV1957;ASV7296
swarm	NA	clust.54	1.51933	0.467453	0.846071	Bacteria	Bacteroidetes	Sphingobacteriia	Sphingobacteriales	Sphingobacteriaceae	Pedobacter	NA	ASV166;ASV587;ASV1376;ASV1704
swarm	NA	clust.55	0.22298	0.488451	0.852911	Bacteria	Proteobacteria	Betaproteobacteria	Burkholderiales	Burkholderiales_incertae_sedis	Aquabacterium	NA	ASV75;ASV1995;ASV2528
swarm	NA	clust.56	0.0875426	0.966703	0.997462	Bacteria	Bacteroidetes	Sphingobacteriia	Sphingobacteriales	Chitinophagaceae	NA	NA	ASV95;ASV652;ASV10687;ASV3812;ASV4694;ASV25234
swarm	NA	clust.57	0.224549	0.0734927	0.744247	Bacteria	Proteobacteria	Betaproteobacteria	Burkholderiales	Burkholderiaceae	Burkholderia	NA	ASV108;ASV6721;ASV5305;ASV23211
swarm	NA	clust.58	NA	NA	NA	Bacteria	Proteobacteria	Betaproteobacteria	Burkholderiales	Burkholderiales_incertae_sedis	Leptothrix	NA	ASV549;ASV456;ASV3995
swarm	NA	clust.59	NA	NA	NA	Bacteria	Bacteroidetes	Sphingobacteriia	Sphingobacteriales	Sphingobacteriaceae	Mucilaginibacter	NA	ASV148;ASV444;ASV2419;ASV13964;ASV8341;ASV10944
swarm	NA	clust.60	0.0043424	0.90051	0.982768	Bacteria	Actinobacteria	Actinobacteria	Actinomycetales	Nocardioidaceae	Nocardioides	NA	ASV284;ASV1648;ASV2897
swarm	NA	clust.61	11.775	0.116988	0.744247	Bacteria	Proteobacteria	Alphaproteobacteria	Rhizobiales	Rhizobiaceae	Rhizobium	NA	ASV230;ASV310;ASV1115;ASV22409;ASV8914
swarm	NA	clust.62	0.105444	0.646435	0.87581	Bacteria	Proteobacteria	Alphaproteobacteria	Rhizobiales	Methylobacteriaceae	Methylobacterium	NA	ASV204;ASV519;ASV2474;ASV16733
swarm	NA	clust.63	9.50703	0.814919	0.948209	Bacteria	Proteobacteria	Alphaproteobacteria	Sphingomonadales	Sphingomonadaceae	Novosphingobium	NA	ASV760;ASV346;ASV1155;ASV1027;ASV3937;ASV4167;ASV1347;ASV11034;ASV4554;ASV9690;ASV10478;ASV11671
swarm	NA	clust.64	1.57201	0.724528	0.91724	Bacteria	Proteobacteria	Alphaproteobacteria	Sphingomonadales	Sphingomonadaceae	Sphingomonas	NA	ASV181;ASV1121;ASV2543;ASV3061;ASV2827;ASV17118;ASV6998
swarm	NA	clust.65	NA	NA	NA	Bacteria	Proteobacteria	Gammaproteobacteria	Pseudomonadales	Pseudomonadaceae	Pseudomonas	NA	ASV182;ASV208;ASV8543
swarm	NA	clust.66	NA	NA	NA	Bacteria	Bacteroidetes	Sphingobacteriia	Sphingobacteriales	Sphingobacteriaceae	Mucilaginibacter	NA	ASV127;ASV4654;ASV9675;ASV14295
swarm	NA	clust.67	NA	NA	NA	Bacteria	Proteobacteria	Deltaproteobacteria	Myxococcales	Phaselicystidaceae	Phaselicystis	NA	ASV218;ASV10817;ASV4068
swarm	NA	clust.68	0.349546	0.425257	0.846071	Bacteria	Actinobacteria	Actinobacteria	Solirubrobacterales	Solirubrobacteraceae	Solirubrobacter	NA	ASV277;ASV5234;ASV4673;ASV9554;ASV8135;ASV15257;ASV8034;ASV28091
swarm	NA	clust.69	NA	NA	NA	Bacteria	Actinobacteria	Actinobacteria	Actinomycetales	Propionibacteriaceae	Propionibacterium	NA	ASV413;ASV474;ASV21327
swarm	NA	clust.70	2.69387	0.169583	0.744247	Bacteria	Acidobacteria	Acidobacteria_Gp6	Gp6	NA	NA	NA	ASV123;ASV1877;ASV2596;ASV3050;ASV6853;ASV19145;ASV14176
swarm	NA	clust.71	2.50832	0.652035	0.87581	Bacteria	Proteobacteria	Alphaproteobacteria	Rhizobiales	Rhizobiaceae	Rhizobium	NA	ASV137;ASV2778;ASV5413;ASV10428;ASV7960;ASV3885;ASV2708;ASV14656;ASV6522
swarm	NA	clust.72	10.1531	0.171583	0.744247	Bacteria	Bacteroidetes	Flavobacteriia	Flavobacteriales	Flavobacteriaceae	Flavobacterium	NA	ASV177;ASV221;ASV364;ASV371;ASV6130;ASV702;ASV2571;ASV8493;ASV12732;ASV7389
swarm	NA	clust.73	1.86173	0.328967	0.776403	Bacteria	Proteobacteria	Betaproteobacteria	Burkholderiales	Comamonadaceae	Pelomonas	NA	ASV207;ASV292;ASV450;ASV643;ASV1622;ASV3004
swarm	NA	clust.74	NA	NA	NA	Bacteria	Actinobacteria	Actinobacteria	Actinomycetales	Pseudonocardiaceae	Actinomycetospora	NA	ASV300;ASV4598;ASV8922;ASV9718
swarm	NA	clust.75	1.61165	0.210479	0.744247	Bacteria	Bacteroidetes	Flavobacteriia	Flavobacteriales	Flavobacteriaceae	Flavobacterium	NA	ASV320;ASV1073;ASV7287
swarm	NA	clust.76	2.99733	0.0245975	0.595815	Bacteria	Actinobacteria	Actinobacteria	Actinomycetales	Microbacteriaceae	NA	NA	ASV202;ASV895;ASV2757;ASV4306;ASV5100;ASV3038;ASV3311;ASV8496
swarm	NA	clust.77	0.154063	0.760324	0.929997	Bacteria	Proteobacteria	Alphaproteobacteria	Rhizobiales	NA	NA	NA	ASV171;ASV1177;ASV3955;ASV4861;ASV8476;ASV8482;ASV20774
swarm	NA	clust.78	0.334336	0.0779922	0.744247	Bacteria	Bacteroidetes	Sphingobacteriia	Sphingobacteriales	Chitinophagaceae	NA	NA	ASV131;ASV1006;ASV3359;ASV10919;ASV17452;ASV5096
swarm	NA	clust.79	0.602561	0.29697	0.776403	Bacteria	Bacteroidetes	Sphingobacteriia	Sphingobacteriales	Sphingobacteriaceae	Pedobacter	NA	ASV147;ASV1497;ASV4325;ASV12345;ASV1787
swarm	NA	clust.80	NA	NA	NA	Bacteria	Bacteroidetes	Sphingobacteriia	Sphingobacteriales	Sphingobacteriaceae	Mucilaginibacter	NA	ASV256;ASV4086;ASV11336
swarm	NA	clust.81	0.0597403	0.818718	0.948209	Bacteria	Proteobacteria	Alphaproteobacteria	Sphingomonadales	Sphingomonadaceae	Sphingomonas	NA	ASV152;ASV758;ASV4312
swarm	NA	clust.82	3.02266	0.636736	0.87581	Bacteria	Proteobacteria	Alphaproteobacteria	Rhizobiales	NA	NA	NA	ASV186;ASV363;ASV2206;ASV2835;ASV2690;ASV3411;ASV5072;ASV2776;ASV13538;ASV12336;ASV18263;ASV28537;ASV19590;ASV7298
swarm	NA	clust.83	NA	NA	NA	Bacteria	Proteobacteria	Betaproteobacteria	Burkholderiales	Comamonadaceae	Variovorax	NA	ASV217;ASV572;ASV986
swarm	NA	clust.84	6.71146	0.10389	0.744247	Bacteria	Proteobacteria	Alphaproteobacteria	Sphingomonadales	Sphingomonadaceae	Novosphingobium	NA	ASV432;ASV253;ASV5987;ASV5529;ASV8340;ASV23759
swarm	NA	clust.85	0.392654	0.0444956	0.631281	Bacteria	Acidobacteria	Acidobacteria_Gp1	Terriglobus	NA	NA	NA	ASV115;ASV321;ASV5316
swarm	NA	clust.86	0.0313872	0.775922	0.936549	Bacteria	Actinobacteria	Actinobacteria	Actinomycetales	Thermomonosporaceae	Actinoallomurus	NA	ASV151;ASV6264;ASV2482;ASV13555;ASV5516
swarm	NA	clust.87	0.229616	0.30007	0.776403	Bacteria	Proteobacteria	Alphaproteobacteria	Rhizobiales	Aurantimonadaceae	Aureimonas	NA	ASV342;ASV1325;ASV7028
swarm	NA	clust.88	0.382427	0.230377	0.744247	Bacteria	Proteobacteria	Alphaproteobacteria	Rhodospirillales	Reyranella	NA	NA	ASV159;ASV1733;ASV3909;ASV4319;ASV15829;ASV14961
swarm	NA	clust.89	0.14476	0.693931	0.900127	Bacteria	Proteobacteria	Betaproteobacteria	Methylophilales	Methylophilaceae	Methylophilus	NA	ASV241;ASV3028;ASV6014;ASV8321;ASV15609
swarm	NA	clust.90	NA	NA	NA	Bacteria	Bacteroidetes	Sphingobacteriia	Sphingobacteriales	Sphingobacteriaceae	Sphingobacterium	NA	ASV201;ASV1669;ASV9980
swarm	NA	clust.91	NA	NA	NA	Bacteria	Verrucomicrobia	Opitutae	Opitutales	Opitutaceae	Opitutus	NA	ASV246;ASV3343;ASV2768
swarm	NA	clust.92	0.111653	0.368063	0.795718	Bacteria	Actinobacteria	Actinobacteria	Solirubrobacterales	Conexibacteraceae	Conexibacter	NA	ASV243;ASV5484;ASV19396
swarm	NA	clust.93	0.0875523	0.924808	0.985593	Bacteria	Proteobacteria	Gammaproteobacteria	Xanthomonadales	Sinobacteraceae	Povalibacter	NA	ASV192;ASV381;ASV400;ASV2611
swarm	NA	clust.94	0.433917	0.448855	0.846071	Bacteria	Actinobacteria	Actinobacteria	Solirubrobacterales	Conexibacteraceae	Conexibacter	NA	ASV314;ASV1171;ASV3879;ASV4297;ASV14997;ASV16957
swarm	NA	clust.95	NA	NA	NA	Bacteria	Actinobacteria	Actinobacteria	Gaiellales	Gaiellaceae	Gaiella	NA	ASV140;ASV793;ASV8834;ASV6939;ASV24981
swarm	NA	clust.96	NA	NA	NA	Bacteria	Bacteroidetes	Bacteroidia	Bacteroidales	Bacteroidaceae	Bacteroides	NA	ASV481;ASV4438;ASV6550
swarm	NA	clust.97	0.11192	0.918308	0.985593	Bacteria	Bacteroidetes	Sphingobacteriia	Sphingobacteriales	Sphingobacteriaceae	Mucilaginibacter	NA	ASV341;ASV421;ASV3290;ASV16141
swarm	NA	clust.98	NA	NA	NA	Bacteria	Proteobacteria	Alphaproteobacteria	Sphingomonadales	Sphingomonadaceae	Sphingomonas	NA	ASV383;ASV4605;ASV22410
swarm	NA	clust.99	0.745342	0.218378	0.744247	Bacteria	Proteobacteria	Alphaproteobacteria	Rhizobiales	Methylobacteriaceae	Methylobacterium	NA	ASV916;ASV2062;ASV5789;ASV13249
swarm	NA	clust.100	0.0990268	0.829717	0.95607	Bacteria	Proteobacteria	Deltaproteobacteria	Myxococcales	Polyangiaceae	NA	NA	ASV1161;ASV1215;ASV1886;ASV6606
swarm	NA	clust.101	0.460156	0.520748	0.855719	Bacteria	Actinobacteria	Actinobacteria	Actinomycetales	Nocardioidaceae	Marmoricola	NA	ASV373;ASV973;ASV17916;ASV8072
swarm	NA	clust.102	NA	NA	NA	Bacteria	Proteobacteria	Deltaproteobacteria	Myxococcales	Haliangiaceae	Haliangium	NA	ASV457;ASV5995;ASV22652;ASV14703;ASV4351;ASV20791;ASV29209;ASV7225
swarm	NA	clust.103	0.257427	0.568843	0.855719	Bacteria	Bacteroidetes	Sphingobacteriia	Sphingobacteriales	Sphingobacteriaceae	Mucilaginibacter	NA	ASV224;ASV2750;ASV2614;ASV4456;ASV4113;ASV8724;ASV14699;ASV9780
swarm	NA	clust.104	1.28463	0.877612	0.967628	Bacteria	Bacteroidetes	Sphingobacteriia	Sphingobacteriales	Sphingobacteriaceae	Pedobacter	NA	ASV220;ASV658;ASV3450;ASV6822;ASV2625;ASV18208
swarm	NA	clust.105	0.0199319	0.840816	0.962543	Bacteria	Actinobacteria	Actinobacteria	Actinomycetales	Mycobacteriaceae	Mycobacterium	NA	ASV1428;ASV892;ASV2329;ASV3292;ASV23048;ASV5099;ASV7864
swarm	NA	clust.106	0.0741497	0.762024	0.929997	Bacteria	Proteobacteria	Alphaproteobacteria	Sphingomonadales	Sphingomonadaceae	Sphingomonas	NA	ASV344;ASV1843;ASV14821;ASV30329
swarm	NA	clust.107	45.2887	0.0154985	0.595815	Bacteria	Bacteroidetes	Cytophagia	Cytophagales	Cytophagaceae	Arcicella	NA	ASV235;ASV210;ASV1439;ASV5813;ASV3835
swarm	NA	clust.108	NA	NA	NA	Bacteria	Proteobacteria	Alphaproteobacteria	Sphingomonadales	Sphingomonadaceae	Novosphingobium	NA	ASV295;ASV592;ASV24230
swarm	NA	clust.109	0.0335437	0.727327	0.91724	Bacteria	Actinobacteria	Actinobacteria	Actinomycetales	Nocardioidaceae	Marmoricola	NA	ASV514;ASV1801;ASV12188;ASV4236;ASV6715
swarm	NA	clust.110	0.432038	0.194081	0.744247	Bacteria	Proteobacteria	Alphaproteobacteria	Rhizobiales	NA	NA	NA	ASV244;ASV1555;ASV2372;ASV1982;ASV10965;ASV21246;ASV7293
swarm	NA	clust.111	0.0210227	0.336066	0.77844	Bacteria	Actinobacteria	Actinobacteria	Acidimicrobiales	NA	NA	NA	ASV307;ASV537;ASV764;ASV5230
swarm	NA	clust.112	NA	NA	NA	Bacteria	Acidobacteria	Acidobacteria_Gp16	Gp16	NA	NA	NA	ASV332;ASV15582;ASV8805
swarm	NA	clust.113	0.248309	0.243076	0.744247	Bacteria	Proteobacteria	Gammaproteobacteria	Xanthomonadales	Sinobacteraceae	Povalibacter	NA	ASV701;ASV2039;ASV5129
swarm	NA	clust.114	NA	NA	NA	Bacteria	Proteobacteria	Gammaproteobacteria	Pseudomonadales	Pseudomonadaceae	Pseudomonas	NA	ASV1351;ASV4202;ASV14985
swarm	NA	clust.115	1.63695	0.353265	0.793971	Bacteria	Verrucomicrobia	Spartobacteria	NA	NA	NA	NA	ASV139;ASV1145;ASV2724;ASV5041;ASV5367;ASV5652;ASV6006
swarm	NA	clust.116	NA	NA	NA	Bacteria	Acidobacteria	Acidobacteria_Gp16	Gp16	NA	NA	NA	ASV184;ASV7150;ASV11280
swarm	NA	clust.117	NA	NA	NA	Bacteria	Bacteroidetes	Flavobacteriia	Flavobacteriales	Flavobacteriaceae	Chryseobacterium	NA	ASV495;ASV524;ASV12381
swarm	NA	clust.118	0.289364	0.646635	0.87581	Bacteria	Proteobacteria	Alphaproteobacteria	Sphingomonadales	Sphingomonadaceae	Sphingomonas	NA	ASV698;ASV2263;ASV3939;ASV6767
swarm	NA	clust.119	NA	NA	NA	Bacteria	Proteobacteria	Gammaproteobacteria	Xanthomonadales	Xanthomonadaceae	Thermomonas	NA	ASV259;ASV1152;ASV9215
swarm	NA	clust.120	0.0193881	0.9997	1	Bacteria	Actinobacteria	Actinobacteria	Actinomycetales	Mycobacteriaceae	Mycobacterium	NA	ASV466;ASV2265;ASV3747
swarm	NA	clust.121	0.0598123	0.429757	0.846071	Bacteria	Bacteroidetes	Sphingobacteriia	Sphingobacteriales	Sphingobacteriaceae	NA	NA	ASV387;ASV3144;ASV4803;ASV6937;ASV6832;ASV10561
swarm	NA	clust.122	0.519781	0.151285	0.744247	Bacteria	Proteobacteria	Alphaproteobacteria	Caulobacterales	Caulobacteraceae	Phenylobacterium	NA	ASV274;ASV1223;ASV6319;ASV7841;ASV14109;ASV21939
swarm	NA	clust.123	0.331956	0.585641	0.855719	Bacteria	Proteobacteria	Alphaproteobacteria	Rhizobiales	NA	NA	NA	ASV299;ASV2879;ASV16165;ASV11500;ASV2401
swarm	NA	clust.124	1.2743	0.123088	0.744247	Bacteria	Proteobacteria	Betaproteobacteria	Burkholderiales	Comamonadaceae	NA	NA	ASV427;ASV440;ASV6713;ASV6735;ASV5264
swarm	NA	clust.125	NA	NA	NA	Bacteria	Verrucomicrobia	Subdivision3	NA	NA	NA	NA	ASV213;ASV8130;ASV13341;ASV19257;ASV27508
swarm	NA	clust.126	NA	NA	NA	Bacteria	Acidobacteria	Acidobacteria_Gp1	Granulicella	NA	NA	NA	ASV635;ASV4933;ASV23085
swarm	NA	clust.127	0.201303	0.342166	0.784562	Bacteria	Acidobacteria	Acidobacteria_Gp7	Gp7	NA	NA	NA	ASV228;ASV2811;ASV3202;ASV25645
swarm	NA	clust.128	0.0784969	0.473053	0.846071	Bacteria	Actinobacteria	Actinobacteria	Actinomycetales	NA	NA	NA	ASV672;ASV1030;ASV4419;ASV2819;ASV4240;ASV15830;ASV5517
swarm	NA	clust.129	0.956359	0.19858	0.744247	Bacteria	Acidobacteria	Acidobacteria_Gp6	Gp6	NA	NA	NA	ASV231;ASV919;ASV2041;ASV2432;ASV4299;ASV14647;ASV5241
swarm	NA	clust.130	9.2235	0.0681932	0.744247	Bacteria	Bacteroidetes	Sphingobacteriia	Sphingobacteriales	Sphingobacteriaceae	Pedobacter	NA	ASV391;ASV588;ASV3452;ASV1959;ASV1403;ASV8120
swarm	NA	clust.131	NA	NA	NA	Bacteria	Acidobacteria	Acidobacteria_Gp1	Acidipila	NA	NA	NA	ASV409;ASV1388;ASV6539
swarm	NA	clust.132	0.692367	0.178782	0.744247	Bacteria	Proteobacteria	Alphaproteobacteria	Rhodospirillales	Acetobacteraceae	NA	NA	ASV449;ASV4653;ASV5180;ASV3759
swarm	NA	clust.133	14.0328	0.163684	0.744247	Bacteria	Proteobacteria	Gammaproteobacteria	Enterobacteriales	Enterobacteriaceae	NA	NA	ASV966;ASV593;ASV18866;ASV1279;ASV1179;ASV10256;ASV23118;ASV10053;ASV26176;ASV9968
swarm	NA	clust.134	NA	NA	NA	Bacteria	Proteobacteria	Alphaproteobacteria	Caulobacterales	Caulobacteraceae	Caulobacter	NA	ASV376;ASV20333;ASV21900
swarm	NA	clust.135	0.113928	0.569043	0.855719	Bacteria	Proteobacteria	Alphaproteobacteria	Rhizobiales	Rhizobiaceae	Rhizobium	NA	ASV436;ASV1953;ASV6250
swarm	NA	clust.136	NA	NA	NA	Bacteria	Proteobacteria	Alphaproteobacteria	Rhizobiales	Rhizobiaceae	Rhizobium	NA	ASV594;ASV3838;ASV14902;ASV11443
swarm	NA	clust.137	NA	NA	NA	Bacteria	Proteobacteria	Alphaproteobacteria	Sphingomonadales	Sphingomonadaceae	Sphingomonas	NA	ASV781;ASV17592;ASV13945
swarm	NA	clust.138	0.45494	0.049995	0.66758	Bacteria	Bacteroidetes	Sphingobacteriia	Sphingobacteriales	Sphingobacteriaceae	Mucilaginibacter	NA	ASV532;ASV3616;ASV3650;ASV19210;ASV9794
swarm	NA	clust.139	0.142869	0.468753	0.846071	Bacteria	Proteobacteria	Alphaproteobacteria	Sphingomonadales	Sphingomonadaceae	Novosphingobium	NA	ASV543;ASV679;ASV13952;ASV606;ASV23547
swarm	NA	clust.140	0.434043	0.345965	0.785341	Bacteria	Proteobacteria	Alphaproteobacteria	Caulobacterales	Caulobacteraceae	NA	NA	ASV401;ASV2752;ASV5539;ASV16483;ASV38554;ASV5524
swarm	NA	clust.141	0.0274565	0.793921	0.938646	Bacteria	Actinobacteria	Actinobacteria	Actinomycetales	Pseudonocardiaceae	Pseudonocardia	NA	ASV931;ASV1513;ASV10843;ASV5808
swarm	NA	clust.142	NA	NA	NA	Bacteria	Proteobacteria	Betaproteobacteria	Burkholderiales	Burkholderiales_incertae_sedis	Ideonella	NA	ASV472;ASV11893;ASV7128;ASV15767
swarm	NA	clust.143	NA	NA	NA	Bacteria	Actinobacteria	Actinobacteria	Actinomycetales	Mycobacteriaceae	Mycobacterium	NA	ASV553;ASV739;ASV4204;ASV8026;ASV10453;ASV10293
swarm	NA	clust.144	NA	NA	NA	Bacteria	Proteobacteria	Betaproteobacteria	Burkholderiales	Comamonadaceae	NA	NA	ASV384;ASV1124;ASV16195;ASV6769
swarm	NA	clust.145	NA	NA	NA	Bacteria	Bacteroidetes	Sphingobacteriia	Sphingobacteriales	Sphingobacteriaceae	Mucilaginibacter	NA	ASV503;ASV852;ASV20944
swarm	NA	clust.146	NA	NA	NA	Bacteria	Firmicutes	Bacilli	Lactobacillales	Streptococcaceae	Streptococcus	NA	ASV1021;ASV6890;ASV9555
swarm	NA	clust.147	NA	NA	NA	Bacteria	Proteobacteria	Gammaproteobacteria	Xanthomonadales	Xanthomonadaceae	Luteimonas	NA	ASV665;ASV3201;ASV16877
swarm	NA	clust.148	NA	NA	NA	Bacteria	Proteobacteria	Alphaproteobacteria	Sphingomonadales	Sphingomonadaceae	Novosphingobium	NA	ASV312;ASV2064;ASV14941;ASV13458;ASV16288
swarm	NA	clust.149	8.98703	0.290271	0.776403	Bacteria	Proteobacteria	Betaproteobacteria	Burkholderiales	NA	NA	NA	ASV579;ASV696;ASV3600;ASV6080;ASV12963;ASV4807;ASV6922;ASV15012;ASV8256;ASV5211
swarm	NA	clust.150	0.941366	0.317368	0.776403	Bacteria	Bacteroidetes	Flavobacteriia	Flavobacteriales	Flavobacteriaceae	Flavobacterium	NA	ASV437;ASV3640;ASV4578;ASV13085
swarm	NA	clust.151	NA	NA	NA	Bacteria	Proteobacteria	Gammaproteobacteria	Xanthomonadales	Xanthomonadaceae	NA	NA	ASV420;ASV768;ASV13301
swarm	NA	clust.152	NA	NA	NA	Bacteria	Proteobacteria	Gammaproteobacteria	Methylococcales	Methylococcaceae	NA	NA	ASV809;ASV4633;ASV7160;ASV3506
swarm	NA	clust.153	NA	NA	NA	Bacteria	Bacteroidetes	Flavobacteriia	Flavobacteriales	Flavobacteriaceae	Flavobacterium	NA	ASV511;ASV2648;ASV3527;ASV4644;ASV11698
swarm	NA	clust.154	NA	NA	NA	Bacteria	Proteobacteria	Gammaproteobacteria	Xanthomonadales	Sinobacteraceae	Povalibacter	NA	ASV778;ASV21284;ASV12262
swarm	NA	clust.155	1.35291	0.9973	1	Bacteria	Proteobacteria	NA	NA	NA	NA	NA	ASV464;ASV499;ASV903;ASV4795;ASV9582;ASV7958;ASV632;ASV3046;ASV12192;ASV10597;ASV18843;ASV10231;ASV3594;ASV13533;ASV10570;ASV6946;ASV16518
swarm	NA	clust.156	NA	NA	NA	Bacteria	Actinobacteria	Actinobacteria	Actinomycetales	NA	NA	NA	ASV695;ASV1955;ASV1361
swarm	NA	clust.157	NA	NA	NA	Bacteria	Proteobacteria	Gammaproteobacteria	Legionellales	Coxiellaceae	Diplorickettsia	NA	ASV946;ASV8702;ASV3510
swarm	NA	clust.158	NA	NA	NA	Bacteria	Proteobacteria	Alphaproteobacteria	Caulobacterales	Caulobacteraceae	Phenylobacterium	NA	ASV374;ASV1022;ASV2683
swarm	NA	clust.159	2.18731	0.0169983	0.595815	Bacteria	Proteobacteria	Alphaproteobacteria	Rhodospirillales	Acetobacteraceae	Roseomonas	NA	ASV415;ASV3718;ASV14978
swarm	NA	clust.160	0.0566284	0.854215	0.96471	Bacteria	Proteobacteria	Gammaproteobacteria	Xanthomonadales	Sinobacteraceae	Povalibacter	NA	ASV611;ASV5912;ASV2622;ASV7247;ASV3222
swarm	NA	clust.161	NA	NA	NA	Bacteria	Proteobacteria	Alphaproteobacteria	Rhizobiales	NA	NA	NA	ASV887;ASV4617;ASV5036;ASV9901
swarm	NA	clust.162	0.248077	0.137186	0.744247	Bacteria	Bacteroidetes	Sphingobacteriia	Sphingobacteriales	Sphingobacteriaceae	Mucilaginibacter	NA	ASV414;ASV6449;ASV6399;ASV8696
swarm	NA	clust.163	5.53244	0.325767	0.776403	Bacteria	Proteobacteria	Alphaproteobacteria	Sphingomonadales	Sphingomonadaceae	Sphingomonas	NA	ASV465;ASV735;ASV1447;ASV2442;ASV8061;ASV1855;ASV3552
swarm	NA	clust.164	0.121151	0.442856	0.846071	Bacteria	Proteobacteria	Alphaproteobacteria	Caulobacterales	Caulobacteraceae	Phenylobacterium	NA	ASV989;ASV2425;ASV5037;ASV6451;ASV6131;ASV10344;ASV8267;ASV9615
swarm	NA	clust.165	NA	NA	NA	Bacteria	Proteobacteria	Alphaproteobacteria	Alphaproteobacteria_incertae_sedis	Rhizomicrobium	NA	NA	ASV502;ASV6363;ASV15707
swarm	NA	clust.166	NA	NA	NA	Bacteria	Proteobacteria	Gammaproteobacteria	Xanthomonadales	Sinobacteraceae	Povalibacter	NA	ASV525;ASV3105;ASV6095
swarm	NA	clust.167	0.43806	0.364264	0.795718	Bacteria	Acidobacteria	Acidobacteria_Gp1	Terriglobus	NA	NA	NA	ASV802;ASV516;ASV2582;ASV23880;ASV21947
swarm	NA	clust.168	1.12171	0.192981	0.744247	Bacteria	Actinobacteria	Actinobacteria	Actinomycetales	Microbacteriaceae	Frondihabitans	NA	ASV666;ASV5369;ASV3324;ASV6579;ASV8281;ASV13757
swarm	NA	clust.169	0.355487	0.615638	0.868012	Bacteria	Actinobacteria	Actinobacteria	Actinomycetales	Nocardioidaceae	Aeromicrobium	NA	ASV655;ASV3882;ASV2072;ASV6961;ASV11828
swarm	NA	clust.170	0.133335	0.943506	0.996905	Bacteria	Actinobacteria	Actinobacteria	Actinomycetales	Kineosporiaceae	NA	NA	ASV623;ASV5289;ASV17556;ASV15160;ASV2244;ASV8107;ASV9870
swarm	NA	clust.171	NA	NA	NA	Bacteria	Proteobacteria	Deltaproteobacteria	Myxococcales	Haliangiaceae	Haliangium	NA	ASV470;ASV6916;ASV10590
swarm	NA	clust.172	NA	NA	NA	Bacteria	Proteobacteria	Alphaproteobacteria	Alphaproteobacteria_incertae_sedis	Rhizomicrobium	NA	NA	ASV576;ASV4016;ASV7877
swarm	NA	clust.173	NA	NA	NA	Bacteria	Actinobacteria	Actinobacteria	Actinomycetales	NA	NA	NA	ASV786;ASV4359;ASV5044
swarm	NA	clust.174	NA	NA	NA	Bacteria	Proteobacteria	Alphaproteobacteria	Alphaproteobacteria_incertae_sedis	Rhizomicrobium	NA	NA	ASV612;ASV5107;ASV6632;ASV20373
swarm	NA	clust.175	NA	NA	NA	Bacteria	Proteobacteria	Alphaproteobacteria	Caulobacterales	Caulobacteraceae	Phenylobacterium	NA	ASV896;ASV1793;ASV1870;ASV5373;ASV13662
swarm	NA	clust.176	NA	NA	NA	Bacteria	Proteobacteria	Betaproteobacteria	Rhodocyclales	Rhodocyclaceae	NA	NA	ASV505;ASV8425;ASV5549;ASV7771
swarm	NA	clust.177	0.175129	0.487051	0.852911	Bacteria	Bacteroidetes	Sphingobacteriia	Sphingobacteriales	Sphingobacteriaceae	Mucilaginibacter	NA	ASV845;ASV1364;ASV3737;ASV9398;ASV21573
swarm	NA	clust.178	NA	NA	NA	Bacteria	Actinobacteria	Actinobacteria	Actinomycetales	Cryptosporangiaceae	Jatrophihabitans	NA	ASV901;ASV2967;ASV13783
swarm	NA	clust.179	0.370373	0.473353	0.846071	Bacteria	Proteobacteria	Alphaproteobacteria	Rhizobiales	Rhizobiaceae	Shinella	NA	ASV486;ASV1476;ASV5608;ASV22068
swarm	NA	clust.180	0.116785	0.878112	0.967628	Bacteria	Bacteroidetes	Sphingobacteriia	Sphingobacteriales	Chitinophagaceae	NA	NA	ASV1166;ASV12723;ASV5852;ASV7477;ASV26983;ASV15560
swarm	NA	clust.181	2.84302	0.0141986	0.595815	Bacteria	Proteobacteria	NA	NA	NA	NA	NA	ASV807;ASV1266;ASV3520;ASV5114;ASV10252
swarm	NA	clust.182	NA	NA	NA	Bacteria	Acidobacteria	Acidobacteria_Gp1	Granulicella	NA	NA	NA	ASV1396;ASV886;ASV4363;ASV9156
swarm	NA	clust.183	NA	NA	NA	Bacteria	Acidobacteria	Acidobacteria_Gp16	Gp16	NA	NA	NA	ASV261;ASV811;ASV9865
swarm	NA	clust.184	NA	NA	NA	Bacteria	Proteobacteria	Alphaproteobacteria	Rhizobiales	NA	NA	NA	ASV506;ASV5870;ASV18799;ASV20710
swarm	NA	clust.185	NA	NA	NA	Bacteria	Acidobacteria	Acidobacteria_Gp1	Acidipila	NA	NA	NA	ASV631;ASV2137;ASV4389
swarm	NA	clust.186	NA	NA	NA	Bacteria	Proteobacteria	Alphaproteobacteria	Caulobacterales	Caulobacteraceae	Caulobacter	NA	ASV240;ASV14113;ASV4420
swarm	NA	clust.187	NA	NA	NA	Bacteria	Bacteroidetes	Sphingobacteriia	Sphingobacteriales	Chitinophagaceae	NA	NA	ASV776;ASV8659;ASV16238
swarm	NA	clust.188	0.34001	0.479552	0.850456	Bacteria	Actinobacteria	Actinobacteria	Actinomycetales	Pseudonocardiaceae	Pseudonocardia	NA	ASV869;ASV910;ASV2454;ASV3391
swarm	NA	clust.189	2.97696	0.10199	0.744247	Bacteria	Actinobacteria	Actinobacteria	Actinomycetales	Microbacteriaceae	Microbacterium	NA	ASV1416;ASV1412;ASV3429;ASV10057;ASV5807
swarm	NA	clust.190	NA	NA	NA	Bacteria	Proteobacteria	Gammaproteobacteria	Xanthomonadales	Xanthomonadaceae	Dokdonella	NA	ASV581;ASV3032;ASV18548
swarm	NA	clust.191	0.633147	0.410259	0.846071	Bacteria	Proteobacteria	Alphaproteobacteria	Sphingomonadales	Sphingomonadaceae	Novosphingobium	NA	ASV358;ASV697;ASV2247;ASV13499
swarm	NA	clust.192	0.142029	0.249175	0.744247	Bacteria	Bacteroidetes	Flavobacteriia	Flavobacteriales	Flavobacteriaceae	Flavobacterium	NA	ASV1942;ASV956;ASV2284
swarm	NA	clust.193	NA	NA	NA	Bacteria	Proteobacteria	Betaproteobacteria	Burkholderiales	Oxalobacteraceae	Herbaspirillum	NA	ASV1009;ASV2849;ASV6959
swarm	NA	clust.194	NA	NA	NA	Bacteria	Acidobacteria	Holophagae	Holophagales	Holophagaceae	Geothrix	NA	ASV626;ASV2934;ASV10093;ASV21989;ASV21187
swarm	NA	clust.195	0.00306659	1	1	Bacteria	Actinobacteria	Actinobacteria	Actinomycetales	Thermomonosporaceae	Actinoallomurus	NA	ASV1317;ASV2355;ASV2545
swarm	NA	clust.196	NA	NA	NA	Bacteria	Acidobacteria	Acidobacteria_Gp6	Gp6	NA	NA	NA	ASV1939;ASV2071;ASV13092
swarm	NA	clust.197	0.0526141	0.850815	0.96471	Bacteria	Proteobacteria	Betaproteobacteria	Burkholderiales	NA	NA	NA	ASV618;ASV4292;ASV4599;ASV12165;ASV4846;ASV9800;ASV12029;ASV9105
swarm	NA	clust.198	0.0972852	0.70273	0.901241	Bacteria	Proteobacteria	Alphaproteobacteria	Caulobacterales	Caulobacteraceae	Brevundimonas	NA	ASV1038;ASV1031;ASV4932;ASV6766
swarm	NA	clust.199	0.0490301	0.913509	0.985593	Bacteria	Proteobacteria	Alphaproteobacteria	Caulobacterales	Caulobacteraceae	Caulobacter	NA	ASV927;ASV985;ASV10189
swarm	NA	clust.200	0.373666	0.0170983	0.595815	Bacteria	Bacteroidetes	Sphingobacteriia	Sphingobacteriales	Sphingobacteriaceae	Mucilaginibacter	NA	ASV1111;ASV13663;ASV10216;ASV12401
swarm	NA	clust.201	1.68345e-09	0.916208	0.985593	Bacteria	Acidobacteria	Acidobacteria_Gp1	NA	NA	NA	NA	ASV1640;ASV816;ASV4150;ASV4645;ASV3651
swarm	NA	clust.202	0.102995	0.551045	0.855719	Bacteria	Actinobacteria	Actinobacteria	Actinomycetales	Nocardioidaceae	Nocardioides	NA	ASV1285;ASV967;ASV13019;ASV18790;ASV3831
swarm	NA	clust.203	NA	NA	NA	Bacteria	Proteobacteria	Alphaproteobacteria	Sphingomonadales	Sphingomonadaceae	Sphingomonas	NA	ASV882;ASV2823;ASV8043
swarm	NA	clust.204	NA	NA	NA	Bacteria	Proteobacteria	Betaproteobacteria	Burkholderiales	Comamonadaceae	Acidovorax	NA	ASV743;ASV13768;ASV6591
swarm	NA	clust.205	0.121093	0.562744	0.855719	Bacteria	Proteobacteria	Alphaproteobacteria	Rhizobiales	Phyllobacteriaceae	Mesorhizobium	NA	ASV751;ASV17756;ASV9030;ASV17002;ASV13846
swarm	NA	clust.206	NA	NA	NA	Bacteria	Proteobacteria	Betaproteobacteria	NA	NA	NA	NA	ASV939;ASV2000;ASV7377;ASV7696;ASV23769
swarm	NA	clust.207	0.120965	0.757924	0.929997	Bacteria	Proteobacteria	Alphaproteobacteria	Sphingomonadales	Sphingomonadaceae	Novosphingobium	NA	ASV670;ASV2295;ASV1766
swarm	NA	clust.208	NA	NA	NA	Bacteria	Proteobacteria	Betaproteobacteria	Burkholderiales	Burkholderiales_incertae_sedis	NA	NA	ASV266;ASV3020;ASV7914
swarm	NA	clust.209	NA	NA	NA	Bacteria	Proteobacteria	Gammaproteobacteria	NA	NA	NA	NA	ASV566;ASV2636;ASV6153
swarm	NA	clust.210	1.8607	0.29617	0.776403	Bacteria	Actinobacteria	Actinobacteria	Actinomycetales	Micromonosporaceae	NA	NA	ASV1033;ASV1966;ASV14510;ASV864;ASV11240
swarm	NA	clust.211	NA	NA	NA	Bacteria	Actinobacteria	Actinobacteria	Gaiellales	Gaiellaceae	Gaiella	NA	ASV1060;ASV2065;ASV18735
swarm	NA	clust.212	NA	NA	NA	Bacteria	Proteobacteria	Alphaproteobacteria	Rhizobiales	NA	NA	NA	ASV1354;ASV3382;ASV12716
swarm	NA	clust.213	3.18037	0.0285971	0.595815	Bacteria	Acidobacteria	Acidobacteria_Gp6	Gp6	NA	NA	NA	ASV428;ASV1096;ASV4494;ASV17623;ASV5989;ASV11089;ASV18016
swarm	NA	clust.214	0.37598	0.646535	0.87581	Bacteria	Actinobacteria	Actinobacteria	Gaiellales	Gaiellaceae	Gaiella	NA	ASV589;ASV782;ASV9017;ASV14217;ASV9762;ASV14815
swarm	NA	clust.215	0.291901	0.236876	0.744247	Bacteria	Acidobacteria	Acidobacteria_Gp1	Gp1	NA	NA	NA	ASV659;ASV10081;ASV3518;ASV9391
swarm	NA	clust.216	NA	NA	NA	Bacteria	Verrucomicrobia	Spartobacteria	NA	NA	NA	NA	ASV688;ASV2145;ASV7056
swarm	NA	clust.217	0.0878212	0.524648	0.855719	Bacteria	Proteobacteria	Alphaproteobacteria	Sphingomonadales	Sphingomonadaceae	Sphingomonas	NA	ASV762;ASV3484;ASV5874
swarm	NA	clust.218	0.575805	0.551845	0.855719	Bacteria	Bacteroidetes	Flavobacteriia	Flavobacteriales	Flavobacteriaceae	Flavobacterium	NA	ASV1512;ASV1380;ASV1867;ASV2466
swarm	NA	clust.219	NA	NA	NA	Bacteria	Bacteroidetes	Cytophagia	Cytophagales	Cytophagaceae	Dyadobacter	NA	ASV660;ASV1284;ASV18038
swarm	NA	clust.220	NA	NA	NA	Bacteria	Actinobacteria	Actinobacteria	Actinomycetales	Streptomycetaceae	Streptomyces	NA	ASV1856;ASV1023;ASV5881;ASV6969;ASV7126
swarm	NA	clust.221	NA	NA	NA	Bacteria	Proteobacteria	Alphaproteobacteria	Caulobacterales	Hyphomonadaceae	NA	NA	ASV1169;ASV530;ASV10940
swarm	NA	clust.222	NA	NA	NA	Bacteria	Bacteroidetes	Cytophagia	Cytophagales	NA	NA	NA	ASV574;ASV34192;ASV30565
swarm	NA	clust.223	0.300169	0.160984	0.744247	Bacteria	Acidobacteria	Acidobacteria_Gp6	Gp6	NA	NA	NA	ASV808;ASV4570;ASV5625
swarm	NA	clust.224	0.805292	0.223278	0.744247	Bacteria	Proteobacteria	Alphaproteobacteria	Rhizobiales	Rhizobiales_incertae_sedis	Vasilyevaea	NA	ASV394;ASV2866;ASV8285
swarm	NA	clust.225	NA	NA	NA	Bacteria	Bacteroidetes	Flavobacteriia	Flavobacteriales	Flavobacteriaceae	Flavobacterium	NA	ASV577;ASV3944;ASV1926;ASV2259
swarm	NA	clust.226	NA	NA	NA	Bacteria	Actinobacteria	Actinobacteria	Acidimicrobiales	Iamiaceae	NA	NA	ASV1135;ASV6971;ASV11430;ASV7585
swarm	NA	clust.227	NA	NA	NA	Bacteria	Proteobacteria	Betaproteobacteria	Burkholderiales	Burkholderiaceae	Burkholderia	NA	ASV663;ASV1079;ASV5152;ASV15424
swarm	NA	clust.228	NA	NA	NA	Bacteria	Proteobacteria	Alphaproteobacteria	Rhodospirillales	Reyranella	NA	NA	ASV558;ASV997;ASV3294
swarm	NA	clust.229	NA	NA	NA	Bacteria	Nitrospirae	Nitrospira	Nitrospirales	Nitrospiraceae	Nitrospira	NA	ASV814;ASV2789;ASV5253;ASV21890;ASV3511
swarm	NA	clust.230	0.11255	0.558144	0.855719	Bacteria	Proteobacteria	Gammaproteobacteria	Xanthomonadales	Xanthomonadaceae	Stenotrophomonas	NA	ASV958;ASV3543;ASV4917
swarm	NA	clust.231	NA	NA	NA	Bacteria	Acidobacteria	Acidobacteria_Gp6	Gp6	NA	NA	NA	ASV1602;ASV9994;ASV5127
swarm	NA	clust.232	0.322268	0.0813919	0.744247	Bacteria	Actinobacteria	Actinobacteria	Actinomycetales	Nakamurellaceae	Nakamurella	NA	ASV1041;ASV3355;ASV2521
swarm	NA	clust.233	NA	NA	NA	Bacteria	Proteobacteria	Gammaproteobacteria	NA	NA	NA	NA	ASV1173;ASV3606;ASV14434
swarm	NA	clust.234	0.0603275	0.687731	0.897213	Bacteria	Proteobacteria	Gammaproteobacteria	Xanthomonadales	Sinobacteraceae	Alkanibacter	NA	ASV1264;ASV1433;ASV3439
swarm	NA	clust.235	NA	NA	NA	Bacteria	Actinobacteria	Actinobacteria	Actinomycetales	Nakamurellaceae	Nakamurella	NA	ASV1267;ASV1815;ASV4171
swarm	NA	clust.236	NA	NA	NA	Bacteria	Bacteroidetes	Sphingobacteriia	Sphingobacteriales	Sphingobacteriaceae	Mucilaginibacter	NA	ASV1384;ASV4833;ASV18286
swarm	NA	clust.237	2.21163	0.111989	0.744247	Bacteria	Proteobacteria	Alphaproteobacteria	Rhizobiales	Roseiarcaceae	Roseiarcus	NA	ASV893;ASV1480;ASV6983;ASV21532
swarm	NA	clust.238	NA	NA	NA	Bacteria	Proteobacteria	Alphaproteobacteria	Sphingomonadales	Sphingomonadaceae	Sphingomonas	NA	ASV1552;ASV1963;ASV2848
swarm	NA	clust.239	NA	NA	NA	Bacteria	Proteobacteria	Alphaproteobacteria	Rhodospirillales	Acetobacteraceae	NA	NA	ASV1386;ASV5541;ASV4564;ASV15636
swarm	NA	clust.240	NA	NA	NA	Bacteria	Proteobacteria	Betaproteobacteria	Rhodocyclales	Rhodocyclaceae	NA	NA	ASV305;ASV1474;ASV13309
swarm	NA	clust.241	1.33787	0.30197	0.776403	Bacteria	Proteobacteria	Alphaproteobacteria	Rhizobiales	Bradyrhizobiaceae	Bosea	NA	ASV605;ASV4000;ASV4465;ASV10517
swarm	NA	clust.242	NA	NA	NA	Bacteria	Proteobacteria	Deltaproteobacteria	Myxococcales	Phaselicystidaceae	Phaselicystis	NA	ASV876;ASV10236;ASV32622
swarm	NA	clust.243	0.0441903	0.862314	0.965828	Bacteria	Acidobacteria	Acidobacteria_Gp6	Gp6	NA	NA	NA	ASV1342;ASV1336;ASV30155;ASV7607
swarm	NA	clust.244	NA	NA	NA	Bacteria	Actinobacteria	Actinobacteria	Actinomycetales	Kineosporiaceae	Kineococcus	NA	ASV1366;ASV3170;ASV3635
swarm	NA	clust.245	NA	NA	NA	Bacteria	Proteobacteria	Alphaproteobacteria	Sphingomonadales	Sphingomonadaceae	Sphingomonas	NA	ASV1039;ASV11979;ASV10448
swarm	NA	clust.246	NA	NA	NA	Bacteria	candidate_division_WPS-2	NA	NA	NA	NA	NA	ASV875;ASV4356;ASV12346;ASV15307
swarm	NA	clust.247	NA	NA	NA	Bacteria	Acidobacteria	Acidobacteria_Gp6	Gp6	NA	NA	NA	ASV1142;ASV2693;ASV7907
swarm	NA	clust.248	NA	NA	NA	Bacteria	Actinobacteria	Actinobacteria	Solirubrobacterales	Conexibacteraceae	Conexibacter	NA	ASV1352;ASV8959;ASV20969;ASV8715
swarm	NA	clust.249	0.0355422	0.979402	1	Bacteria	Bacteroidetes	Sphingobacteriia	Sphingobacteriales	Chitinophagaceae	NA	NA	ASV709;ASV1207;ASV4584;ASV3569;ASV15048;ASV7374;ASV2216;ASV9483;ASV19972;ASV5793
swarm	NA	clust.250	0.198859	0.0311969	0.595815	Bacteria	Actinobacteria	Actinobacteria	Actinomycetales	Cryptosporangiaceae	Jatrophihabitans	NA	ASV837;ASV10493;ASV5809;ASV9635;ASV12216
swarm	NA	clust.251	0.0904756	0.670433	0.881144	Bacteria	Proteobacteria	Betaproteobacteria	Rhodocyclales	Rhodocyclaceae	NA	NA	ASV1248;ASV3936;ASV4597
swarm	NA	clust.252	0.121301	0.231177	0.744247	Bacteria	Proteobacteria	Alphaproteobacteria	Rhizobiales	Xanthobacteraceae	Labrys	NA	ASV1260;ASV9054;ASV5317
swarm	NA	clust.253	NA	NA	NA	Bacteria	Proteobacteria	Betaproteobacteria	Rhodocyclales	Rhodocyclaceae	NA	NA	ASV2078;ASV2387;ASV7856
swarm	NA	clust.254	0.325329	0.0144986	0.595815	Bacteria	Acidobacteria	Acidobacteria_Gp1	Gp1	NA	NA	NA	ASV2122;ASV2383;ASV10348
swarm	NA	clust.255	NA	NA	NA	Bacteria	Proteobacteria	Alphaproteobacteria	Rhizobiales	Xanthobacteraceae	Pseudolabrys	NA	ASV730;ASV2036;ASV14969
swarm	NA	clust.256	0.0861298	0.507649	0.855719	Bacteria	Bacteroidetes	Sphingobacteriia	Sphingobacteriales	Sphingobacteriaceae	Mucilaginibacter	NA	ASV1458;ASV1933;ASV2732
swarm	NA	clust.257	NA	NA	NA	Bacteria	Bacteroidetes	Cytophagia	Cytophagales	Cytophagaceae	Emticicia	NA	ASV515;ASV3081;ASV10978
swarm	NA	clust.258	0.174376	0.313069	0.776403	Bacteria	Bacteroidetes	Sphingobacteriia	Sphingobacteriales	Chitinophagaceae	NA	NA	ASV633;ASV2481;ASV11026;ASV3720;ASV1665
swarm	NA	clust.259	NA	NA	NA	Bacteria	Verrucomicrobia	Spartobacteria	NA	NA	NA	NA	ASV637;ASV8994;ASV11530
swarm	NA	clust.260	NA	NA	NA	Bacteria	Proteobacteria	Alphaproteobacteria	Rhizobiales	Beijerinckiaceae	NA	NA	ASV783;ASV1599;ASV3741
swarm	NA	clust.261	NA	NA	NA	Bacteria	Proteobacteria	Betaproteobacteria	Burkholderiales	Comamonadaceae	Rhodoferax	NA	ASV874;ASV2566;ASV4516
swarm	NA	clust.262	0.0202531	0.863714	0.965828	Bacteria	Proteobacteria	Alphaproteobacteria	Caulobacterales	Caulobacteraceae	Brevundimonas	NA	ASV962;ASV1491;ASV8939;ASV2677;ASV12761
swarm	NA	clust.263	1.71421	0.167483	0.744247	Bacteria	Proteobacteria	Betaproteobacteria	Burkholderiales	Oxalobacteraceae	Herbaspirillum	NA	ASV1224;ASV1777;ASV960;ASV9195;ASV25048
swarm	NA	clust.264	NA	NA	NA	Bacteria	Proteobacteria	Deltaproteobacteria	Syntrophobacterales	NA	NA	NA	ASV1100;ASV1804;ASV8517;ASV12538
swarm	NA	clust.265	0.335239	0.0967903	0.744247	Bacteria	Bacteroidetes	Flavobacteriia	Flavobacteriales	Flavobacteriaceae	Flavobacterium	NA	ASV2286;ASV2988;ASV3298
swarm	NA	clust.266	NA	NA	NA	Bacteria	Proteobacteria	Alphaproteobacteria	Alphaproteobacteria_incertae_sedis	Rhizomicrobium	NA	NA	ASV899;ASV10803;ASV26486;ASV14606
swarm	NA	clust.267	0.135188	0.664634	0.881144	Bacteria	Actinobacteria	Actinobacteria	Actinomycetales	Micromonosporaceae	NA	NA	ASV1216;ASV2047;ASV1935;ASV5366;ASV8743;ASV14446;ASV20396
swarm	NA	clust.268	0.322597	0.181882	0.744247	Bacteria	Proteobacteria	Alphaproteobacteria	Rhodobacterales	Rhodobacteraceae	Gemmobacter	NA	ASV706;ASV10316;ASV14249
swarm	NA	clust.269	0.0879492	0.59574	0.855906	Bacteria	Acidobacteria	Acidobacteria_Gp3	Gp3	NA	NA	NA	ASV963;ASV1977;ASV1251;ASV19884
swarm	NA	clust.270	NA	NA	NA	Bacteria	Proteobacteria	Gammaproteobacteria	NA	NA	NA	NA	ASV1373;ASV3976;ASV5296
swarm	NA	clust.271	0.182364	0.419558	0.846071	Bacteria	Actinobacteria	Actinobacteria	Actinomycetales	Cryptosporangiaceae	Jatrophihabitans	NA	ASV1530;ASV2576;ASV3850;ASV9385
swarm	NA	clust.272	NA	NA	NA	Bacteria	Verrucomicrobia	Spartobacteria	NA	NA	NA	NA	ASV981;ASV3746;ASV9044;ASV12769
swarm	NA	clust.273	NA	NA	NA	Bacteria	Proteobacteria	Betaproteobacteria	Rhodocyclales	Rhodocyclaceae	Methyloversatilis	NA	ASV1067;ASV8319;ASV4470
swarm	NA	clust.274	NA	NA	NA	Bacteria	Proteobacteria	Alphaproteobacteria	Rhodospirillales	Rhodospirillaceae	Dongia	NA	ASV1120;ASV5980;ASV6143;ASV26003
swarm	NA	clust.275	NA	NA	NA	Bacteria	Acidobacteria	Acidobacteria_Gp6	Gp6	NA	NA	NA	ASV2082;ASV11369;ASV16903
swarm	NA	clust.276	NA	NA	NA	Bacteria	Proteobacteria	Alphaproteobacteria	Sphingomonadales	Sphingomonadaceae	NA	NA	ASV1131;ASV6074;ASV6082;ASV8857
swarm	NA	clust.277	3.35268e-07	0.748225	0.929997	Bacteria	Verrucomicrobia	Spartobacteria	Terrimicrobium	NA	NA	NA	ASV1136;ASV13224;ASV25920
swarm	NA	clust.278	0.963547	0.239676	0.744247	Bacteria	Bacteroidetes	Cytophagia	Cytophagales	NA	NA	NA	ASV4247;ASV2536;ASV6951;ASV23665
swarm	NA	clust.279	0.881183	0.210179	0.744247	Bacteria	Acidobacteria	Acidobacteria_Gp1	Granulicella	NA	NA	NA	ASV935;ASV2901;ASV5183;ASV19117
swarm	NA	clust.280	0.116323	0.562444	0.855719	Bacteria	Proteobacteria	Alphaproteobacteria	Sphingomonadales	Sphingomonadaceae	Sphingobium	NA	ASV609;ASV6317;ASV1903
swarm	NA	clust.281	0.120702	0.552345	0.855719	Bacteria	Proteobacteria	Alphaproteobacteria	Rhodospirillales	Reyranella	NA	NA	ASV1020;ASV1105;ASV1591;ASV5120
swarm	NA	clust.282	0.218097	0.436156	0.846071	Bacteria	Proteobacteria	Alphaproteobacteria	Rhodospirillales	Reyranella	NA	NA	ASV1417;ASV1241;ASV9501
swarm	NA	clust.283	NA	NA	NA	Bacteria	Actinobacteria	Actinobacteria	Actinomycetales	Nocardioidaceae	Marmoricola	NA	ASV1998;ASV1387;ASV22585
swarm	NA	clust.284	1.70633	0.506249	0.855719	Bacteria	Bacteroidetes	Cytophagia	Cytophagales	Cytophagaceae	Hymenobacter	NA	ASV1116;ASV2841;ASV1852;ASV2786;ASV15281
swarm	NA	clust.285	NA	NA	NA	Bacteria	Proteobacteria	Alphaproteobacteria	Rhizobiales	Phyllobacteriaceae	Aminobacter	NA	ASV1208;ASV10473;ASV6943
swarm	NA	clust.286	0.0340589	0.944206	0.996905	Bacteria	Actinobacteria	Actinobacteria	Actinomycetales	Nocardioidaceae	Nocardioides	NA	ASV1371;ASV7325;ASV6874
swarm	NA	clust.287	NA	NA	NA	Bacteria	Actinobacteria	Actinobacteria	Actinomycetales	Nocardioidaceae	NA	NA	ASV1978;ASV13724;ASV21463;ASV8666
swarm	NA	clust.288	NA	NA	NA	Bacteria	Bacteroidetes	Flavobacteriia	Flavobacteriales	Flavobacteriaceae	Flavobacterium	NA	ASV2875;ASV2268;ASV19827
swarm	NA	clust.289	NA	NA	NA	Bacteria	Bacteroidetes	Sphingobacteriia	Sphingobacteriales	Chitinophagaceae	Flavisolibacter	NA	ASV1150;ASV5861;ASV6790;ASV6833
swarm	NA	clust.290	0.392426	0.50075	0.855719	Bacteria	Actinobacteria	Actinobacteria	Actinomycetales	Sporichthyaceae	Sporichthya	NA	ASV1254;ASV3657;ASV7261;ASV8420;ASV23918
swarm	NA	clust.291	NA	NA	NA	Bacteria	Proteobacteria	Alphaproteobacteria	Sphingomonadales	Sphingomonadaceae	Sphingomonas	NA	ASV536;ASV5669;ASV9846
swarm	NA	clust.292	NA	NA	NA	Bacteria	Proteobacteria	Betaproteobacteria	Burkholderiales	Burkholderiales_incertae_sedis	Aquabacterium	NA	ASV79;ASV766;ASV5493;ASV4549
swarm	NA	clust.293	0.121926	0.248975	0.744247	Bacteria	Bacteroidetes	Sphingobacteriia	Sphingobacteriales	Sphingobacteriaceae	Mucilaginibacter	NA	ASV1240;ASV2309;ASV24225
swarm	NA	clust.294	NA	NA	NA	Bacteria	Proteobacteria	Alphaproteobacteria	Rhizobiales	Xanthobacteraceae	Pseudolabrys	NA	ASV1680;ASV4574;ASV19247;ASV15199
swarm	NA	clust.295	0.319809	0.626637	0.873654	Bacteria	Actinobacteria	Actinobacteria	Solirubrobacterales	NA	NA	NA	ASV2495;ASV14285;ASV11835;ASV11394;ASV5580;ASV18760
swarm	NA	clust.296	0.0687122	0.89521	0.981704	Bacteria	Nitrospirae	Nitrospira	Nitrospirales	Nitrospiraceae	Nitrospira	NA	ASV2824;ASV2475;ASV2462;ASV5202;ASV10858;ASV10417
swarm	NA	clust.297	NA	NA	NA	Bacteria	Bacteroidetes	Cytophagia	Cytophagales	Chryseolinea	NA	NA	ASV671;ASV7671;ASV10653
swarm	NA	clust.298	1.26574	0.788021	0.936549	Bacteria	Proteobacteria	Betaproteobacteria	Rhodocyclales	Rhodocyclaceae	NA	NA	ASV1054;ASV1968;ASV2296;ASV8992;ASV9131;ASV2548;ASV8579;ASV11976;ASV22388
swarm	NA	clust.299	0.618301	0.534947	0.855719	Bacteria	Actinobacteria	Actinobacteria	Actinomycetales	Nocardioidaceae	Nocardioides	NA	ASV1677;ASV3062;ASV6154;ASV20738
swarm	NA	clust.300	NA	NA	NA	Bacteria	Chloroflexi	Anaerolineae	Anaerolineales	Anaerolineaceae	NA	NA	ASV4011;ASV5231;ASV8114
swarm	NA	clust.301	NA	NA	NA	Bacteria	Bacteroidetes	Sphingobacteriia	Sphingobacteriales	Chitinophagaceae	NA	NA	ASV1008;ASV17322;ASV35140
swarm	NA	clust.302	2.01726	0.10289	0.744247	Bacteria	Bacteroidetes	Cytophagia	Cytophagales	Cytophagaceae	Dyadobacter	NA	ASV1427;ASV6015;ASV9977;ASV21821
swarm	NA	clust.303	NA	NA	NA	Bacteria	Proteobacteria	Alphaproteobacteria	Rhizobiales	Hyphomicrobiaceae	Hyphomicrobium	NA	ASV3204;ASV2306;ASV15570;ASV19804;ASV9580
swarm	NA	clust.304	0.162913	0.324268	0.776403	Bacteria	Proteobacteria	Betaproteobacteria	Rhodocyclales	Rhodocyclaceae	NA	NA	ASV1323;ASV9656;ASV8665
swarm	NA	clust.305	NA	NA	NA	Bacteria	Proteobacteria	Alphaproteobacteria	Caulobacterales	Hyphomonadaceae	Woodsholea	NA	ASV1083;ASV5626;ASV22584
swarm	NA	clust.306	NA	NA	NA	Bacteria	Proteobacteria	Gammaproteobacteria	NA	NA	NA	NA	ASV1234;ASV1545;ASV17686;ASV20213
swarm	NA	clust.307	NA	NA	NA	Bacteria	Acidobacteria	Acidobacteria_Gp1	Acidicapsa	NA	NA	NA	ASV1710;ASV8190;ASV13172
swarm	NA	clust.308	0.202905	0.147885	0.744247	Bacteria	Proteobacteria	Alphaproteobacteria	Rhodospirillales	Rhodospirillaceae	NA	NA	ASV2992;ASV3874;ASV9426;ASV1917
swarm	NA	clust.309	NA	NA	NA	Bacteria	Proteobacteria	Alphaproteobacteria	Caulobacterales	Hyphomonadaceae	NA	NA	ASV1311;ASV6370;ASV10584
swarm	NA	clust.310	NA	NA	NA	Bacteria	Actinobacteria	Actinobacteria	Actinomycetales	Micromonosporaceae	NA	NA	ASV2189;ASV4105;ASV18127;ASV24387
swarm	NA	clust.311	NA	NA	NA	Bacteria	Proteobacteria	Deltaproteobacteria	Bdellovibrionales	Bacteriovoracaceae	Bacteriovorax	NA	ASV3178;ASV5876;ASV7307
swarm	NA	clust.312	NA	NA	NA	Bacteria	Proteobacteria	Alphaproteobacteria	Rhizobiales	Rhizobiaceae	Rhizobium	NA	ASV1716;ASV14467;ASV10454
swarm	NA	clust.313	NA	NA	NA	Bacteria	Acidobacteria	Acidobacteria_Gp1	Acidipila	NA	NA	NA	ASV1912;ASV5709;ASV7852;ASV5176
swarm	NA	clust.314	0.307053	0.605039	0.8584	Bacteria	Bacteroidetes	Flavobacteriia	Flavobacteriales	Flavobacteriaceae	Flavobacterium	NA	ASV2261;ASV2779;ASV6023;ASV3330;ASV8357
swarm	NA	clust.315	0.247458	0.217378	0.744247	Bacteria	Proteobacteria	Alphaproteobacteria	Sphingomonadales	Sphingomonadaceae	Novosphingobium	NA	ASV369;ASV1184;ASV3072
swarm	NA	clust.316	NA	NA	NA	Bacteria	Chloroflexi	Anaerolineae	Anaerolineales	Anaerolineaceae	NA	NA	ASV1238;ASV35617;ASV29101
swarm	NA	clust.317	NA	NA	NA	Bacteria	Proteobacteria	Alphaproteobacteria	Sphingomonadales	Sphingomonadaceae	Sphingomonas	NA	ASV1327;ASV13422;ASV25999
swarm	NA	clust.318	NA	NA	NA	Bacteria	Proteobacteria	Alphaproteobacteria	Caulobacterales	Caulobacteraceae	Caulobacter	NA	ASV1580;ASV8302;ASV27490;ASV8609
swarm	NA	clust.319	1.18803	0.325967	0.776403	Bacteria	Proteobacteria	Alphaproteobacteria	Rhodospirillales	Reyranella	NA	NA	ASV1712;ASV1695;ASV7043;ASV13497;ASV10452;ASV13134;ASV21343
swarm	NA	clust.320	NA	NA	NA	Bacteria	Proteobacteria	Gammaproteobacteria	Xanthomonadales	Xanthomonadaceae	Rudaea	NA	ASV1755;ASV1923;ASV12939
swarm	NA	clust.321	NA	NA	NA	Bacteria	Acidobacteria	Acidobacteria_Gp2	Gp2	NA	NA	NA	ASV3347;ASV3447;ASV4220
swarm	NA	clust.322	NA	NA	NA	Bacteria	Actinobacteria	Actinobacteria	Solirubrobacterales	Conexibacteraceae	Conexibacter	NA	ASV3927;ASV17579;ASV24786
swarm	NA	clust.323	NA	NA	NA	Bacteria	Proteobacteria	Alphaproteobacteria	Sphingomonadales	Erythrobacteraceae	NA	NA	ASV948;ASV5169;ASV6429
swarm	NA	clust.324	NA	NA	NA	Bacteria	Proteobacteria	Betaproteobacteria	NA	NA	NA	NA	ASV1613;ASV5773;ASV8104;ASV18442
swarm	NA	clust.325	0.184232	0.366463	0.795718	Bacteria	Proteobacteria	Alphaproteobacteria	Sphingomonadales	Sphingomonadaceae	Novosphingobium	NA	ASV2417;ASV2426;ASV2572;ASV4939
swarm	NA	clust.326	NA	NA	NA	Bacteria	Proteobacteria	Betaproteobacteria	NA	NA	NA	NA	ASV914;ASV11849;ASV10959
swarm	NA	clust.327	NA	NA	NA	Bacteria	Proteobacteria	Alphaproteobacteria	Caulobacterales	Caulobacteraceae	Phenylobacterium	NA	ASV1696;ASV3726;ASV5898
swarm	NA	clust.328	NA	NA	NA	Bacteria	Actinobacteria	Actinobacteria	Actinomycetales	Streptomycetaceae	Kitasatospora	NA	ASV1746;ASV2331;ASV14608;ASV5805;ASV9725;ASV8823;ASV16725
swarm	NA	clust.329	NA	NA	NA	Bacteria	Proteobacteria	Alphaproteobacteria	Rhizobiales	Rhizobiaceae	Rhizobium	NA	ASV2187;ASV1686;ASV9749
swarm	NA	clust.330	NA	NA	NA	Bacteria	Proteobacteria	Alphaproteobacteria	Rhizobiales	NA	NA	NA	ASV2327;ASV18937;ASV7039
swarm	NA	clust.331	NA	NA	NA	Bacteria	Proteobacteria	Gammaproteobacteria	Xanthomonadales	NA	NA	NA	ASV2701;ASV9770;ASV3681;ASV20268;ASV8828
swarm	NA	clust.332	NA	NA	NA	Bacteria	Proteobacteria	Gammaproteobacteria	Xanthomonadales	Xanthomonadaceae	Luteimonas	NA	ASV3063;ASV7898;ASV5675
swarm	NA	clust.333	NA	NA	NA	Bacteria	Bacteroidetes	Flavobacteriia	Flavobacteriales	Cryomorphaceae	Fluviicola	NA	ASV3368;ASV8596;ASV36217;ASV18537
swarm	NA	clust.334	NA	NA	NA	Bacteria	Proteobacteria	Alphaproteobacteria	Caulobacterales	Caulobacteraceae	Brevundimonas	NA	ASV3575;ASV1243;ASV6376;ASV3021
swarm	NA	clust.335	7.19316e-07	0.783922	0.936549	Bacteria	Proteobacteria	Alphaproteobacteria	Sphingomonadales	Sphingomonadaceae	NA	NA	ASV1414;ASV4089;ASV5844
swarm	NA	clust.336	NA	NA	NA	Bacteria	Bacteroidetes	Sphingobacteriia	Sphingobacteriales	Chitinophagaceae	Taibaiella	NA	ASV1817;ASV3810;ASV10686
swarm	NA	clust.337	NA	NA	NA	Bacteria	Proteobacteria	Betaproteobacteria	Burkholderiales	Comamonadaceae	Hydrogenophaga	NA	ASV1972;ASV2478;ASV2487;ASV9226;ASV13412
swarm	NA	clust.338	NA	NA	NA	Bacteria	Acidobacteria	Acidobacteria_Gp1	Granulicella	NA	NA	NA	ASV2337;ASV2941;ASV6824
swarm	NA	clust.339	NA	NA	NA	Bacteria	Gemmatimonadetes	Gemmatimonadetes	Gemmatimonadales	Gemmatimonadaceae	Gemmatimonas	NA	ASV775;ASV4222;ASV4898;ASV12855;ASV34832
swarm	NA	clust.340	NA	NA	NA	Bacteria	Proteobacteria	Betaproteobacteria	NA	NA	NA	NA	ASV796;ASV13104;ASV15285
swarm	NA	clust.341	NA	NA	NA	Bacteria	Proteobacteria	Alphaproteobacteria	Rhodospirillales	Rhodospirillaceae	NA	NA	ASV929;ASV10738;ASV14444
swarm	NA	clust.342	NA	NA	NA	Bacteria	Acidobacteria	Acidobacteria_Gp3	Gp3	NA	NA	NA	ASV1484;ASV20382;ASV27742
swarm	NA	clust.343	NA	NA	NA	Bacteria	Acidobacteria	Acidobacteria_Gp2	Gp2	NA	NA	NA	ASV3524;ASV1729;ASV13150
swarm	NA	clust.344	NA	NA	NA	Bacteria	Proteobacteria	Alphaproteobacteria	Rhizobiales	Hyphomicrobiaceae	Hyphomicrobium	NA	ASV1524;ASV4049;ASV2161;ASV4017
swarm	NA	clust.345	NA	NA	NA	Bacteria	Actinobacteria	Actinobacteria	Actinomycetales	Thermomonosporaceae	Actinoallomurus	NA	ASV1707;ASV1999;ASV7419
swarm	NA	clust.346	NA	NA	NA	Bacteria	Proteobacteria	Alphaproteobacteria	Rhodospirillales	Acetobacteraceae	NA	NA	ASV1854;ASV5391;ASV6333
swarm	NA	clust.347	NA	NA	NA	Bacteria	Bacteroidetes	NA	NA	NA	NA	NA	ASV1934;ASV5353;ASV14745;ASV22365
swarm	NA	clust.348	NA	NA	NA	Bacteria	Proteobacteria	Betaproteobacteria	Burkholderiales	Comamonadaceae	Acidovorax	NA	ASV2176;ASV8577;ASV2005
swarm	NA	clust.349	NA	NA	NA	Bacteria	Proteobacteria	Alphaproteobacteria	Alphaproteobacteria_incertae_sedis	Rhizomicrobium	NA	NA	ASV2277;ASV1990;ASV7239;ASV7965
swarm	NA	clust.350	NA	NA	NA	Bacteria	Actinobacteria	Actinobacteria	Actinomycetales	Thermomonosporaceae	NA	NA	ASV2297;ASV7523;ASV35064;ASV19260
swarm	NA	clust.351	NA	NA	NA	Bacteria	Actinobacteria	Actinobacteria	Actinomycetales	Mycobacteriaceae	Mycobacterium	NA	ASV3457;ASV5630;ASV3717;ASV9819
swarm	NA	clust.352	NA	NA	NA	Bacteria	Proteobacteria	Alphaproteobacteria	Rhizobiales	Hyphomicrobiaceae	NA	NA	ASV853;ASV23843;ASV14508
swarm	NA	clust.353	NA	NA	NA	Bacteria	Acidobacteria	Acidobacteria_Gp1	NA	NA	NA	NA	ASV1448;ASV5101;ASV13292
swarm	NA	clust.354	NA	NA	NA	Bacteria	Proteobacteria	Alphaproteobacteria	Rhodospirillales	Reyranella	NA	NA	ASV1492;ASV5643;ASV4029
swarm	NA	clust.355	0.119116	0.70003	0.901241	Bacteria	Proteobacteria	Betaproteobacteria	Rhodocyclales	Rhodocyclaceae	Methyloversatilis	NA	ASV1592;ASV1383;ASV1390
swarm	NA	clust.356	NA	NA	NA	Bacteria	Proteobacteria	Alphaproteobacteria	Rhizobiales	Rhizobiaceae	Rhizobium	NA	ASV3079;ASV5627;ASV9331;ASV5499
swarm	NA	clust.357	NA	NA	NA	Bacteria	Proteobacteria	Deltaproteobacteria	Syntrophobacterales	Syntrophaceae	Smithella	NA	ASV765;ASV1573;ASV24504;ASV27715
swarm	NA	clust.358	0.942958	0.507549	0.855719	Bacteria	Proteobacteria	Deltaproteobacteria	Myxococcales	NA	NA	NA	ASV1997;ASV1888;ASV16526;ASV5370;ASV9600
swarm	NA	clust.359	NA	NA	NA	Bacteria	Proteobacteria	Alphaproteobacteria	Rhizobiales	Rhizobiaceae	Rhizobium	NA	ASV2765;ASV4744;ASV13628
swarm	NA	clust.360	NA	NA	NA	Bacteria	Fusobacteria	Fusobacteriia	Fusobacteriales	Fusobacteriaceae	Cetobacterium	NA	ASV2883;ASV5857;ASV4135
swarm	NA	clust.361	NA	NA	NA	Bacteria	Proteobacteria	Alphaproteobacteria	Rhizobiales	Rhodobiaceae	NA	NA	ASV835;ASV4761;ASV2674;ASV11030
swarm	NA	clust.362	0.224316	0.447955	0.846071	Bacteria	Proteobacteria	Alphaproteobacteria	Sphingomonadales	Sphingomonadaceae	Sphingomonas	NA	ASV905;ASV2242;ASV9781;ASV8328;ASV3351
swarm	NA	clust.363	0.218034	0.436156	0.846071	Bacteria	Proteobacteria	Alphaproteobacteria	Rhizobiales	Bradyrhizobiaceae	Bosea	NA	ASV2025;ASV1833;ASV18400
swarm	NA	clust.364	NA	NA	NA	Bacteria	Proteobacteria	Alphaproteobacteria	Rhodospirillales	Acetobacteraceae	NA	NA	ASV2054;ASV2101;ASV5061;ASV11188
swarm	NA	clust.365	0.0794739	0.671533	0.881144	Bacteria	Proteobacteria	Gammaproteobacteria	NA	NA	NA	NA	ASV2081;ASV8200;ASV10120;ASV11263;ASV20364;ASV17953;ASV31370
swarm	NA	clust.366	NA	NA	NA	Bacteria	Acidobacteria	Acidobacteria_Gp1	Granulicella	NA	NA	NA	ASV2524;ASV10749;ASV14433;ASV13008
swarm	NA	clust.367	NA	NA	NA	Bacteria	Bacteroidetes	Sphingobacteriia	Sphingobacteriales	Chitinophagaceae	NA	NA	ASV3446;ASV4712;ASV16133
swarm	NA	clust.368	0.431532	0.0362964	0.631281	Bacteria	Bacteroidetes	Flavobacteriia	Flavobacteriales	Flavobacteriaceae	Flavobacterium	NA	ASV1355;ASV7058;ASV9154;ASV9687;ASV21320
swarm	NA	clust.369	NA	NA	NA	Bacteria	Proteobacteria	Alphaproteobacteria	Rhizobiales	Xanthobacteraceae	Labrys	NA	ASV1568;ASV13657;ASV9414;ASV10218
swarm	NA	clust.370	NA	NA	NA	Bacteria	Proteobacteria	Deltaproteobacteria	Myxococcales	Cystobacteraceae	NA	NA	ASV1600;ASV3363;ASV23399
swarm	NA	clust.371	NA	NA	NA	Bacteria	Proteobacteria	Betaproteobacteria	Methylophilales	Methylophilaceae	NA	NA	ASV1967;ASV1904;ASV14583
swarm	NA	clust.372	NA	NA	NA	Bacteria	Proteobacteria	Alphaproteobacteria	Rhodospirillales	Acetobacteraceae	Roseomonas	NA	ASV1974;ASV12679;ASV8875
swarm	NA	clust.373	NA	NA	NA	Bacteria	Proteobacteria	Alphaproteobacteria	Rhizobiales	Hyphomicrobiaceae	Pedomicrobium	NA	ASV3058;ASV3608;ASV11329;ASV17990;ASV22285
swarm	NA	clust.374	NA	NA	NA	Bacteria	Verrucomicrobia	Spartobacteria	NA	NA	NA	NA	ASV945;ASV8928;ASV8377
swarm	NA	clust.375	NA	NA	NA	Bacteria	Verrucomicrobia	Spartobacteria	NA	NA	NA	NA	ASV1107;ASV7946;ASV13149
swarm	NA	clust.376	NA	NA	NA	Bacteria	Verrucomicrobia	Subdivision3	NA	NA	NA	NA	ASV1362;ASV5706;ASV2512
swarm	NA	clust.377	NA	NA	NA	Bacteria	Proteobacteria	Alphaproteobacteria	Caulobacterales	Caulobacteraceae	Phenylobacterium	NA	ASV1502;ASV2489;ASV4686;ASV10648
swarm	NA	clust.378	NA	NA	NA	Bacteria	Proteobacteria	Alphaproteobacteria	Sphingomonadales	Erythrobacteraceae	NA	NA	ASV2444;ASV10941;ASV27439
swarm	NA	clust.379	NA	NA	NA	Bacteria	Proteobacteria	Alphaproteobacteria	Rhizobiales	Rhizobiaceae	Rhizobium	NA	ASV2507;ASV8018;ASV8274
swarm	NA	clust.380	NA	NA	NA	Bacteria	Proteobacteria	Alphaproteobacteria	Sphingomonadales	Sphingomonadaceae	Sphingomonas	NA	ASV2959;ASV8480;ASV7246
swarm	NA	clust.381	NA	NA	NA	Bacteria	Bacteroidetes	Flavobacteriia	Flavobacteriales	Flavobacteriaceae	Flavobacterium	NA	ASV3361;ASV8491;ASV13983;ASV8739
swarm	NA	clust.382	NA	NA	NA	Bacteria	Actinobacteria	Actinobacteria	Actinomycetales	Propionibacteriaceae	Microlunatus	NA	ASV3464;ASV5284;ASV19423
swarm	NA	clust.383	NA	NA	NA	Bacteria	Acidobacteria	Acidobacteria_Gp1	Gp1	NA	NA	NA	ASV3501;ASV2984;ASV9033
swarm	NA	clust.384	NA	NA	NA	Bacteria	Acidobacteria	Acidobacteria_Gp17	Gp17	NA	NA	NA	ASV3853;ASV10564;ASV7426;ASV8658
swarm	NA	clust.385	NA	NA	NA	Bacteria	Proteobacteria	Alphaproteobacteria	Rhizobiales	Phyllobacteriaceae	Mesorhizobium	NA	ASV4112;ASV3057;ASV12961
swarm	NA	clust.386	NA	NA	NA	Bacteria	Proteobacteria	Alphaproteobacteria	Rhizobiales	NA	NA	NA	ASV1496;ASV7796;ASV13863
swarm	NA	clust.387	NA	NA	NA	Bacteria	Actinobacteria	Actinobacteria	Solirubrobacterales	Conexibacteraceae	Conexibacter	NA	ASV1635;ASV7015;ASV8081
swarm	NA	clust.388	NA	NA	NA	Bacteria	Proteobacteria	Alphaproteobacteria	NA	NA	NA	NA	ASV2157;ASV2124;ASV7224
swarm	NA	clust.389	0.0522387	0.259274	0.745003	Bacteria	Actinobacteria	Actinobacteria	Actinomycetales	Micromonosporaceae	Micromonospora	NA	ASV2303;ASV4882;ASV3492
swarm	NA	clust.390	NA	NA	NA	Bacteria	Proteobacteria	Alphaproteobacteria	Caulobacterales	Caulobacteraceae	Phenylobacterium	NA	ASV2613;ASV9676;ASV10082
swarm	NA	clust.391	0.20005	0.221878	0.744247	Bacteria	Actinobacteria	Actinobacteria	Actinomycetales	Microbacteriaceae	NA	NA	ASV3300;ASV6129;ASV6872;ASV12560
swarm	NA	clust.392	NA	NA	NA	Bacteria	Bacteroidetes	Sphingobacteriia	Sphingobacteriales	Chitinophagaceae	Chitinophaga	NA	ASV1617;ASV7340;ASV12938
swarm	NA	clust.393	NA	NA	NA	Bacteria	candidate_division_WPS-2	NA	NA	NA	NA	NA	ASV1757;ASV2568;ASV3277
swarm	NA	clust.394	NA	NA	NA	Bacteria	Proteobacteria	Alphaproteobacteria	Sphingomonadales	Sphingomonadaceae	NA	NA	ASV2310;ASV15606;ASV9955
swarm	NA	clust.395	NA	NA	NA	Bacteria	Proteobacteria	Betaproteobacteria	Burkholderiales	Oxalobacteraceae	NA	NA	ASV3287;ASV7741;ASV10883
swarm	NA	clust.396	0.982068	0.574443	0.855719	Bacteria	Proteobacteria	Alphaproteobacteria	Rhizobiales	NA	NA	NA	ASV1516;ASV3399;ASV4821;ASV6765
swarm	NA	clust.397	NA	NA	NA	Bacteria	Actinobacteria	Actinobacteria	Solirubrobacterales	Conexibacteraceae	Conexibacter	NA	ASV1567;ASV13007;ASV6010
swarm	NA	clust.398	0.233353	0.0994901	0.744247	Bacteria	Actinobacteria	Actinobacteria	Actinomycetales	Catenulisporaceae	Catenulispora	NA	ASV3658;ASV2763;ASV21125
swarm	NA	clust.399	15.7857	0.451255	0.846071	Bacteria	Verrucomicrobia	Spartobacteria	NA	NA	NA	NA	ASV1162;ASV2653;ASV3005;ASV24543;ASV7172;ASV3499;ASV28622;ASV19868;ASV9294;ASV27440
swarm	NA	clust.400	NA	NA	NA	Bacteria	Acidobacteria	Acidobacteria_Gp1	Gp1	NA	NA	NA	ASV2531;ASV32422;ASV18515
swarm	NA	clust.401	NA	NA	NA	Bacteria	Proteobacteria	Betaproteobacteria	Burkholderiales	NA	NA	NA	ASV2817;ASV4746;ASV9200
swarm	NA	clust.402	NA	NA	NA	Bacteria	Proteobacteria	Gammaproteobacteria	Methylococcales	Methylococcaceae	NA	NA	ASV708;ASV1566;ASV3694
swarm	NA	clust.403	NA	NA	NA	Bacteria	Proteobacteria	Gammaproteobacteria	Xanthomonadales	Xanthomonadaceae	Arenimonas	NA	ASV1059;ASV10370;ASV3153;ASV9664
swarm	NA	clust.404	NA	NA	NA	Bacteria	Proteobacteria	Alphaproteobacteria	Rhizobiales	NA	NA	NA	ASV1117;ASV2165;ASV15845
swarm	NA	clust.405	NA	NA	NA	Bacteria	Proteobacteria	Gammaproteobacteria	Pseudomonadales	Pseudomonadaceae	Cellvibrio	NA	ASV3166;ASV6528;ASV25263
swarm	NA	clust.406	NA	NA	NA	Bacteria	Bacteroidetes	Sphingobacteriia	Sphingobacteriales	Chitinophagaceae	NA	NA	ASV3349;ASV14282;ASV38397
swarm	NA	clust.407	NA	NA	NA	Bacteria	Actinobacteria	Actinobacteria	Gaiellales	Gaiellaceae	Gaiella	NA	ASV4648;ASV16556;ASV3903;ASV31086
swarm	NA	clust.408	NA	NA	NA	Bacteria	Proteobacteria	Alphaproteobacteria	Sphingomonadales	Sphingomonadaceae	Sphingopyxis	NA	ASV1358;ASV7657;ASV13801
swarm	NA	clust.409	0.833948	0.0776922	0.744247	Bacteria	Proteobacteria	Deltaproteobacteria	Myxococcales	Haliangiaceae	Haliangium	NA	ASV1378;ASV10239;ASV1810;ASV25495
swarm	NA	clust.410	0.00378222	0.742226	0.929997	Bacteria	Actinobacteria	Actinobacteria	Actinomycetales	Thermomonosporaceae	Actinoallomurus	NA	ASV1404;ASV2305;ASV8947
swarm	NA	clust.411	0.131138	0.0435956	0.631281	Bacteria	Proteobacteria	Alphaproteobacteria	Rhizobiales	Hyphomicrobiaceae	Rhodoplanes	NA	ASV1749;ASV2324;ASV1850
swarm	NA	clust.412	NA	NA	NA	Bacteria	Bacteroidetes	Sphingobacteriia	Sphingobacteriales	Sphingobacteriaceae	Mucilaginibacter	NA	ASV2133;ASV6849;ASV19774
swarm	NA	clust.413	NA	NA	NA	Bacteria	Proteobacteria	Alphaproteobacteria	Rhodospirillales	Reyranella	NA	NA	ASV2511;ASV6917;ASV7718;ASV8276;ASV27655
swarm	NA	clust.414	NA	NA	NA	Bacteria	Proteobacteria	Betaproteobacteria	Burkholderiales	Burkholderiaceae	Burkholderia	NA	ASV3066;ASV7501;ASV4291
swarm	NA	clust.415	NA	NA	NA	Bacteria	Proteobacteria	Betaproteobacteria	Burkholderiales	Alcaligenaceae	Achromobacter	NA	ASV3580;ASV3554;ASV15003
swarm	NA	clust.416	NA	NA	NA	Bacteria	Proteobacteria	Betaproteobacteria	Burkholderiales	Comamonadaceae	Ramlibacter	NA	ASV4214;ASV5649;ASV10230
swarm	NA	clust.417	0.612083	0.120688	0.744247	Bacteria	Actinobacteria	Actinobacteria	Actinomycetales	Nocardioidaceae	Nocardioides	NA	ASV5012;ASV2912;ASV6161;ASV4978;ASV28415
swarm	NA	clust.418	NA	NA	NA	Bacteria	Bacteroidetes	NA	NA	NA	NA	NA	ASV1461;ASV10080;ASV23174;ASV22606;ASV23245
swarm	NA	clust.419	NA	NA	NA	Bacteria	Proteobacteria	Gammaproteobacteria	Xanthomonadales	NA	NA	NA	ASV2207;ASV3154;ASV9233
swarm	NA	clust.420	0.455801	0.258574	0.745003	Bacteria	Proteobacteria	Gammaproteobacteria	Xanthomonadales	Sinobacteraceae	Povalibacter	NA	ASV2775;ASV11840;ASV3555
swarm	NA	clust.421	10.2834	0.431757	0.846071	Bacteria	Proteobacteria	Betaproteobacteria	Burkholderiales	Comamonadaceae	NA	NA	ASV3729;ASV2404;ASV1143;ASV12971
swarm	NA	clust.422	NA	NA	NA	Bacteria	Proteobacteria	Betaproteobacteria	Burkholderiales	NA	NA	NA	ASV3757;ASV5451;ASV13791
swarm	NA	clust.423	NA	NA	NA	Bacteria	Proteobacteria	Gammaproteobacteria	Pseudomonadales	Moraxellaceae	Perlucidibaca	NA	ASV6938;ASV6301;ASV21450
swarm	NA	clust.424	0.0260047	0.366563	0.795718	Bacteria	Proteobacteria	Alphaproteobacteria	Rhizobiales	NA	NA	NA	ASV1667;ASV2930;ASV7527;ASV8024
swarm	NA	clust.425	NA	NA	NA	Bacteria	Nitrospirae	Nitrospira	Nitrospirales	Nitrospiraceae	Nitrospira	NA	ASV1825;ASV3938;ASV21283
swarm	NA	clust.426	NA	NA	NA	Bacteria	Acidobacteria	Acidobacteria_Gp6	Gp6	NA	NA	NA	ASV2231;ASV3994;ASV7665
swarm	NA	clust.427	0.0188002	0.780122	0.936549	Bacteria	Proteobacteria	Alphaproteobacteria	Rhodobacterales	Rhodobacteraceae	Gemmobacter	NA	ASV1125;ASV1844;ASV8349
swarm	NA	clust.428	NA	NA	NA	Bacteria	Bacteroidetes	NA	NA	NA	NA	NA	ASV1527;ASV2162;ASV4361
swarm	NA	clust.429	0.314942	0.785821	0.936549	Bacteria	Actinobacteria	Actinobacteria	Solirubrobacterales	Conexibacteraceae	Conexibacter	NA	ASV2705;ASV2886;ASV3295;ASV9206;ASV16869
swarm	NA	clust.430	NA	NA	NA	Bacteria	Acidobacteria	Acidobacteria_Gp1	Gp1	NA	NA	NA	ASV2758;ASV8804;ASV14478;ASV27270
swarm	NA	clust.431	0.092548	0.60314	0.8584	Bacteria	Gemmatimonadetes	Gemmatimonadetes	Gemmatimonadales	Gemmatimonadaceae	Gemmatimonas	NA	ASV5339;ASV5368;ASV4732
swarm	NA	clust.432	0.156711	0.331767	0.776403	Bacteria	Acidobacteria	Acidobacteria_Gp17	Gp17	NA	NA	NA	ASV669;ASV1650;ASV9671;ASV23514;ASV7483;ASV29353
swarm	NA	clust.433	NA	NA	NA	Bacteria	Proteobacteria	Alphaproteobacteria	Rhizobiales	Hyphomicrobiaceae	Rhodoplanes	NA	ASV911;ASV2856;ASV4042
swarm	NA	clust.434	NA	NA	NA	Bacteria	Verrucomicrobia	Spartobacteria	NA	NA	NA	NA	ASV2413;ASV7502;ASV14832;ASV7208
swarm	NA	clust.435	0.215899	0.0408959	0.631281	Bacteria	Proteobacteria	Alphaproteobacteria	Sphingomonadales	Sphingomonadaceae	Sphingomonas	NA	ASV2669;ASV4111;ASV16233
swarm	NA	clust.436	NA	NA	NA	Bacteria	Proteobacteria	Alphaproteobacteria	Sphingomonadales	Sphingomonadaceae	Novosphingobium	NA	ASV416;ASV1258;ASV8438
swarm	NA	clust.437	NA	NA	NA	Bacteria	Proteobacteria	Alphaproteobacteria	Rhizobiales	Rhizobiaceae	Rhizobium	NA	ASV1611;ASV3531;ASV15614
swarm	NA	clust.438	NA	NA	NA	Bacteria	Proteobacteria	Alphaproteobacteria	Rhizobiales	NA	NA	NA	ASV1711;ASV2687;ASV10172;ASV7450;ASV17573
swarm	NA	clust.439	NA	NA	NA	Bacteria	Verrucomicrobia	Subdivision3	NA	NA	NA	NA	ASV2605;ASV1774;ASV8269;ASV21373;ASV8576
swarm	NA	clust.440	NA	NA	NA	Bacteria	Proteobacteria	Alphaproteobacteria	Rhodospirillales	Acetobacteraceae	Roseomonas	NA	ASV2809;ASV5380;ASV9382
swarm	NA	clust.441	NA	NA	NA	Bacteria	Proteobacteria	Alphaproteobacteria	NA	NA	NA	NA	ASV2999;ASV3516;ASV3109;ASV8587;ASV9342
swarm	NA	clust.442	NA	NA	NA	Bacteria	Verrucomicrobia	Subdivision3	NA	NA	NA	NA	ASV3774;ASV4209;ASV5977;ASV5562;ASV8898;ASV3190;ASV8311;ASV4215
swarm	NA	clust.443	1.03076	0.215978	0.744247	Bacteria	Proteobacteria	Betaproteobacteria	Burkholderiales	NA	NA	NA	ASV3901;ASV3276;ASV3434;ASV6622;ASV16065
swarm	NA	clust.444	0.681269	0.220178	0.744247	Bacteria	Actinobacteria	Actinobacteria	Actinomycetales	Propionibacteriaceae	Microlunatus	NA	ASV3904;ASV7175;ASV5623
swarm	NA	clust.445	NA	NA	NA	Bacteria	Verrucomicrobia	Opitutae	Opitutales	Opitutaceae	Opitutus	NA	ASV4452;ASV5281;ASV4517
swarm	NA	clust.446	NA	NA	NA	Bacteria	Bacteroidetes	Sphingobacteriia	Sphingobacteriales	Sphingobacteriaceae	Mucilaginibacter	NA	ASV1472;ASV7516;ASV4863
swarm	NA	clust.447	NA	NA	NA	Bacteria	Acidobacteria	Acidobacteria_Gp6	Gp6	NA	NA	NA	ASV1619;ASV5991;ASV20947;ASV37516
swarm	NA	clust.448	NA	NA	NA	Bacteria	Proteobacteria	Alphaproteobacteria	Sphingomonadales	Sphingomonadaceae	Parablastomonas	NA	ASV1848;ASV5595;ASV9365
swarm	NA	clust.449	NA	NA	NA	Bacteria	Verrucomicrobia	Subdivision3	NA	NA	NA	NA	ASV1945;ASV6201;ASV3000
swarm	NA	clust.450	0.0857181	0.563044	0.855719	Bacteria	Proteobacteria	Alphaproteobacteria	Rhodospirillales	Acetobacteraceae	NA	NA	ASV2525;ASV4472;ASV2371;ASV10327;ASV5450
swarm	NA	clust.451	NA	NA	NA	Bacteria	Proteobacteria	Gammaproteobacteria	Xanthomonadales	Xanthomonadaceae	NA	NA	ASV2621;ASV18859;ASV13944;ASV23901
swarm	NA	clust.452	NA	NA	NA	Bacteria	Proteobacteria	NA	NA	NA	NA	NA	ASV3069;ASV17173;ASV24288
swarm	NA	clust.453	NA	NA	NA	Bacteria	Actinobacteria	Actinobacteria	Actinomycetales	Corynebacteriaceae	Corynebacterium	NA	ASV5572;ASV28286;ASV22132
swarm	NA	clust.454	NA	NA	NA	Bacteria	Actinobacteria	Actinobacteria	Actinomycetales	Streptomycetaceae	Streptomyces	NA	ASV5705;ASV9946;ASV23098
swarm	NA	clust.455	NA	NA	NA	Bacteria	Actinobacteria	Actinobacteria	Actinomycetales	Thermomonosporaceae	NA	NA	ASV1892;ASV1861;ASV8503;ASV14418
swarm	NA	clust.456	NA	NA	NA	Bacteria	Proteobacteria	Alphaproteobacteria	NA	NA	NA	NA	ASV2085;ASV6672;ASV8562
swarm	NA	clust.457	NA	NA	NA	Bacteria	Acidobacteria	Acidobacteria_Gp1	Granulicella	NA	NA	NA	ASV2391;ASV6271;ASV15524;ASV10353
swarm	NA	clust.458	0.385981	0.166783	0.744247	Bacteria	Actinobacteria	Actinobacteria	Acidimicrobiales	NA	NA	NA	ASV2561;ASV6589;ASV6671;ASV26368;ASV16863;ASV28596
swarm	NA	clust.459	NA	NA	NA	Bacteria	Proteobacteria	Betaproteobacteria	Burkholderiales	Comamonadaceae	NA	NA	ASV2890;ASV5800;ASV15545
swarm	NA	clust.460	NA	NA	NA	Bacteria	Bacteroidetes	Sphingobacteriia	Sphingobacteriales	Chitinophagaceae	NA	NA	ASV2986;ASV11928;ASV22501
swarm	NA	clust.461	NA	NA	NA	Bacteria	Proteobacteria	Alphaproteobacteria	Sphingomonadales	Sphingomonadaceae	Sphingomonas	NA	ASV3502;ASV8700;ASV21940
swarm	NA	clust.462	NA	NA	NA	Bacteria	Proteobacteria	Alphaproteobacteria	Rhizobiales	Hyphomicrobiaceae	Hyphomicrobium	NA	ASV1543;ASV2408;ASV8205;ASV22538;ASV18779
swarm	NA	clust.463	NA	NA	NA	Bacteria	Bacteroidetes	Sphingobacteriia	Sphingobacteriales	Chitinophagaceae	NA	NA	ASV2464;ASV29559;ASV23146
swarm	NA	clust.464	0.0130782	0.452755	0.846071	Bacteria	Proteobacteria	Betaproteobacteria	Burkholderiales	Comamonadaceae	NA	NA	ASV3782;ASV1961;ASV9619;ASV3908
swarm	NA	clust.465	NA	NA	NA	Bacteria	Actinobacteria	Actinobacteria	Actinomycetales	Cryptosporangiaceae	Jatrophihabitans	NA	ASV4281;ASV23997;ASV13969
swarm	NA	clust.466	NA	NA	NA	Bacteria	Proteobacteria	Alphaproteobacteria	Sphingomonadales	Sphingomonadaceae	Sphingomonas	NA	ASV8913;ASV2434;ASV19875;ASV20452
swarm	NA	clust.467	NA	NA	NA	Bacteria	Proteobacteria	Alphaproteobacteria	Rhodospirillales	Rhodospirillaceae	NA	NA	ASV2293;ASV6798;ASV29830
swarm	NA	clust.468	NA	NA	NA	Bacteria	Proteobacteria	Alphaproteobacteria	Caulobacterales	Caulobacteraceae	Phenylobacterium	NA	ASV2386;ASV3998;ASV6387;ASV7083
swarm	NA	clust.469	0.0308009	0.229477	0.744247	Bacteria	Proteobacteria	Betaproteobacteria	Rhodocyclales	Rhodocyclaceae	Sterolibacterium	NA	ASV2608;ASV4638;ASV5080;ASV11076
swarm	NA	clust.470	NA	NA	NA	Bacteria	Bacteroidetes	Sphingobacteriia	Sphingobacteriales	Sphingobacteriaceae	Pedobacter	NA	ASV2742;ASV3135;ASV2893;ASV8833
swarm	NA	clust.471	NA	NA	NA	Bacteria	Proteobacteria	Alphaproteobacteria	Sphingomonadales	Sphingomonadaceae	Sphingomonas	NA	ASV3822;ASV5252;ASV19054
swarm	NA	clust.472	NA	NA	NA	Bacteria	Actinobacteria	Actinobacteria	Actinomycetales	Microbacteriaceae	Microbacterium	NA	ASV4600;ASV4786;ASV21866
swarm	NA	clust.473	NA	NA	NA	Bacteria	Proteobacteria	Alphaproteobacteria	Rhizobiales	Methylobacteriaceae	Methylobacterium	NA	ASV6867;ASV10975;ASV37001
swarm	NA	clust.474	NA	NA	NA	Bacteria	Proteobacteria	Gammaproteobacteria	Methylococcales	Methylococcaceae	Methylobacter	NA	ASV1643;ASV3016;ASV1475
swarm	NA	clust.475	NA	NA	NA	Bacteria	Acidobacteria	Acidobacteria_Gp5	Gp5	NA	NA	NA	ASV2397;ASV3137;ASV12964;ASV4248
swarm	NA	clust.476	NA	NA	NA	Bacteria	Proteobacteria	Alphaproteobacteria	Rhizobiales	Hyphomicrobiaceae	NA	NA	ASV2784;ASV2960;ASV10927
swarm	NA	clust.477	0.123738	0.590241	0.855719	Bacteria	Proteobacteria	Betaproteobacteria	Burkholderiales	Oxalobacteraceae	Massilia	NA	ASV2924;ASV11734;ASV30617
swarm	NA	clust.478	NA	NA	NA	Bacteria	Actinobacteria	Actinobacteria	Actinomycetales	Thermomonosporaceae	Actinoallomurus	NA	ASV3132;ASV19305;ASV9657
swarm	NA	clust.479	NA	NA	NA	Bacteria	Proteobacteria	Deltaproteobacteria	Myxococcales	Labilitrichaceae	Labilithrix	NA	ASV4316;ASV15295;ASV24006
swarm	NA	clust.480	0.216527	0.029597	0.595815	Bacteria	Proteobacteria	Deltaproteobacteria	NA	NA	NA	NA	ASV5597;ASV1657;ASV5179;ASV23543;ASV13163
swarm	NA	clust.481	NA	NA	NA	Bacteria	Actinobacteria	Actinobacteria	Actinomycetales	Cryptosporangiaceae	Jatrophihabitans	NA	ASV6473;ASV5985;ASV27403
swarm	NA	clust.482	NA	NA	NA	Bacteria	Proteobacteria	Gammaproteobacteria	Alteromonadales	Alteromonadaceae	Haliea	NA	ASV7343;ASV4987;ASV8663
swarm	NA	clust.483	NA	NA	NA	Bacteria	Proteobacteria	Alphaproteobacteria	Rhizobiales	Hyphomicrobiaceae	Devosia	NA	ASV12577;ASV17692;ASV20193
swarm	NA	clust.484	NA	NA	NA	Bacteria	Acidobacteria	Acidobacteria_Gp1	Gp1	NA	NA	NA	ASV1741;ASV2443;ASV20764
swarm	NA	clust.485	NA	NA	NA	Bacteria	Proteobacteria	Alphaproteobacteria	Sphingomonadales	Sphingomonadaceae	Novosphingobium	NA	ASV1758;ASV7981;ASV650;ASV12169;ASV10571
swarm	NA	clust.486	NA	NA	NA	Bacteria	Proteobacteria	Deltaproteobacteria	Myxococcales	Phaselicystidaceae	Phaselicystis	NA	ASV2446;ASV12000;ASV28605
swarm	NA	clust.487	NA	NA	NA	Bacteria	Actinobacteria	Actinobacteria	Solirubrobacterales	Conexibacteraceae	Conexibacter	NA	ASV2514;ASV4133;ASV12891
swarm	NA	clust.488	NA	NA	NA	Bacteria	Acidobacteria	Acidobacteria_Gp3	Candidatus_Solibacter	NA	NA	NA	ASV2544;ASV4242;ASV7551
swarm	NA	clust.489	NA	NA	NA	Bacteria	Proteobacteria	Gammaproteobacteria	Methylococcales	Methylococcaceae	NA	NA	ASV2557;ASV4486;ASV2503
swarm	NA	clust.490	NA	NA	NA	Bacteria	Acidobacteria	Acidobacteria_Gp6	Gp6	NA	NA	NA	ASV2649;ASV15864;ASV17258;ASV7115
swarm	NA	clust.491	0.531416	0.326767	0.776403	Bacteria	Proteobacteria	Alphaproteobacteria	Rhizobiales	Aurantimonadaceae	Aureimonas	NA	ASV3278;ASV7105;ASV17769
swarm	NA	clust.492	NA	NA	NA	Bacteria	Bacteroidetes	Cytophagia	Cytophagales	Chryseolinea	NA	NA	ASV3670;ASV16930;ASV10602
swarm	NA	clust.493	NA	NA	NA	Bacteria	Proteobacteria	Alphaproteobacteria	Rhodospirillales	Rhodospirillaceae	NA	NA	ASV1456;ASV2559;ASV8313
swarm	NA	clust.494	NA	NA	NA	Bacteria	Proteobacteria	Deltaproteobacteria	Desulfuromonadales	Geobacteraceae	Geobacter	NA	ASV1554;ASV2024;ASV19263;ASV13980;ASV18057
swarm	NA	clust.495	NA	NA	NA	Bacteria	Proteobacteria	Alphaproteobacteria	Caulobacterales	Caulobacteraceae	Phenylobacterium	NA	ASV2275;ASV5429;ASV17709
swarm	NA	clust.496	NA	NA	NA	Bacteria	Proteobacteria	Alphaproteobacteria	Rhizobiales	Hyphomicrobiaceae	Hyphomicrobium	NA	ASV2369;ASV10796;ASV12606
swarm	NA	clust.497	NA	NA	NA	Bacteria	Proteobacteria	Alphaproteobacteria	Rhizobiales	Hyphomicrobiaceae	Rhodoplanes	NA	ASV2643;ASV3876;ASV14921
swarm	NA	clust.498	NA	NA	NA	Bacteria	Proteobacteria	Alphaproteobacteria	Sphingomonadales	Sphingomonadaceae	Sphingomonas	NA	ASV2676;ASV6810;ASV31710
swarm	NA	clust.499	NA	NA	NA	Bacteria	Proteobacteria	Alphaproteobacteria	Alphaproteobacteria_incertae_sedis	Rhizomicrobium	NA	NA	ASV2717;ASV2926;ASV6386
swarm	NA	clust.500	NA	NA	NA	Bacteria	Actinobacteria	Actinobacteria	Solirubrobacterales	Conexibacteraceae	Conexibacter	NA	ASV3339;ASV5663;ASV17304;ASV22860
swarm	NA	clust.501	NA	NA	NA	Bacteria	Acidobacteria	Acidobacteria_Gp4	Aridibacter	NA	NA	NA	ASV4034;ASV6102;ASV13949;ASV18291
swarm	NA	clust.502	NA	NA	NA	Bacteria	Acidobacteria	Acidobacteria_Gp1	Granulicella	NA	NA	NA	ASV4061;ASV23902;ASV27615
swarm	NA	clust.503	NA	NA	NA	Bacteria	Proteobacteria	Gammaproteobacteria	Methylococcales	Methylococcaceae	Methylobacter	NA	ASV13799;ASV5277;ASV4369;ASV7362
swarm	NA	clust.504	NA	NA	NA	Bacteria	Proteobacteria	Alphaproteobacteria	Sphingomonadales	Sphingomonadaceae	Novosphingobium	NA	ASV1422;ASV16564;ASV21861
swarm	NA	clust.505	0.217929	0.229877	0.744247	Bacteria	Proteobacteria	Alphaproteobacteria	Rhodospirillales	Reyranella	NA	NA	ASV1819;ASV4160;ASV4453;ASV14168
swarm	NA	clust.506	NA	NA	NA	Bacteria	Proteobacteria	Betaproteobacteria	Rhodocyclales	Rhodocyclaceae	NA	NA	ASV1873;ASV5648;ASV11358
swarm	NA	clust.507	NA	NA	NA	Bacteria	Bacteroidetes	Flavobacteriia	Flavobacteriales	Flavobacteriaceae	Flavobacterium	NA	ASV2227;ASV4162;ASV16867
swarm	NA	clust.508	0.0790165	0.535246	0.855719	Bacteria	Verrucomicrobia	Spartobacteria	NA	NA	NA	NA	ASV2812;ASV5352;ASV4022
swarm	NA	clust.509	NA	NA	NA	Bacteria	Proteobacteria	Alphaproteobacteria	Sphingomonadales	Sphingomonadaceae	Sphingomonas	NA	ASV2936;ASV8118;ASV39680;ASV13521
swarm	NA	clust.510	NA	NA	NA	Bacteria	Proteobacteria	Betaproteobacteria	Rhodocyclales	Rhodocyclaceae	NA	NA	ASV3037;ASV8073;ASV14747
swarm	NA	clust.511	0.041612	0.814719	0.948209	Bacteria	Acidobacteria	Acidobacteria_Gp17	Gp17	NA	NA	NA	ASV3441;ASV10275;ASV10271;ASV9766;ASV18623;ASV16303;ASV28879;ASV21361;ASV22446
swarm	NA	clust.512	NA	NA	NA	Bacteria	Actinobacteria	Actinobacteria	Actinomycetales	Thermomonosporaceae	Actinoallomurus	NA	ASV4138;ASV13331;ASV13850
swarm	NA	clust.513	NA	NA	NA	Bacteria	Proteobacteria	Betaproteobacteria	Burkholderiales	Comamonadaceae	Hydrogenophaga	NA	ASV6298;ASV11529;ASV17301
swarm	NA	clust.514	NA	NA	NA	Bacteria	Actinobacteria	Actinobacteria	Actinomycetales	Pseudonocardiaceae	Pseudonocardia	NA	ASV8117;ASV9496;ASV13334
swarm	NA	clust.515	NA	NA	NA	Bacteria	Bacteroidetes	Cytophagia	Cytophagales	NA	NA	NA	ASV8686;ASV4210;ASV7117
swarm	NA	clust.516	NA	NA	NA	Bacteria	Proteobacteria	Betaproteobacteria	NA	NA	NA	NA	ASV1911;ASV12656;ASV20782
swarm	NA	clust.517	NA	NA	NA	Bacteria	Actinobacteria	Actinobacteria	Solirubrobacterales	Conexibacteraceae	Conexibacter	NA	ASV3085;ASV21058;ASV19422
swarm	NA	clust.518	NA	NA	NA	Bacteria	Proteobacteria	Alphaproteobacteria	Rhizobiales	NA	NA	NA	ASV3366;ASV2539;ASV9971
swarm	NA	clust.519	NA	NA	NA	Bacteria	Actinobacteria	Actinobacteria	Actinomycetales	NA	NA	NA	ASV5060;ASV6452;ASV14733
swarm	NA	clust.520	NA	NA	NA	Bacteria	Actinobacteria	Actinobacteria	Solirubrobacterales	NA	NA	NA	ASV5419;ASV3844;ASV20660;ASV11901
swarm	NA	clust.521	NA	NA	NA	Bacteria	Proteobacteria	Alphaproteobacteria	SAR11	Candidatus_Pelagibacter	NA	NA	ASV595;ASV20311;ASV24704
swarm	NA	clust.522	NA	NA	NA	Bacteria	Actinobacteria	Actinobacteria	Actinomycetales	Micromonosporaceae	NA	NA	ASV6509;ASV18480;ASV13290
swarm	NA	clust.523	NA	NA	NA	Bacteria	Verrucomicrobia	NA	NA	NA	NA	NA	ASV9344;ASV10813;ASV5806;ASV6022
swarm	NA	clust.524	NA	NA	NA	Bacteria	Bacteroidetes	Cytophagia	Cytophagales	Cytophagaceae	Hymenobacter	NA	ASV10083;ASV9490;ASV25813
swarm	NA	clust.525	0.48378	0.240776	0.744247	Bacteria	Acidobacteria	Acidobacteria_Gp3	Gp3	NA	NA	NA	ASV1569;ASV1858;ASV8954;ASV5279;ASV20008;ASV23952
swarm	NA	clust.526	NA	NA	NA	Bacteria	Proteobacteria	Betaproteobacteria	Burkholderiales	Comamonadaceae	NA	NA	ASV1612;ASV6621;ASV9090;ASV13201;ASV8656
swarm	NA	clust.527	NA	NA	NA	Bacteria	Proteobacteria	Gammaproteobacteria	Xanthomonadales	Xanthomonadaceae	Rhodanobacter	NA	ASV2320;ASV4067;ASV4848
swarm	NA	clust.528	NA	NA	NA	Bacteria	Proteobacteria	Deltaproteobacteria	Myxococcales	Haliangiaceae	Haliangium	NA	ASV2517;ASV7997;ASV30119
swarm	NA	clust.529	NA	NA	NA	Bacteria	Proteobacteria	Alphaproteobacteria	Rhodospirillales	Acetobacteraceae	Roseomonas	NA	ASV2667;ASV11137;ASV12302
swarm	NA	clust.530	NA	NA	NA	Bacteria	Proteobacteria	Betaproteobacteria	NA	NA	NA	NA	ASV2704;ASV4624;ASV20292
swarm	NA	clust.531	NA	NA	NA	Bacteria	Acidobacteria	Acidobacteria_Gp6	Gp6	NA	NA	NA	ASV2911;ASV8494;ASV6489
swarm	NA	clust.532	0.897978	0.258474	0.745003	Bacteria	Proteobacteria	Alphaproteobacteria	Rhizobiales	Hyphomicrobiaceae	Pedomicrobium	NA	ASV3188;ASV1544;ASV18356;ASV15822;ASV5442;ASV5997;ASV8196
swarm	NA	clust.533	NA	NA	NA	Bacteria	Bacteroidetes	Cytophagia	Cytophagales	Cytophagaceae	Flectobacillus	NA	ASV3362;ASV4676;ASV1572
swarm	NA	clust.534	0.025956	0.591741	0.855719	Bacteria	Proteobacteria	Alphaproteobacteria	Rhodospirillales	Rhodospirillaceae	NA	NA	ASV3886;ASV5864;ASV14263
swarm	NA	clust.535	NA	NA	NA	Bacteria	Actinobacteria	Actinobacteria	Acidimicrobiales	Acidimicrobiaceae	Ilumatobacter	NA	ASV4500;ASV22128;ASV5914
swarm	NA	clust.536	NA	NA	NA	Bacteria	Acidobacteria	Acidobacteria_Gp6	Gp6	NA	NA	NA	ASV8924;ASV9097;ASV24036
swarm	NA	clust.537	NA	NA	NA	Bacteria	Proteobacteria	Alphaproteobacteria	NA	NA	NA	NA	ASV2136;ASV2656;ASV15052;ASV29034
swarm	NA	clust.538	NA	NA	NA	Bacteria	Actinobacteria	Actinobacteria	Solirubrobacterales	Conexibacteraceae	Conexibacter	NA	ASV3508;ASV7812;ASV4451
swarm	NA	clust.539	NA	NA	NA	Bacteria	Proteobacteria	Alphaproteobacteria	Rhizobiales	Rhizobiaceae	Rhizobium	NA	ASV4747;ASV3279;ASV26640
swarm	NA	clust.540	NA	NA	NA	Bacteria	Verrucomicrobia	Opitutae	Opitutales	Opitutaceae	Opitutus	NA	ASV4813;ASV8648;ASV12367;ASV14438
swarm	NA	clust.541	NA	NA	NA	Bacteria	Proteobacteria	Betaproteobacteria	Burkholderiales	Alcaligenaceae	Castellaniella	NA	ASV5387;ASV7171;ASV10268
swarm	NA	clust.542	NA	NA	NA	Bacteria	Proteobacteria	Alphaproteobacteria	Sphingomonadales	Sphingomonadaceae	Sphingomonas	NA	ASV6668;ASV10881;ASV13966
swarm	NA	clust.543	NA	NA	NA	Bacteria	Chloroflexi	Anaerolineae	Anaerolineales	Anaerolineaceae	Longilinea	NA	ASV2595;ASV3512;ASV10137;ASV16819
swarm	NA	clust.544	NA	NA	NA	Bacteria	Proteobacteria	Betaproteobacteria	Burkholderiales	NA	NA	NA	ASV2734;ASV4188;ASV11678
swarm	NA	clust.545	NA	NA	NA	Bacteria	Verrucomicrobia	Opitutae	Opitutales	Opitutaceae	Opitutus	NA	ASV3356;ASV15607;ASV10556;ASV16855
swarm	NA	clust.546	NA	NA	NA	Bacteria	Firmicutes	Clostridia	Clostridiales	NA	NA	NA	ASV3528;ASV10981;ASV7849
swarm	NA	clust.547	NA	NA	NA	Bacteria	Proteobacteria	Alphaproteobacteria	Rhodospirillales	Acetobacteraceae	Acidisoma	NA	ASV3983;ASV30035;ASV26371
swarm	NA	clust.548	NA	NA	NA	Bacteria	Proteobacteria	Alphaproteobacteria	Sphingomonadales	Sphingomonadaceae	Sphingomonas	NA	ASV5947;ASV8199;ASV35989;ASV36032
swarm	NA	clust.549	NA	NA	NA	Bacteria	Proteobacteria	Alphaproteobacteria	Alphaproteobacteria_incertae_sedis	Rhizomicrobium	NA	NA	ASV10494;ASV8473;ASV14610
swarm	NA	clust.550	NA	NA	NA	Bacteria	Proteobacteria	Gammaproteobacteria	Chromatiales	NA	NA	NA	ASV1430;ASV1992;ASV7102
swarm	NA	clust.551	NA	NA	NA	Bacteria	Proteobacteria	Betaproteobacteria	Burkholderiales	Burkholderiales_incertae_sedis	Aquabacterium	NA	ASV2274;ASV7113;ASV12202;ASV6241;ASV14657
swarm	NA	clust.552	NA	NA	NA	Bacteria	Proteobacteria	Alphaproteobacteria	Rhizobiales	Hyphomicrobiaceae	NA	NA	ASV2987;ASV3834;ASV38493
swarm	NA	clust.553	NA	NA	NA	Bacteria	Proteobacteria	Deltaproteobacteria	Myxococcales	Cystobacteraceae	Anaeromyxobacter	NA	ASV3017;ASV1408;ASV5919
swarm	NA	clust.554	NA	NA	NA	Bacteria	Actinobacteria	Actinobacteria	Actinomycetales	Micromonosporaceae	Actinoplanes	NA	ASV3328;ASV3124;ASV6709;ASV7363
swarm	NA	clust.555	NA	NA	NA	Bacteria	Proteobacteria	Alphaproteobacteria	Rhodospirillales	Rhodospirillaceae	Dongia	NA	ASV4070;ASV8165;ASV2095
swarm	NA	clust.556	NA	NA	NA	Bacteria	Actinobacteria	Actinobacteria	Actinomycetales	Nocardioidaceae	Marmoricola	NA	ASV4485;ASV3193;ASV4855;ASV5829
swarm	NA	clust.557	0.50221	0.156484	0.744247	Bacteria	Proteobacteria	Betaproteobacteria	NA	NA	NA	NA	ASV5146;ASV4358;ASV7836;ASV21862;ASV17884
swarm	NA	clust.558	NA	NA	NA	Bacteria	Gemmatimonadetes	Gemmatimonadetes	Gemmatimonadales	Gemmatimonadaceae	Gemmatimonas	NA	ASV5525;ASV9728;ASV14993;ASV25217
swarm	NA	clust.559	NA	NA	NA	Bacteria	Bacteroidetes	Sphingobacteriia	Sphingobacteriales	Chitinophagaceae	Ferruginibacter	NA	ASV1360;ASV4687;ASV2821
swarm	NA	clust.560	NA	NA	NA	Bacteria	Proteobacteria	Alphaproteobacteria	Sphingomonadales	Sphingomonadaceae	Novosphingobium	NA	ASV1440;ASV10426;ASV12607
swarm	NA	clust.561	NA	NA	NA	Bacteria	Proteobacteria	Alphaproteobacteria	Caulobacterales	Caulobacteraceae	Phenylobacterium	NA	ASV2569;ASV3643;ASV10351;ASV15040
swarm	NA	clust.562	NA	NA	NA	Bacteria	Proteobacteria	Alphaproteobacteria	Rhizobiales	Hyphomicrobiaceae	Pedomicrobium	NA	ASV3186;ASV15617;ASV24237;ASV16901
swarm	NA	clust.563	NA	NA	NA	Bacteria	Proteobacteria	Alphaproteobacteria	Rhizobiales	NA	NA	NA	ASV3354;ASV19241;ASV10791
swarm	NA	clust.564	NA	NA	NA	Bacteria	Chloroflexi	NA	NA	NA	NA	NA	ASV3814;ASV19550;ASV29417
swarm	NA	clust.565	NA	NA	NA	Bacteria	Actinobacteria	Actinobacteria	Actinomycetales	Microbacteriaceae	NA	NA	ASV3977;ASV9874;ASV9357
swarm	NA	clust.566	NA	NA	NA	Bacteria	Bacteroidetes	Sphingobacteriia	Sphingobacteriales	Chitinophagaceae	Parasegetibacter	NA	ASV4107;ASV8590;ASV5734
swarm	NA	clust.567	NA	NA	NA	Bacteria	Actinobacteria	Actinobacteria	Solirubrobacterales	Conexibacteraceae	Conexibacter	NA	ASV4664;ASV6332;ASV20071;ASV27254
swarm	NA	clust.568	NA	NA	NA	Bacteria	Actinobacteria	Actinobacteria	Gaiellales	Gaiellaceae	Gaiella	NA	ASV5837;ASV12828;ASV22686
swarm	NA	clust.569	NA	NA	NA	Bacteria	Firmicutes	Bacilli	Bacillales	Bacillaceae_1	Bacillus	NA	ASV6748;ASV7148;ASV11135
swarm	NA	clust.570	NA	NA	NA	Bacteria	Actinobacteria	Actinobacteria	Actinomycetales	NA	NA	NA	ASV8510;ASV8271;ASV19136;ASV11833
swarm	NA	clust.571	NA	NA	NA	Bacteria	Proteobacteria	Alphaproteobacteria	Rhizobiales	Hyphomicrobiaceae	NA	NA	ASV10187;ASV6037;ASV13737
swarm	NA	clust.572	NA	NA	NA	Bacteria	Bacteroidetes	Sphingobacteriia	Sphingobacteriales	Sphingobacteriaceae	Mucilaginibacter	NA	ASV12693;ASV8931;ASV31646;ASV12827
swarm	NA	clust.573	NA	NA	NA	Bacteria	Proteobacteria	Betaproteobacteria	Rhodocyclales	Rhodocyclaceae	Methyloversatilis	NA	ASV2044;ASV11663;ASV19890
swarm	NA	clust.574	NA	NA	NA	Bacteria	Actinobacteria	Actinobacteria	Gaiellales	Gaiellaceae	Gaiella	NA	ASV2655;ASV14631;ASV23431
swarm	NA	clust.575	NA	NA	NA	Bacteria	Proteobacteria	Alphaproteobacteria	Rhizobiales	NA	NA	NA	ASV3090;ASV16493;ASV15070;ASV10568
swarm	NA	clust.576	NA	NA	NA	Bacteria	Proteobacteria	Alphaproteobacteria	Rhodospirillales	Reyranella	NA	NA	ASV3598;ASV9406;ASV11255
swarm	NA	clust.577	NA	NA	NA	Bacteria	Bacteroidetes	Cytophagia	Cytophagales	Chryseolinea	NA	NA	ASV3778;ASV8504;ASV31434
swarm	NA	clust.578	NA	NA	NA	Bacteria	candidate_division_WPS-2	NA	NA	NA	NA	NA	ASV3779;ASV13769;ASV33171
swarm	NA	clust.579	NA	NA	NA	Bacteria	Actinobacteria	Actinobacteria	Actinomycetales	Nocardioidaceae	Nocardioides	NA	ASV3801;ASV14338;ASV21560
swarm	NA	clust.580	NA	NA	NA	Bacteria	Proteobacteria	Alphaproteobacteria	Alphaproteobacteria_incertae_sedis	Rhizomicrobium	NA	NA	ASV4352;ASV5936;ASV13665
swarm	NA	clust.581	NA	NA	NA	Bacteria	Proteobacteria	Alphaproteobacteria	Rhodospirillales	Acetobacteraceae	Roseomonas	NA	ASV4596;ASV10572;ASV37443
swarm	NA	clust.582	NA	NA	NA	Bacteria	Proteobacteria	Betaproteobacteria	Burkholderiales	Burkholderiales_incertae_sedis	NA	NA	ASV5030;ASV12729;ASV15870;ASV11965
swarm	NA	clust.583	NA	NA	NA	Bacteria	Actinobacteria	Actinobacteria	Actinomycetales	Microbacteriaceae	NA	NA	ASV6502;ASV3678;ASV16647
swarm	NA	clust.584	NA	NA	NA	Bacteria	Bacteroidetes	Sphingobacteriia	Sphingobacteriales	Sphingobacteriaceae	Pedobacter	NA	ASV8748;ASV22812;ASV15087
swarm	NA	clust.585	NA	NA	NA	Bacteria	Proteobacteria	Gammaproteobacteria	Alteromonadales	Alteromonadaceae	Haliea	NA	ASV2280;ASV2460;ASV1822;ASV12168;ASV33165
swarm	NA	clust.586	NA	NA	NA	Bacteria	Proteobacteria	Deltaproteobacteria	NA	NA	NA	NA	ASV2853;ASV10321;ASV16569
swarm	NA	clust.587	NA	NA	NA	Bacteria	Actinobacteria	Actinobacteria	Solirubrobacterales	Conexibacteraceae	Conexibacter	NA	ASV3942;ASV25661;ASV19511
swarm	NA	clust.588	NA	NA	NA	Bacteria	Bacteroidetes	Sphingobacteriia	Sphingobacteriales	Sphingobacteriaceae	Pedobacter	NA	ASV4437;ASV6054;ASV12261
swarm	NA	clust.589	NA	NA	NA	Bacteria	Bacteroidetes	Sphingobacteriia	Sphingobacteriales	Chitinophagaceae	Ferruginibacter	NA	ASV4906;ASV2338;ASV1964
swarm	NA	clust.590	NA	NA	NA	Bacteria	Proteobacteria	Alphaproteobacteria	Sphingomonadales	Sphingomonadaceae	Sphingomonas	NA	ASV10062;ASV11588;ASV16061;ASV33527
swarm	NA	clust.591	NA	NA	NA	Bacteria	Proteobacteria	Alphaproteobacteria	Rhodospirillales	Reyranella	NA	NA	ASV10541;ASV10846;ASV22050
swarm	NA	clust.592	NA	NA	NA	Bacteria	Proteobacteria	Deltaproteobacteria	Myxococcales	Nannocystaceae	Nannocystis	NA	ASV12477;ASV11423;ASV17274
swarm	NA	clust.593	NA	NA	NA	Bacteria	Proteobacteria	Alphaproteobacteria	Caulobacterales	Caulobacteraceae	Phenylobacterium	NA	ASV13316;ASV7114;ASV5213;ASV17267
swarm	NA	clust.594	0.0582354	0.184482	0.744247	Bacteria	Verrucomicrobia	NA	NA	NA	NA	NA	ASV2958;ASV3095;ASV17229
swarm	NA	clust.595	NA	NA	NA	Bacteria	Bacteroidetes	Cytophagia	Cytophagales	Chryseolinea	NA	NA	ASV4518;ASV6118;ASV15572
swarm	NA	clust.596	NA	NA	NA	Bacteria	Proteobacteria	Betaproteobacteria	NA	NA	NA	NA	ASV4628;ASV10197;ASV20351
swarm	NA	clust.597	NA	NA	NA	Bacteria	Proteobacteria	Alphaproteobacteria	Rhodospirillales	Acetobacteraceae	NA	NA	ASV4629;ASV11087;ASV21713
swarm	NA	clust.598	NA	NA	NA	Bacteria	Actinobacteria	Actinobacteria	Actinomycetales	Micromonosporaceae	Actinoplanes	NA	ASV5313;ASV10875;ASV8783
swarm	NA	clust.599	NA	NA	NA	Bacteria	Proteobacteria	Alphaproteobacteria	Sphingomonadales	Sphingomonadaceae	NA	NA	ASV7612;ASV12125;ASV17919
swarm	NA	clust.600	NA	NA	NA	Bacteria	Acidobacteria	Acidobacteria_Gp2	Gp2	NA	NA	NA	ASV8260;ASV5052;ASV11090;ASV12151
swarm	NA	clust.601	NA	NA	NA	Bacteria	Acidobacteria	Acidobacteria_Gp1	NA	NA	NA	NA	ASV9010;ASV6426;ASV7715
swarm	NA	clust.602	NA	NA	NA	Bacteria	Proteobacteria	Alphaproteobacteria	Rhodobacterales	Rhodobacteraceae	Amaricoccus	NA	ASV9685;ASV5812;ASV37747
swarm	NA	clust.603	NA	NA	NA	Bacteria	Verrucomicrobia	Subdivision3	NA	NA	NA	NA	ASV12427;ASV3068;ASV17549;ASV14197
swarm	NA	clust.604	NA	NA	NA	Bacteria	Fusobacteria	Fusobacteriia	Fusobacteriales	Fusobacteriaceae	Cetobacterium	NA	ASV2241;ASV13746;ASV22013
swarm	NA	clust.605	NA	NA	NA	Bacteria	Acidobacteria	Acidobacteria_Gp1	Gp1	NA	NA	NA	ASV3564;ASV6627;ASV15239
swarm	NA	clust.606	NA	NA	NA	Bacteria	Proteobacteria	Alphaproteobacteria	NA	NA	NA	NA	ASV3833;ASV5771;ASV9153;ASV7194;ASV5871;ASV5915
swarm	NA	clust.607	NA	NA	NA	Bacteria	Proteobacteria	Alphaproteobacteria	Rhizobiales	Rhizobiaceae	Rhizobium	NA	ASV4211;ASV6257;ASV18526;ASV29948
swarm	NA	clust.608	0.110194	0.591841	0.855719	Bacteria	Verrucomicrobia	Spartobacteria	NA	NA	NA	NA	ASV4566;ASV3950;ASV5766;ASV5318;ASV21337
swarm	NA	clust.609	NA	NA	NA	Bacteria	Proteobacteria	Deltaproteobacteria	Myxococcales	Labilitrichaceae	Labilithrix	NA	ASV4675;ASV9715;ASV18046;ASV19264
swarm	NA	clust.610	NA	NA	NA	Bacteria	Actinobacteria	Actinobacteria	Actinomycetales	Thermomonosporaceae	Actinoallomurus	NA	ASV4835;ASV4730;ASV10132
swarm	NA	clust.611	0.0883073	0.513549	0.855719	Bacteria	Bacteroidetes	Cytophagia	Cytophagales	Cytophagaceae	Dyadobacter	NA	ASV4918;ASV7016;ASV12778
swarm	NA	clust.612	NA	NA	NA	Bacteria	Verrucomicrobia	Subdivision3	NA	NA	NA	NA	ASV4958;ASV27252;ASV14388;ASV28637
swarm	NA	clust.613	NA	NA	NA	Bacteria	Proteobacteria	Alphaproteobacteria	Sphingomonadales	Erythrobacteraceae	Altererythrobacter	NA	ASV5074;ASV4059;ASV10890
swarm	NA	clust.614	NA	NA	NA	Bacteria	Proteobacteria	Alphaproteobacteria	NA	NA	NA	NA	ASV5489;ASV11935;ASV9982
swarm	NA	clust.615	NA	NA	NA	Bacteria	Verrucomicrobia	Spartobacteria	NA	NA	NA	NA	ASV6152;ASV28295;ASV2644
swarm	NA	clust.616	NA	NA	NA	Bacteria	Proteobacteria	Alphaproteobacteria	Sphingomonadales	Sphingomonadaceae	NA	NA	ASV7330;ASV6974;ASV11842
swarm	NA	clust.617	NA	NA	NA	Bacteria	Proteobacteria	Betaproteobacteria	Methylophilales	Methylophilaceae	NA	NA	ASV7661;ASV9313;ASV9455
swarm	NA	clust.618	NA	NA	NA	Bacteria	Bacteroidetes	Sphingobacteriia	Sphingobacteriales	Chitinophagaceae	Terrimonas	NA	ASV9024;ASV7173;ASV5621
swarm	NA	clust.619	NA	NA	NA	Bacteria	Actinobacteria	Actinobacteria	Solirubrobacterales	Conexibacteraceae	Conexibacter	NA	ASV11095;ASV15728;ASV21316
swarm	NA	clust.620	NA	NA	NA	Bacteria	Actinobacteria	Actinobacteria	NA	NA	NA	NA	ASV14685;ASV19912;ASV16357
swarm	NA	clust.621	NA	NA	NA	Bacteria	Proteobacteria	Deltaproteobacteria	Desulfuromonadales	Geobacteraceae	Geobacter	NA	ASV1731;ASV14397;ASV6705
swarm	NA	clust.622	NA	NA	NA	Bacteria	Acidobacteria	Acidobacteria_Gp6	Gp6	NA	NA	NA	ASV2864;ASV4711;ASV12994
swarm	NA	clust.623	NA	NA	NA	Bacteria	Verrucomicrobia	Opitutae	Opitutales	Opitutaceae	Opitutus	NA	ASV3809;ASV10105;ASV8721;ASV10337;ASV24088
swarm	NA	clust.624	4.0775	0.214579	0.744247	Bacteria	Proteobacteria	Gammaproteobacteria	Xanthomonadales	Xanthomonadaceae	Arenimonas	NA	ASV4395;ASV20151;ASV8213;ASV27244;ASV14728
swarm	NA	clust.625	NA	NA	NA	Bacteria	Verrucomicrobia	Subdivision3	NA	NA	NA	NA	ASV4763;ASV11457;ASV15979
swarm	NA	clust.626	NA	NA	NA	Bacteria	Bacteroidetes	Sphingobacteriia	Sphingobacteriales	Sphingobacteriaceae	Mucilaginibacter	NA	ASV5629;ASV6455;ASV8036
swarm	NA	clust.627	NA	NA	NA	Bacteria	Proteobacteria	Deltaproteobacteria	Myxococcales	NA	NA	NA	ASV6248;ASV14402;ASV13123
swarm	NA	clust.628	NA	NA	NA	Bacteria	Proteobacteria	Deltaproteobacteria	Desulfuromonadales	Geobacteraceae	Geobacter	NA	ASV6667;ASV3768;ASV2855;ASV19283
swarm	NA	clust.629	NA	NA	NA	Bacteria	Proteobacteria	Deltaproteobacteria	Myxococcales	NA	NA	NA	ASV6941;ASV2914;ASV16277
swarm	NA	clust.630	NA	NA	NA	Bacteria	Actinobacteria	Actinobacteria	Actinomycetales	Actinospicaceae	Actinospica	NA	ASV7099;ASV9881;ASV8554
swarm	NA	clust.631	NA	NA	NA	Bacteria	Proteobacteria	Alphaproteobacteria	Rhodospirillales	Acetobacteraceae	NA	NA	ASV7318;ASV7703;ASV6369;ASV37434
swarm	NA	clust.632	NA	NA	NA	Bacteria	Proteobacteria	Alphaproteobacteria	Rhizobiales	Methylocystaceae	NA	NA	ASV10461;ASV21169;ASV14471
swarm	NA	clust.633	NA	NA	NA	Bacteria	Actinobacteria	Actinobacteria	Actinomycetales	Nocardioidaceae	Nocardioides	NA	ASV11446;ASV11882;ASV13006
swarm	NA	clust.634	1.23731	0.224278	0.744247	Bacteria	Proteobacteria	Alphaproteobacteria	Sphingomonadales	Sphingomonadaceae	Sphingobium	NA	ASV14903;ASV26094;ASV28151
swarm	NA	clust.635	NA	NA	NA	Bacteria	Bacteroidetes	Sphingobacteriia	Sphingobacteriales	Sphingobacteriaceae	Mucilaginibacter	NA	ASV17946;ASV7341;ASV26099
swarm	NA	clust.636	NA	NA	NA	Bacteria	Bacteroidetes	Bacteroidia	Bacteroidales	Prolixibacteraceae	NA	NA	ASV1891;ASV25452;ASV14306;ASV12139
swarm	NA	clust.637	NA	NA	NA	Bacteria	Bacteroidetes	Sphingobacteriia	Sphingobacteriales	Chitinophagaceae	Ferruginibacter	NA	ASV2028;ASV12931;ASV10520;ASV19837;ASV10831
swarm	NA	clust.638	NA	NA	NA	Bacteria	Bacteroidetes	Cytophagia	Cytophagales	Cytophagaceae	Hymenobacter	NA	ASV3087;ASV27931;ASV23456
swarm	NA	clust.639	NA	NA	NA	Bacteria	Gemmatimonadetes	Gemmatimonadetes	Gemmatimonadales	Gemmatimonadaceae	Gemmatimonas	NA	ASV3139;ASV5757;ASV6843
swarm	NA	clust.640	NA	NA	NA	Bacteria	Armatimonadetes	Armatimonadetes_gp5	NA	NA	NA	NA	ASV3798;ASV23861;ASV29402;ASV13558;ASV21331
swarm	NA	clust.641	NA	NA	NA	Bacteria	Proteobacteria	Alphaproteobacteria	Sphingomonadales	Sphingomonadaceae	NA	NA	ASV3800;ASV25169;ASV19108
swarm	NA	clust.642	NA	NA	NA	Bacteria	Bacteroidetes	Sphingobacteriia	Sphingobacteriales	Chitinophagaceae	Ferruginibacter	NA	ASV3871;ASV10165;ASV9652
swarm	NA	clust.643	NA	NA	NA	Bacteria	Proteobacteria	Alphaproteobacteria	Rhodospirillales	Acetobacteraceae	NA	NA	ASV3918;ASV9669;ASV13738
swarm	NA	clust.644	NA	NA	NA	Bacteria	Verrucomicrobia	Spartobacteria	NA	NA	NA	NA	ASV4722;ASV8570;ASV7686;ASV6665;ASV14023
swarm	NA	clust.645	NA	NA	NA	Bacteria	Bacteroidetes	NA	NA	NA	NA	NA	ASV5027;ASV5482;ASV12174;ASV6347
swarm	NA	clust.646	NA	NA	NA	Bacteria	Actinobacteria	Actinobacteria	Actinomycetales	NA	NA	NA	ASV6593;ASV7179;ASV8613
swarm	NA	clust.647	NA	NA	NA	Bacteria	Actinobacteria	Actinobacteria	Acidimicrobiales	NA	NA	NA	ASV8637;ASV6404;ASV6543;ASV10215
swarm	NA	clust.648	NA	NA	NA	Bacteria	Proteobacteria	Deltaproteobacteria	Myxococcales	NA	NA	NA	ASV8819;ASV9079;ASV32459
swarm	NA	clust.649	NA	NA	NA	Bacteria	Bacteroidetes	NA	NA	NA	NA	NA	ASV10312;ASV11861;ASV11616
swarm	NA	clust.650	NA	NA	NA	Bacteria	Actinobacteria	Actinobacteria	Solirubrobacterales	NA	NA	NA	ASV11884;ASV14480;ASV13743;ASV33743
swarm	NA	clust.651	NA	NA	NA	Bacteria	Bacteroidetes	Sphingobacteriia	Sphingobacteriales	Sphingobacteriaceae	Pedobacter	NA	ASV12035;ASV6420;ASV13730
swarm	NA	clust.652	NA	NA	NA	Bacteria	Bacteroidetes	Bacteroidia	Bacteroidales	Porphyromonadaceae	Paludibacter	NA	ASV1464;ASV4856;ASV17577
swarm	NA	clust.653	NA	NA	NA	Bacteria	Proteobacteria	Gammaproteobacteria	Methylococcales	Methylococcaceae	NA	NA	ASV16631;ASV6623;ASV15304
swarm	NA	clust.654	NA	NA	NA	Bacteria	Bacteroidetes	Cytophagia	Cytophagales	Chryseolinea	NA	NA	ASV21587;ASV18765;ASV13630
swarm	NA	clust.655	NA	NA	NA	Bacteria	Verrucomicrobia	Opitutae	Opitutales	Opitutaceae	Opitutus	NA	ASV2642;ASV6415;ASV18598
swarm	NA	clust.656	NA	NA	NA	Bacteria	Actinobacteria	Actinobacteria	Actinomycetales	NA	NA	NA	ASV5280;ASV12410;ASV7871
swarm	NA	clust.657	NA	NA	NA	Bacteria	Actinobacteria	Actinobacteria	Solirubrobacterales	NA	NA	NA	ASV5631;ASV18761;ASV30527
swarm	NA	clust.658	NA	NA	NA	Bacteria	Proteobacteria	Gammaproteobacteria	Xanthomonadales	Sinobacteraceae	Panacagrimonas	NA	ASV5824;ASV21344;ASV15153
swarm	NA	clust.659	8.24412	0.0607939	0.744247	Bacteria	Proteobacteria	Deltaproteobacteria	Myxococcales	Haliangiaceae	Haliangium	NA	ASV7399;ASV6552;ASV14363
swarm	NA	clust.660	NA	NA	NA	Bacteria	Actinobacteria	Actinobacteria	Actinomycetales	Microbacteriaceae	NA	NA	ASV7663;ASV32077;ASV22043
swarm	NA	clust.661	NA	NA	NA	Bacteria	Actinobacteria	Actinobacteria	Gaiellales	Gaiellaceae	Gaiella	NA	ASV7768;ASV8717;ASV20741
swarm	NA	clust.662	NA	NA	NA	Bacteria	Proteobacteria	Alphaproteobacteria	Sphingomonadales	Sphingomonadaceae	Sphingomonas	NA	ASV7805;ASV4757;ASV4268
swarm	NA	clust.663	NA	NA	NA	Bacteria	Proteobacteria	Betaproteobacteria	Burkholderiales	Burkholderiales_incertae_sedis	Aquabacterium	NA	ASV8040;ASV5811;ASV16581
swarm	NA	clust.664	NA	NA	NA	Bacteria	Proteobacteria	Alphaproteobacteria	Rhodospirillales	Rhodospirillaceae	Lacibacterium	NA	ASV8238;ASV13669;ASV23586
swarm	NA	clust.665	NA	NA	NA	Bacteria	Proteobacteria	Alphaproteobacteria	Rhizobiales	Rhodobiaceae	NA	NA	ASV11428;ASV15523;ASV31469
swarm	NA	clust.666	NA	NA	NA	Bacteria	Proteobacteria	Alphaproteobacteria	Rhizobiales	NA	NA	NA	ASV12526;ASV3240;ASV12715
swarm	NA	clust.667	NA	NA	NA	Bacteria	Actinobacteria	Actinobacteria	Actinomycetales	Streptomycetaceae	Streptomyces	NA	ASV12550;ASV28901;ASV33683
swarm	NA	clust.668	NA	NA	NA	Bacteria	Acidobacteria	Acidobacteria_Gp17	Gp17	NA	NA	NA	ASV13721;ASV10800;ASV17030;ASV21762
swarm	NA	clust.669	NA	NA	NA	Bacteria	Actinobacteria	Actinobacteria	Solirubrobacterales	NA	NA	NA	ASV18434;ASV9323;ASV28658
swarm	NA	clust.670	NA	NA	NA	Bacteria	Proteobacteria	Alphaproteobacteria	Rhizobiales	NA	NA	NA	ASV19670;ASV14057;ASV18874
swarm	NA	clust.671	NA	NA	NA	Bacteria	Bacteroidetes	Sphingobacteriia	Sphingobacteriales	Chitinophagaceae	Ferruginibacter	NA	ASV2143;ASV15310;ASV21836;ASV22732
swarm	NA	clust.672	NA	NA	NA	Bacteria	Proteobacteria	Alphaproteobacteria	Sphingomonadales	Erythrobacteraceae	Porphyrobacter	NA	ASV3117;ASV33113;ASV16517
swarm	NA	clust.673	NA	NA	NA	Bacteria	Verrucomicrobia	Opitutae	Opitutales	Opitutaceae	Opitutus	NA	ASV4085;ASV19306;ASV21340
swarm	NA	clust.674	NA	NA	NA	Bacteria	Actinobacteria	Actinobacteria	Solirubrobacterales	Conexibacteraceae	Conexibacter	NA	ASV4095;ASV21926;ASV6666
swarm	NA	clust.675	NA	NA	NA	Bacteria	Verrucomicrobia	Opitutae	Opitutales	Opitutaceae	Opitutus	NA	ASV4450;ASV21898;ASV16196
swarm	NA	clust.676	NA	NA	NA	Bacteria	Actinobacteria	Actinobacteria	Actinomycetales	NA	NA	NA	ASV5423;ASV11022;ASV23328
swarm	NA	clust.677	NA	NA	NA	Bacteria	Bacteroidetes	Sphingobacteriia	Sphingobacteriales	Sphingobacteriaceae	Mucilaginibacter	NA	ASV5827;ASV25513;ASV13419
swarm	NA	clust.678	NA	NA	NA	Bacteria	Bacteroidetes	Flavobacteriia	Flavobacteriales	Flavobacteriaceae	Flavobacterium	NA	ASV7278;ASV4514;ASV4921;ASV18917
swarm	NA	clust.679	NA	NA	NA	Bacteria	Actinobacteria	Actinobacteria	Gaiellales	Gaiellaceae	Gaiella	NA	ASV7659;ASV6613;ASV6242
swarm	NA	clust.680	NA	NA	NA	Bacteria	Acidobacteria	Acidobacteria_Gp6	Gp6	NA	NA	NA	ASV7761;ASV8456;ASV32988
swarm	NA	clust.681	NA	NA	NA	Bacteria	Verrucomicrobia	Subdivision3	NA	NA	NA	NA	ASV9022;ASV18781;ASV11014
swarm	NA	clust.682	NA	NA	NA	Bacteria	Proteobacteria	Alphaproteobacteria	Sphingomonadales	Sphingomonadaceae	Sphingomonas	NA	ASV10443;ASV20803;ASV8037
swarm	NA	clust.683	NA	NA	NA	Bacteria	Proteobacteria	Alphaproteobacteria	Rhizobiales	Hyphomicrobiaceae	Pedomicrobium	NA	ASV14463;ASV19460;ASV19047
swarm	NA	clust.684	NA	NA	NA	Bacteria	Bacteroidetes	Cytophagia	Cytophagales	NA	NA	NA	ASV16942;ASV11916;ASV9788
swarm	NA	clust.685	NA	NA	NA	Bacteria	Bacteroidetes	Sphingobacteriia	Sphingobacteriales	Chitinophagaceae	Ferruginibacter	NA	ASV1950;ASV12598;ASV10038;ASV2537
swarm	NA	clust.686	NA	NA	NA	Bacteria	Actinobacteria	Actinobacteria	Acidimicrobiales	Acidimicrobiaceae	Ilumatobacter	NA	ASV22793;ASV5537;ASV35223;ASV11960;ASV19309
swarm	NA	clust.687	NA	NA	NA	Bacteria	Proteobacteria	Deltaproteobacteria	Myxococcales	NA	NA	NA	ASV2530;ASV9179;ASV8195
swarm	NA	clust.688	NA	NA	NA	Bacteria	Actinobacteria	Actinobacteria	Solirubrobacterales	Conexibacteraceae	Conexibacter	NA	ASV3826;ASV11365;ASV8502
swarm	NA	clust.689	NA	NA	NA	Bacteria	Proteobacteria	Alphaproteobacteria	Rhodospirillales	Acetobacteraceae	NA	NA	ASV5304;ASV7623;ASV12433;ASV13554;ASV19351
swarm	NA	clust.690	NA	NA	NA	Bacteria	Bacteroidetes	Cytophagia	Cytophagales	NA	NA	NA	ASV6291;ASV20265;ASV6428
swarm	NA	clust.691	NA	NA	NA	Bacteria	Proteobacteria	Deltaproteobacteria	Desulfuromonadales	Geobacteraceae	Geobacter	NA	ASV7979;ASV6040;ASV17694
swarm	NA	clust.692	NA	NA	NA	Bacteria	Verrucomicrobia	Subdivision3	NA	NA	NA	NA	ASV9488;ASV14953;ASV29731
swarm	NA	clust.693	NA	NA	NA	Bacteria	Proteobacteria	Betaproteobacteria	Methylophilales	Methylophilaceae	NA	NA	ASV11101;ASV11670;ASV7218
swarm	NA	clust.694	NA	NA	NA	Bacteria	Bacteroidetes	Sphingobacteriia	Sphingobacteriales	Chitinophagaceae	Ferruginibacter	NA	ASV11126;ASV18759;ASV15373
swarm	NA	clust.695	NA	NA	NA	Bacteria	Acidobacteria	Acidobacteria_Gp6	Gp6	NA	NA	NA	ASV15225;ASV17353;ASV20898
swarm	NA	clust.696	NA	NA	NA	Bacteria	Bacteroidetes	NA	NA	NA	NA	NA	ASV18443;ASV14727;ASV17589
swarm	NA	clust.697	NA	NA	NA	Bacteria	Bacteroidetes	Sphingobacteriia	Sphingobacteriales	Chitinophagaceae	Flavisolibacter	NA	ASV3309;ASV14156;ASV9992
swarm	NA	clust.698	NA	NA	NA	Bacteria	Bacteroidetes	Cytophagia	Cytophagales	Ohtaekwangia	NA	NA	ASV6335;ASV7844;ASV17507
swarm	NA	clust.699	NA	NA	NA	Bacteria	Actinobacteria	Actinobacteria	Acidimicrobiales	Iamiaceae	Aquihabitans	NA	ASV6556;ASV8142;ASV20185
swarm	NA	clust.700	NA	NA	NA	Bacteria	Proteobacteria	Deltaproteobacteria	Myxococcales	Phaselicystidaceae	Phaselicystis	NA	ASV7721;ASV12605;ASV15851
swarm	NA	clust.701	NA	NA	NA	Bacteria	Proteobacteria	Alphaproteobacteria	Rhizobiales	Bradyrhizobiaceae	Afipia	NA	ASV7876;ASV12590;ASV11308
swarm	NA	clust.702	NA	NA	NA	Bacteria	Actinobacteria	Actinobacteria	Actinomycetales	Mycobacteriaceae	Mycobacterium	NA	ASV8348;ASV5937;ASV10087;ASV13461
swarm	NA	clust.703	NA	NA	NA	Bacteria	Proteobacteria	Betaproteobacteria	NA	NA	NA	NA	ASV9148;ASV4592;ASV19335
swarm	NA	clust.704	NA	NA	NA	Bacteria	Actinobacteria	Actinobacteria	Actinomycetales	Nocardioidaceae	Aeromicrobium	NA	ASV9584;ASV23709;ASV30639
swarm	NA	clust.705	NA	NA	NA	Bacteria	Acidobacteria	NA	NA	NA	NA	NA	ASV9771;ASV17275;ASV33958
swarm	NA	clust.706	NA	NA	NA	Bacteria	Proteobacteria	Alphaproteobacteria	Alphaproteobacteria_incertae_sedis	Rhizomicrobium	NA	NA	ASV11673;ASV8150;ASV17811
swarm	NA	clust.707	NA	NA	NA	Bacteria	Proteobacteria	Deltaproteobacteria	Syntrophobacterales	Syntrophobacteraceae	NA	NA	ASV11720;ASV16511;ASV26755
swarm	NA	clust.708	NA	NA	NA	Bacteria	Proteobacteria	Deltaproteobacteria	Myxococcales	Labilitrichaceae	Labilithrix	NA	ASV18050;ASV12548;ASV26242
swarm	NA	clust.709	NA	NA	NA	Bacteria	Proteobacteria	Deltaproteobacteria	Syntrophobacterales	NA	NA	NA	ASV18857;ASV11524;ASV6551
swarm	NA	clust.710	NA	NA	NA	Bacteria	Chloroflexi	NA	NA	NA	NA	NA	ASV30150;ASV7893;ASV35457
swarm	NA	clust.711	NA	NA	NA	Bacteria	Proteobacteria	Alphaproteobacteria	Rhizobiales	Bradyrhizobiaceae	Afipia	NA	ASV4591;ASV5501;ASV13599
swarm	NA	clust.712	NA	NA	NA	Bacteria	Proteobacteria	Deltaproteobacteria	Myxococcales	NA	NA	NA	ASV5024;ASV22378;ASV14625
swarm	NA	clust.713	NA	NA	NA	Bacteria	Bacteroidetes	Sphingobacteriia	Sphingobacteriales	Chitinophagaceae	NA	NA	ASV5210;ASV14614;ASV15704
swarm	NA	clust.714	NA	NA	NA	Bacteria	Bacteroidetes	Sphingobacteriia	Sphingobacteriales	Saprospiraceae	NA	NA	ASV6029;ASV3370;ASV13955;ASV15045
swarm	NA	clust.715	NA	NA	NA	Bacteria	Verrucomicrobia	Spartobacteria	NA	NA	NA	NA	ASV6450;ASV12937;ASV2715
swarm	NA	clust.716	NA	NA	NA	Bacteria	Proteobacteria	Alphaproteobacteria	Rhizobiales	NA	NA	NA	ASV7152;ASV10115;ASV8152
swarm	NA	clust.717	NA	NA	NA	Bacteria	Actinobacteria	Actinobacteria	Gaiellales	Gaiellaceae	Gaiella	NA	ASV8462;ASV15690;ASV18477
swarm	NA	clust.718	NA	NA	NA	Bacteria	Proteobacteria	Betaproteobacteria	Burkholderiales	Burkholderiales_incertae_sedis	Aquabacterium	NA	ASV12350;ASV24710;ASV22947
swarm	NA	clust.719	NA	NA	NA	Bacteria	Proteobacteria	Deltaproteobacteria	Myxococcales	Labilitrichaceae	Labilithrix	NA	ASV13304;ASV8501;ASV16848
swarm	NA	clust.720	NA	NA	NA	Bacteria	Actinobacteria	Actinobacteria	NA	NA	NA	NA	ASV18244;ASV29727;ASV27279
swarm	NA	clust.721	NA	NA	NA	Bacteria	Acidobacteria	Acidobacteria_Gp6	Gp6	NA	NA	NA	ASV4547;ASV2670;ASV12173
swarm	NA	clust.722	NA	NA	NA	Bacteria	Bacteroidetes	NA	NA	NA	NA	NA	ASV4783;ASV28519;ASV17642
swarm	NA	clust.723	NA	NA	NA	Bacteria	Proteobacteria	Gammaproteobacteria	NA	NA	NA	NA	ASV8089;ASV9817;ASV19430;ASV11352
swarm	NA	clust.724	NA	NA	NA	Bacteria	Proteobacteria	Betaproteobacteria	NA	NA	NA	NA	ASV8314;ASV16398;ASV25052
swarm	NA	clust.725	NA	NA	NA	Bacteria	Proteobacteria	Alphaproteobacteria	Rhodobacterales	Rhodobacteraceae	NA	NA	ASV8555;ASV18958;ASV31832
swarm	NA	clust.726	NA	NA	NA	Bacteria	Proteobacteria	Gammaproteobacteria	Pseudomonadales	Moraxellaceae	Paraperlucidibaca	NA	ASV8694;ASV22030;ASV16591
swarm	NA	clust.727	NA	NA	NA	Bacteria	Proteobacteria	Deltaproteobacteria	Myxococcales	NA	NA	NA	ASV9713;ASV18080;ASV13500
swarm	NA	clust.728	NA	NA	NA	Bacteria	Bacteroidetes	Sphingobacteriia	Sphingobacteriales	Chitinophagaceae	NA	NA	ASV10812;ASV12038;ASV26718
swarm	NA	clust.729	NA	NA	NA	Bacteria	Actinobacteria	Actinobacteria	Actinomycetales	Thermomonosporaceae	Actinoallomurus	NA	ASV12027;ASV27683;ASV4781
swarm	NA	clust.730	NA	NA	NA	Bacteria	Actinobacteria	Actinobacteria	Actinomycetales	Micromonosporaceae	Actinoplanes	NA	ASV12500;ASV40048;ASV8272
swarm	NA	clust.731	NA	NA	NA	Bacteria	Acidobacteria	Acidobacteria_Gp6	Gp6	NA	NA	NA	ASV15351;ASV8486;ASV20693
swarm	NA	clust.732	NA	NA	NA	Bacteria	Proteobacteria	Betaproteobacteria	Burkholderiales	NA	NA	NA	ASV23039;ASV23658;ASV28229
swarm	NA	clust.733	NA	NA	NA	Bacteria	Proteobacteria	Alphaproteobacteria	Rhodospirillales	Reyranella	NA	NA	ASV3327;ASV15083;ASV6678
swarm	NA	clust.734	NA	NA	NA	Bacteria	Proteobacteria	Alphaproteobacteria	Sphingomonadales	Sphingomonadaceae	Novosphingobium	NA	ASV9377;ASV11520;ASV12448
swarm	NA	clust.735	NA	NA	NA	Bacteria	Actinobacteria	Actinobacteria	Solirubrobacterales	Conexibacteraceae	Conexibacter	NA	ASV13503;ASV19659;ASV25789
swarm	NA	clust.736	NA	NA	NA	Bacteria	Bacteroidetes	Sphingobacteriia	Sphingobacteriales	Chitinophagaceae	NA	NA	ASV19216;ASV29423;ASV17722
swarm	NA	clust.737	NA	NA	NA	Bacteria	Acidobacteria	Acidobacteria_Gp3	Candidatus_Solibacter	NA	NA	NA	ASV4228;ASV7648;ASV4707
swarm	NA	clust.738	NA	NA	NA	Bacteria	Bacteroidetes	NA	NA	NA	NA	NA	ASV8815;ASV15969;ASV26064
swarm	NA	clust.739	NA	NA	NA	Bacteria	Proteobacteria	Alphaproteobacteria	Rhizobiales	Methylocystaceae	Methylocystis	NA	ASV11705;ASV27389;ASV18401
swarm	NA	clust.740	NA	NA	NA	Bacteria	Bacteroidetes	Flavobacteriia	Flavobacteriales	Flavobacteriaceae	Flavobacterium	NA	ASV11927;ASV19229;ASV7076
swarm	NA	clust.741	NA	NA	NA	Bacteria	Bacteroidetes	Cytophagia	Cytophagales	Cytophagaceae	Fibrella	NA	ASV20224;ASV12209;ASV22171
swarm	NA	clust.742	NA	NA	NA	Bacteria	Actinobacteria	Actinobacteria	Gaiellales	Gaiellaceae	Gaiella	NA	ASV6424;ASV14968;ASV8154
swarm	NA	clust.743	NA	NA	NA	Bacteria	Proteobacteria	Alphaproteobacteria	Rhizobiales	Hyphomicrobiaceae	Hyphomicrobium	NA	ASV9178;ASV13152;ASV24436;ASV25160;ASV32081
VSEARCH	0.95	clust.1	15478.9	0.978502	1	Bacteria	Proteobacteria	Betaproteobacteria	Burkholderiales	NA	NA	NA	ASV1;ASV12;ASV15;ASV34;ASV40;ASV21;ASV53;ASV63;ASV51;ASV78;ASV76;ASV144;ASV99;ASV136;ASV84;ASV280;ASV827;ASV165;ASV128;ASV282;ASV194;ASV217;ASV26;ASV705;ASV799;ASV255;ASV472;ASV334;ASV579;ASV1108;ASV564;ASV64;ASV2828;ASV696;ASV258;ASV1353;ASV2558;ASV578;ASV812;ASV1946;ASV278;ASV1025;ASV1405;ASV903;ASV1972;ASV2077;ASV4905;ASV817;ASV850;ASV118;ASV2618;ASV2937;ASV2781;ASV2486;ASV4181;ASV4214;ASV3901…
VSEARCH	0.95	clust.2	2085.29	0.856814	0.999689	Bacteria	Proteobacteria	Betaproteobacteria	Burkholderiales	NA	NA	NA	ASV4;ASV6;ASV14;ASV13;ASV100;ASV32;ASV71;ASV549;ASV805;ASV733;ASV349;ASV267;ASV456;ASV268;ASV2068;ASV675;ASV1078;ASV529;ASV1092;ASV1007;ASV2904;ASV3782;ASV9016;ASV5150;ASV1961;ASV2734;ASV11196;ASV9786;ASV8291;ASV9287;ASV9384;ASV9590;ASV9619;ASV8418;ASV16248
VSEARCH	0.95	clust.3	1832.95	0.693831	0.96709	Bacteria	Proteobacteria	Betaproteobacteria	Methylophilales	Methylophilaceae	NA	NA	ASV2;ASV55;ASV187;ASV241;ASV539;ASV1350;ASV1018;ASV507;ASV2290;ASV1967;ASV1904;ASV2117;ASV3028;ASV5435;ASV4100;ASV6014;ASV5055;ASV6904;ASV11074;ASV11101;ASV3074;ASV4251;ASV12329;ASV12393;ASV14654;ASV14583;ASV5095;ASV8321;ASV11670;ASV23427;ASV15609;ASV18725
VSEARCH	0.95	clust.4	26648.9	0.0542946	0.74209	Bacteria	Proteobacteria	Gammaproteobacteria	Pseudomonadales	Pseudomonadaceae	Pseudomonas	NA	ASV5;ASV9;ASV22;ASV42;ASV44;ASV54;ASV57;ASV83;ASV82;ASV101;ASV111;ASV112;ASV211;ASV262;ASV275;ASV126;ASV182;ASV471;ASV183;ASV325;ASV219;ASV208;ASV1351;ASV1127;ASV747;ASV828;ASV301;ASV1445;ASV712;ASV1853;ASV1271;ASV2118;ASV677;ASV984;ASV4360;ASV1879;ASV2479;ASV1309;ASV2860;ASV1756;ASV1090;ASV968;ASV1468;ASV3668;ASV1138;ASV1847;ASV4202;ASV2179;ASV2790;ASV4431;ASV4271;ASV2794;ASV6221;ASV1232;ASV4513…
VSEARCH	0.95	clust.5	17.8792	0.450955	0.883113	Bacteria	Verrucomicrobia	Verrucomicrobiae	Verrucomicrobiales	Verrucomicrobiaceae	Luteolibacter	NA	ASV3;ASV60;ASV2389
VSEARCH	0.95	clust.6	195.042	0.282772	0.797381	Bacteria	Actinobacteria	Actinobacteria	Actinomycetales	Micrococcaceae	NA	NA	ASV10;ASV133;ASV257;ASV1820;ASV1114;ASV5593;ASV6619;ASV5013;ASV9626;ASV13627;ASV8342;ASV13464;ASV8045;ASV19438;ASV12424;ASV13515
VSEARCH	0.95	clust.7	NA	NA	NA	Bacteria	Actinobacteria	Actinobacteria	Actinomycetales	NA	NA	NA	ASV8;ASV10578;ASV36766
VSEARCH	0.95	clust.8	22.8714	0.158584	0.779933	Bacteria	Bacteroidetes	Flavobacteriia	Flavobacteriales	Flavobacteriaceae	NA	NA	ASV7;ASV106;ASV350;ASV109;ASV173;ASV380
VSEARCH	0.95	clust.9	1.44149	0.0328967	0.74209	Bacteria	Verrucomicrobia	Opitutae	Puniceicoccales	Puniceicoccaceae	NA	NA	ASV18;ASV223;ASV557;ASV1658;ASV39819
VSEARCH	0.95	clust.10	42.9338	0.807119	0.9987	Bacteria	Actinobacteria	Actinobacteria	Actinomycetales	NA	NA	NA	ASV11;ASV445;ASV2974;ASV3211;ASV7351;ASV12747;ASV20954;ASV23569;ASV13795;ASV15657;ASV40406;ASV22712
VSEARCH	0.95	clust.11	0.452099	0.9985	1	Bacteria	Proteobacteria	Epsilonproteobacteria	Campylobacterales	Campylobacteraceae	Arcobacter	NA	ASV23;ASV272;ASV2995;ASV510;ASV824;ASV1556;ASV3818;ASV8361
VSEARCH	0.95	clust.12	202.557	0.621838	0.943835	Bacteria	Verrucomicrobia	Opitutae	NA	NA	NA	NA	ASV35;ASV39;ASV842;ASV4253;ASV1220;ASV1026;ASV1582;ASV3077;ASV14822
VSEARCH	0.95	clust.13	4294.63	0.520348	0.904818	Bacteria	Proteobacteria	Alphaproteobacteria	Rhizobiales	NA	NA	NA	ASV17;ASV24;ASV269;ASV236;ASV355;ASV429;ASV774;ASV544;ASV673;ASV2191;ASV1074;ASV1332;ASV1190;ASV2304;ASV1660;ASV1778;ASV1768;ASV3284;ASV4582;ASV5522;ASV8695;ASV3615;ASV4523;ASV3167;ASV3803;ASV4440;ASV6120;ASV3825;ASV4860;ASV3538;ASV5899;ASV7268;ASV22101;ASV6979;ASV4998;ASV7710;ASV7876;ASV13537;ASV4591;ASV5501;ASV6215;ASV11210;ASV13599;ASV10111;ASV10372;ASV13474;ASV17555;ASV17814;ASV16434;ASV16520…
VSEARCH	0.95	clust.14	3018.13	0.932807	1	Bacteria	Proteobacteria	Gammaproteobacteria	NA	NA	NA	NA	ASV29;ASV33;ASV59;ASV31;ASV36;ASV68;ASV90;ASV98;ASV227;ASV188;ASV340;ASV1450;ASV317;ASV966;ASV593;ASV1279;ASV819;ASV1179;ASV1193;ASV2375;ASV1377;ASV1218;ASV1586;ASV5791;ASV2553;ASV3329;ASV6481;ASV5532;ASV3677;ASV5498;ASV5443;ASV8144;ASV10256;ASV2433;ASV8674;ASV5299;ASV10798;ASV13424;ASV11554;ASV8263;ASV18866;ASV9968;ASV20357;ASV15009;ASV23118;ASV7984;ASV13519;ASV18256;ASV16997;ASV23472;ASV27712;A…
VSEARCH	0.95	clust.15	0.0457286	0.762624	0.987163	Bacteria	Chlamydiae	Chlamydiia	Chlamydiales	Chlamydiaceae	Chlamydophila	NA	ASV28;ASV264;ASV974;ASV2418;ASV6289
VSEARCH	0.95	clust.16	59397.5	0.9999	1	Bacteria	Bacteroidetes	Flavobacteriia	Flavobacteriales	Flavobacteriaceae	Flavobacterium	NA	ASV93;ASV222;ASV419;ASV177;ASV320;ASV221;ASV254;ASV364;ASV548;ASV607;ASV458;ASV371;ASV185;ASV511;ASV1747;ASV513;ASV3601;ASV755;ASV1942;ASV878;ASV3177;ASV522;ASV956;ASV1126;ASV702;ASV599;ASV1512;ASV577;ASV930;ASV961;ASV1795;ASV1199;ASV2286;ASV1276;ASV1380;ASV2875;ASV2284;ASV3200;ASV3561;ASV1550;ASV2261;ASV1718;ASV856;ASV1217;ASV1233;ASV1532;ASV2988;ASV3361;ASV3148;ASV859;ASV2571;ASV3228;ASV1867;AS…
VSEARCH	0.95	clust.17	496.509	0.941906	1	Bacteria	Bacteroidetes	Cytophagia	Cytophagales	Cytophagaceae	NA	NA	ASV19;ASV27;ASV56;ASV279;ASV129;ASV285;ASV235;ASV210;ASV789;ASV1012;ASV1783;ASV1219;ASV1770;ASV2253;ASV2971;ASV1439;ASV2854;ASV3362;ASV5569;ASV3684;ASV4676;ASV13748;ASV5813;ASV1572;ASV7653;ASV9038;ASV13072;ASV2341;ASV8840;ASV12483;ASV3835;ASV13751
VSEARCH	0.95	clust.18	2558.15	0.978602	1	Bacteria	Actinobacteria	Actinobacteria	Actinomycetales	Microbacteriaceae	NA	NA	ASV69;ASV77;ASV155;ASV248;ASV202;ASV249;ASV636;ASV1137;ASV1418;ASV1824;ASV1432;ASV999;ASV6311;ASV1655;ASV5972;ASV6812;ASV3770;ASV6502;ASV3288;ASV3678;ASV8373;ASV19220;ASV5877;ASV4651;ASV10408;ASV11528;ASV11889;ASV12854;ASV4314;ASV12822;ASV23002;ASV16647;ASV20635;ASV6676;ASV9985;ASV11869;ASV16587;ASV20269;ASV21730;ASV21876;ASV34196
VSEARCH	0.95	clust.19	38.0712	0.931107	1	Bacteria	Firmicutes	Bacilli	NA	NA	NA	NA	ASV50;ASV318;ASV8307;ASV11539;ASV12580;ASV22375;ASV24317
VSEARCH	0.95	clust.20	12589.8	0.413859	0.865861	Bacteria	Bacteroidetes	Sphingobacteriia	Sphingobacteriales	Sphingobacteriaceae	NA	NA	ASV46;ASV67;ASV157;ASV166;ASV148;ASV567;ASV127;ASV147;ASV256;ASV247;ASV1010;ASV848;ASV1052;ASV2166;ASV3238;ASV1163;ASV1497;ASV1227;ASV1787;ASV2233;ASV4245;ASV1864;ASV1587;ASV3730;ASV2469;ASV2742;ASV2666;ASV3964;ASV12212;ASV4325;ASV3790;ASV3230;ASV7024;ASV3123;ASV6050;ASV5162;ASV1949;ASV3135;ASV4066;ASV12286;ASV14866;ASV15589;ASV2893;ASV7275;ASV7327;ASV12035;ASV1644;ASV8566;ASV10017;ASV12516;ASV13…
VSEARCH	0.95	clust.21	4358.84	0.145785	0.779933	Bacteria	Actinobacteria	Actinobacteria	Actinomycetales	Pseudonocardiaceae	NA	NA	ASV80;ASV300;ASV508;ASV390;ASV931;ASV1255;ASV869;ASV910;ASV1498;ASV1513;ASV2257;ASV2454;ASV3182;ASV2894;ASV2560;ASV7319;ASV5880;ASV3669;ASV8117;ASV11403;ASV13028;ASV4598;ASV3807;ASV4604;ASV5546;ASV6779;ASV10843;ASV3391;ASV7009;ASV7787;ASV5208;ASV5808;ASV6115;ASV15284;ASV8550;ASV11844;ASV5851;ASV8922;ASV9718;ASV19800;ASV13161;ASV11681;ASV17618;ASV22125;ASV11388;ASV11637;ASV12812;ASV14559;ASV22711;…
VSEARCH	0.95	clust.22	2247.27	0.691631	0.96709	Bacteria	Proteobacteria	Betaproteobacteria	Burkholderiales	NA	NA	NA	ASV41;ASV170;ASV108;ASV167;ASV120;ASV410;ASV753;ASV439;ASV767;ASV663;ASV1079;ASV1402;ASV540;ASV3066;ASV7501;ASV6721;ASV2716;ASV5399;ASV5854;ASV3536;ASV5059;ASV5305;ASV4294;ASV16247;ASV9106;ASV8837;ASV5152;ASV11668;ASV23211;ASV11990;ASV22502;ASV23168;ASV15172;ASV15424;ASV24949;ASV26793;ASV38820;ASV8996;ASV10367;ASV18247
VSEARCH	0.95	clust.23	9597.25	0.556044	0.904818	Bacteria	Proteobacteria	Betaproteobacteria	Burkholderiales	Oxalobacteraceae	NA	NA	ASV74;ASV153;ASV145;ASV209;ASV214;ASV162;ASV206;ASV199;ASV205;ASV906;ASV941;ASV4568;ASV685;ASV891;ASV734;ASV1213;ASV1322;ASV1799;ASV700;ASV1204;ASV1250;ASV1303;ASV3217;ASV2439;ASV1776;ASV3287;ASV2924;ASV6238;ASV4754;ASV4802;ASV6177;ASV4755;ASV5312;ASV4533;ASV4975;ASV9034;ASV5512;ASV5285;ASV9962;ASV7741;ASV9409;ASV9638;ASV11734;ASV12210;ASV34725;ASV5292;ASV12140;ASV12661;ASV8223;ASV10245;ASV10883;…
VSEARCH	0.95	clust.24	517.234	0.320768	0.832164	Bacteria	Proteobacteria	Gammaproteobacteria	Pseudomonadales	Moraxellaceae	Acinetobacter	NA	ASV47;ASV43;ASV323;ASV161;ASV180;ASV1123;ASV425;ASV871;ASV3821;ASV8475;ASV11221;ASV5066;ASV4720;ASV8751;ASV12613;ASV22779;ASV12333;ASV29354
VSEARCH	0.95	clust.25	294.948	0.386261	0.856756	Bacteria	Firmicutes	Bacilli	Bacillales	NA	NA	NA	ASV66;ASV179;ASV490;ASV1526;ASV7817;ASV8683;ASV11738;ASV9130;ASV25031;ASV9840
VSEARCH	0.95	clust.26	4699.14	0.252275	0.784824	Bacteria	Proteobacteria	Gammaproteobacteria	Xanthomonadales	Xanthomonadaceae	NA	NA	ASV65;ASV73;ASV348;ASV134;ASV289;ASV324;ASV731;ASV648;ASV441;ASV370;ASV788;ASV2105;ASV1057;ASV1510;ASV1261;ASV841;ASV2351;ASV3448;ASV1931;ASV1839;ASV3845;ASV883;ASV2385;ASV3071;ASV3680;ASV3636;ASV2320;ASV6202;ASV9830;ASV4067;ASV4963;ASV6965;ASV3574;ASV6984;ASV3577;ASV12225;ASV3430;ASV8667;ASV2141;ASV6230;ASV11025;ASV4848;ASV30193;ASV18071;ASV7627;ASV7919;ASV18419;ASV19240;ASV14049
VSEARCH	0.95	clust.27	189104	0.10059	0.74209	Bacteria	Proteobacteria	Alphaproteobacteria	Sphingomonadales	Sphingomonadaceae	Sphingomonas	NA	ASV70;ASV91;ASV176;ASV181;ASV152;ASV383;ASV315;ASV344;ASV281;ASV622;ASV698;ASV366;ASV781;ASV1919;ASV403;ASV473;ASV465;ASV735;ASV758;ASV1297;ASV713;ASV597;ASV1257;ASV804;ASV882;ASV1058;ASV1080;ASV1482;ASV897;ASV1552;ASV1958;ASV836;ASV1039;ASV1708;ASV2985;ASV1654;ASV1121;ASV1698;ASV2543;ASV1423;ASV536;ASV2870;ASV2785;ASV5350;ASV2384;ASV1843;ASV2491;ASV1447;ASV1855;ASV1956;ASV3061;ASV6595;ASV3712;AS…
VSEARCH	0.95	clust.28	848.952	0.893911	0.999689	Bacteria	Actinobacteria	Actinobacteria	Actinomycetales	Mycobacteriaceae	Mycobacterium	NA	ASV96;ASV119;ASV168;ASV498;ASV252;ASV251;ASV290;ASV583;ASV1428;ASV466;ASV553;ASV1016;ASV1035;ASV1072;ASV739;ASV892;ASV1681;ASV2265;ASV3457;ASV3747;ASV3106;ASV2329;ASV1763;ASV2651;ASV4204;ASV3923;ASV5560;ASV3292;ASV5630;ASV3549;ASV4368;ASV8026;ASV5099;ASV9352;ASV12936;ASV7864;ASV16500;ASV8348;ASV5937;ASV10453;ASV22046;ASV3717;ASV10087;ASV11843;ASV18421;ASV10293;ASV19076;ASV23048;ASV3793;ASV9819;AS…
VSEARCH	0.95	clust.29	7.32495	0.844216	0.999689	Bacteria	Proteobacteria	Betaproteobacteria	Neisseriales	Neisseriaceae	NA	NA	ASV105;ASV1424;ASV6086;ASV2042;ASV3156;ASV5526
VSEARCH	0.95	clust.30	16113.8	0.543146	0.904818	Bacteria	Proteobacteria	Alphaproteobacteria	Rhizobiales	Rhizobiaceae	NA	NA	ASV81;ASV230;ASV137;ASV271;ASV172;ASV304;ASV460;ASV436;ASV594;ASV491;ASV310;ASV1115;ASV486;ASV818;ASV1476;ASV718;ASV806;ASV777;ASV3338;ASV1781;ASV1716;ASV2187;ASV3322;ASV1686;ASV1767;ASV3079;ASV2765;ASV3838;ASV1953;ASV1611;ASV10355;ASV1816;ASV5835;ASV4747;ASV2778;ASV4744;ASV11340;ASV2887;ASV4255;ASV6250;ASV5413;ASV3279;ASV3885;ASV4211;ASV14902;ASV4183;ASV5627;ASV6257;ASV7053;ASV3463;ASV3531;ASV14…
VSEARCH	0.95	clust.31	1472.19	0.847515	0.999689	Bacteria	Proteobacteria	Alphaproteobacteria	Rhizobiales	NA	NA	NA	ASV61;ASV359;ASV356;ASV377;ASV546;ASV535;ASV580;ASV893;ASV783;ASV1370;ASV1785;ASV2020;ASV1599;ASV1480;ASV2405;ASV3625;ASV4155;ASV4413;ASV5228;ASV8814;ASV7392;ASV9055;ASV5102;ASV6983;ASV12359;ASV3741;ASV11418;ASV11838;ASV6043;ASV18697;ASV10356;ASV21532;ASV23150
VSEARCH	0.95	clust.32	327.752	0.247375	0.784824	Bacteria	Actinobacteria	Actinobacteria	Actinomycetales	Streptomycetaceae	NA	NA	ASV393;ASV600;ASV1856;ASV1097;ASV1941;ASV1023;ASV3490;ASV1876;ASV1746;ASV1507;ASV1275;ASV5705;ASV3271;ASV9310;ASV2331;ASV2400;ASV5173;ASV7106;ASV5805;ASV9887;ASV4585;ASV5881;ASV12550;ASV7126;ASV10343;ASV6219;ASV10444;ASV19333;ASV8354;ASV22423;ASV8544;ASV14608;ASV20135;ASV8226;ASV9725;ASV14147;ASV24953;ASV8813;ASV8823;ASV28901;ASV9946;ASV16725;ASV23098;ASV33644;ASV33683;ASV6969;ASV8434
VSEARCH	0.95	clust.33	NA	NA	NA	Bacteria	Proteobacteria	Betaproteobacteria	Neisseriales	Neisseriaceae	Vogesella	NA	ASV386;ASV1531;ASV1469;ASV1381;ASV15581;ASV20217
VSEARCH	0.95	clust.34	NA	NA	NA	Bacteria	Firmicutes	Bacilli	Lactobacillales	Lactobacillaceae	Lactobacillus	NA	ASV89;ASV3231;ASV5988
VSEARCH	0.95	clust.35	10.5466	0.960104	1	Bacteria	Proteobacteria	Betaproteobacteria	Burkholderiales	Burkholderiaceae	Polynucleobacter	NA	ASV86;ASV1089;ASV1970;ASV1671;ASV13702;ASV5856;ASV18710;ASV11359;ASV12321;ASV17669;ASV39780
VSEARCH	0.95	clust.36	9241.02	0.852015	0.999689	Bacteria	Proteobacteria	Alphaproteobacteria	Rhizobiales	Methylobacteriaceae	Methylobacterium	NA	ASV156;ASV116;ASV142;ASV242;ASV204;ASV291;ASV316;ASV519;ASV388;ASV203;ASV916;ASV260;ASV1678;ASV2427;ASV3122;ASV1070;ASV2447;ASV2062;ASV2474;ASV3749;ASV6182;ASV2905;ASV5417;ASV2347;ASV6867;ASV5274;ASV6272;ASV2153;ASV2607;ASV4244;ASV3160;ASV5951;ASV8327;ASV5204;ASV8884;ASV5379;ASV2947;ASV10975;ASV19082;ASV2738;ASV5789;ASV9378;ASV12523;ASV11274;ASV8039;ASV14758;ASV16623;ASV20061;ASV39749;ASV17429;AS…
VSEARCH	0.95	clust.37	1.12057	0.246275	0.784824	Bacteria	Proteobacteria	Betaproteobacteria	Burkholderiales	Oxalobacteraceae	NA	NA	ASV276;ASV297;ASV2255;ASV21719
VSEARCH	0.95	clust.38	11363.5	0.359364	0.856756	Bacteria	Actinobacteria	Actinobacteria	Actinomycetales	Nocardioidaceae	NA	NA	ASV104;ASV469;ASV373;ASV313;ASV493;ASV1003;ASV954;ASV1285;ASV1993;ASV1462;ASV1228;ASV2834;ASV2695;ASV3332;ASV3440;ASV5012;ASV2912;ASV2640;ASV3521;ASV3935;ASV6161;ASV8822;ASV5203;ASV3565;ASV6408;ASV8225;ASV7604;ASV3556;ASV4978;ASV13561;ASV9418;ASV3426;ASV6441;ASV7254;ASV15508;ASV16173;ASV28415;ASV11277;ASV15460;ASV6755;ASV7815;ASV8622;ASV4376;ASV9918;ASV10689;ASV18830;ASV22469;ASV8437;ASV14095;ASV…
VSEARCH	0.95	clust.39	3027.45	0.811319	0.9987	Bacteria	Proteobacteria	Gammaproteobacteria	Xanthomonadales	Xanthomonadaceae	NA	NA	ASV113;ASV114;ASV149;ASV190;ASV326;ASV405;ASV951;ASV641;ASV1494;ASV833;ASV958;ASV779;ASV3816;ASV3787;ASV1805;ASV3696;ASV3543;ASV4536;ASV6249;ASV13778;ASV4917;ASV8730;ASV20549;ASV14850;ASV21245;ASV30571;ASV7042;ASV10143;ASV18505;ASV28625;ASV7843;ASV10726;ASV11563;ASV18998;ASV21806;ASV3796;ASV20726;ASV24660;ASV25893;ASV34858;ASV37174;ASV36885;ASV39776;ASV6313;ASV18931;ASV20324
VSEARCH	0.95	clust.40	21814.6	0.762624	0.987163	Bacteria	Proteobacteria	NA	NA	NA	NA	NA	ASV198;ASV130;ASV75;ASV207;ASV292;ASV135;ASV306;ASV571;ASV450;ASV464;ASV499;ASV497;ASV807;ASV726;ASV266;ASV643;ASV2228;ASV923;ASV714;ASV998;ASV632;ASV1518;ASV79;ASV1754;ASV2282;ASV1893;ASV988;ASV3539;ASV766;ASV1266;ASV1419;ASV1622;ASV6104;ASV3757;ASV3020;ASV1995;ASV2528;ASV3291;ASV4012;ASV6915;ASV5314;ASV5451;ASV1612;ASV4795;ASV3276;ASV3916;ASV2274;ASV13758;ASV4511;ASV5030;ASV2091;ASV2686;ASV5587…
VSEARCH	0.95	clust.41	33943.8	0.9954	1	Bacteria	Proteobacteria	Alphaproteobacteria	Sphingomonadales	NA	NA	NA	ASV58;ASV191;ASV87;ASV760;ASV432;ASV253;ASV122;ASV286;ASV295;ASV801;ASV226;ASV346;ASV411;ASV543;ASV215;ASV312;ASV800;ASV358;ASV697;ASV345;ASV596;ASV670;ASV979;ASV1104;ASV1585;ASV2301;ASV770;ASV908;ASV1536;ASV1337;ASV1155;ASV2417;ASV678;ASV2247;ASV2229;ASV1027;ASV1906;ASV1802;ASV3791;ASV3480;ASV1269;ASV3249;ASV4699;ASV1615;ASV3334;ASV2961;ASV2295;ASV2426;ASV1422;ASV3984;ASV3761;ASV1766;ASV5987;ASV…
VSEARCH	0.95	clust.42	1281.18	0.9957	1	Bacteria	Bacteroidetes	Flavobacteriia	Flavobacteriales	Flavobacteriaceae	NA	NA	ASV102;ASV169;ASV375;ASV586;ASV1326;ASV216;ASV541;ASV790;ASV982;ASV761;ASV933;ASV1075;ASV585;ASV1032;ASV2933;ASV2498;ASV1589;ASV3256;ASV849;ASV1015;ASV2807;ASV1702;ASV4509;ASV14248;ASV7892;ASV6058;ASV6217;ASV13626;ASV2931;ASV4407;ASV9614;ASV9988;ASV12043;ASV5294;ASV16245;ASV20325;ASV13193;ASV13652;ASV9620;ASV13569
VSEARCH	0.95	clust.43	757.69	0.124888	0.755986	Bacteria	Proteobacteria	Alphaproteobacteria	Rhizobiales	NA	NA	NA	ASV233;ASV4146;ASV8624;ASV7923;ASV4038;ASV29953;ASV5301;ASV30420;ASV34091;ASV5804
VSEARCH	0.95	clust.44	463.228	0.444956	0.883113	Bacteria	Proteobacteria	Alphaproteobacteria	Sphingomonadales	Sphingomonadaceae	NA	NA	ASV92;ASV263;ASV787;ASV762;ASV542;ASV868;ASV1652;ASV1327;ASV1045;ASV3804;ASV3169;ASV3484;ASV2470;ASV3758;ASV2843;ASV7612;ASV4423;ASV13422;ASV13728;ASV8946;ASV5646;ASV11160;ASV5874;ASV7130;ASV7519;ASV12125;ASV7752;ASV23481;ASV23879;ASV12369;ASV25999;ASV8442;ASV14240;ASV17919;ASV26968;ASV34790;ASV18132;ASV21250;ASV15763;ASV29214
VSEARCH	0.95	clust.45	6146.27	0.132887	0.773469	Bacteria	Bacteroidetes	Flavobacteriia	Flavobacteriales	Flavobacteriaceae	Chryseobacterium	NA	ASV143;ASV107;ASV164;ASV175;ASV495;ASV200;ASV524;ASV657;ASV2220;ASV1329;ASV2012;ASV1885;ASV1302;ASV2441;ASV8338;ASV6099;ASV1565;ASV4263;ASV1626;ASV3286;ASV10916;ASV5141;ASV17004;ASV5545;ASV5574;ASV3780;ASV4619;ASV16671;ASV18736;ASV12381;ASV5238;ASV16254;ASV12991;ASV15683;ASV6884;ASV9602;ASV9003
VSEARCH	0.95	clust.46	666.239	0.256574	0.784824	Bacteria	Firmicutes	Bacilli	Bacillales	NA	NA	NA	ASV160;ASV1088;ASV3532;ASV6349;ASV10717;ASV18217
VSEARCH	0.95	clust.47	4110.67	0.848615	0.999689	Bacteria	Proteobacteria	Alphaproteobacteria	Rhodobacterales	Rhodobacteraceae	NA	NA	ASV88;ASV311;ASV526;ASV443;ASV477;ASV1167;ASV880;ASV504;ASV885;ASV703;ASV706;ASV1894;ASV2120;ASV2376;ASV351;ASV728;ASV1957;ASV628;ASV1125;ASV3582;ASV7296;ASV5502;ASV1714;ASV1844;ASV2348;ASV1570;ASV2692;ASV3107;ASV4477;ASV4969;ASV3301;ASV3432;ASV9500;ASV1916;ASV2009;ASV3661;ASV10316;ASV2950;ASV10259;ASV2502;ASV3708;ASV2733;ASV9095;ASV8126;ASV8329;ASV8349;ASV14249;ASV17542;ASV18853;ASV2411;ASV28829…
VSEARCH	0.95	clust.48	118.374	0.150185	0.779933	Bacteria	Actinobacteria	Actinobacteria	Actinomycetales	Propionibacteriaceae	NA	NA	ASV195;ASV2725;ASV3464;ASV2094;ASV5284;ASV4922;ASV7197;ASV8121;ASV9499;ASV8381;ASV10623;ASV9349;ASV13800;ASV33408;ASV19171;ASV11180;ASV14561
VSEARCH	0.95	clust.49	2052.97	0.183582	0.784824	Bacteria	Actinobacteria	Actinobacteria	Actinomycetales	NA	NA	NA	ASV430;ASV151;ASV598;ASV1317;ASV1638;ASV794;ASV1913;ASV889;ASV2029;ASV2355;ASV2270;ASV1707;ASV2288;ASV2297;ASV2858;ASV2545;ASV3086;ASV1404;ASV7791;ASV1818;ASV1944;ASV1999;ASV3132;ASV2305;ASV4138;ASV4760;ASV5465;ASV6264;ASV10022;ASV2482;ASV3221;ASV13650;ASV5298;ASV7878;ASV3257;ASV17958;ASV3981;ASV4835;ASV13331;ASV3141;ASV4730;ASV5115;ASV6593;ASV10037;ASV6510;ASV8788;ASV17145;ASV17206;ASV19533;ASV5…
VSEARCH	0.95	clust.50	52749.4	0.166383	0.783891	Bacteria	Bacteroidetes	Sphingobacteriia	Sphingobacteriales	Chitinophagaceae	NA	NA	ASV95;ASV131;ASV776;ASV821;ASV633;ASV652;ASV1150;ASV4767;ASV2481;ASV1665;ASV2252;ASV2464;ASV6560;ASV7243;ASV4013;ASV1762;ASV2083;ASV3739;ASV4110;ASV11819;ASV2473;ASV3491;ASV1360;ASV4050;ASV4107;ASV8664;ASV9828;ASV5744;ASV3591;ASV8770;ASV9549;ASV11026;ASV5823;ASV13502;ASV16545;ASV2028;ASV28623;ASV5861;ASV8098;ASV9732;ASV14737;ASV2235;ASV3258;ASV4694;ASV8659;ASV10347;ASV10687;ASV16497;ASV8131;ASV19…
VSEARCH	0.95	clust.51	158.878	0.962904	1	Bacteria	Bacteroidetes	Bacteroidia	Bacteroidales	Porphyromonadaceae	Parabacteroides	NA	ASV288;ASV1156;ASV3127;ASV2820;ASV3197;ASV3993;ASV2955;ASV12641;ASV16488;ASV22008;ASV15112;ASV11406
VSEARCH	0.95	clust.52	NA	NA	NA	Bacteria	Proteobacteria	Alphaproteobacteria	Rhizobiales	NA	NA	NA	ASV361;ASV2962;ASV28883;ASV32949
VSEARCH	0.95	clust.53	68.8308	0.885911	0.999689	Bacteria	Acidobacteria	Acidobacteria_Gp2	Gp2	NA	NA	NA	ASV178;ASV158;ASV397;ASV3524;ASV1849;ASV1119;ASV1431;ASV3273;ASV2367;ASV1729;ASV3860;ASV5901;ASV3386;ASV8233;ASV15091;ASV3917;ASV6297;ASV7220;ASV12498;ASV18432;ASV3002;ASV6821;ASV13541;ASV3377;ASV5000;ASV17654;ASV20260;ASV13150;ASV13188;ASV17228;ASV1797;ASV15678;ASV18863;ASV29594
VSEARCH	0.95	clust.54	2410.18	0.382262	0.856756	Bacteria	Actinobacteria	Actinobacteria	Actinomycetales	Nocardioidaceae	Nocardioides	NA	ASV284;ASV1607;ASV1374;ASV1986;ASV1648;ASV1371;ASV1932;ASV2113;ASV5691;ASV2681;ASV5249;ASV3067;ASV3523;ASV2978;ASV4953;ASV6580;ASV7325;ASV4543;ASV6874;ASV10462;ASV3662;ASV5217;ASV2766;ASV3801;ASV7280;ASV4930;ASV11446;ASV2897;ASV4955;ASV12928;ASV4888;ASV17896;ASV15328;ASV13148;ASV14338;ASV6902;ASV11882;ASV14459;ASV21560;ASV6439;ASV7547;ASV9948;ASV23653;ASV13006;ASV16885;ASV14857;ASV19048
VSEARCH	0.95	clust.55	NA	NA	NA	Bacteria	Proteobacteria	Betaproteobacteria	Neisseriales	Neisseriaceae	Deefgea	NA	ASV150;ASV17419;ASV13766;ASV33233
VSEARCH	0.95	clust.56	836.285	0.988501	1	Bacteria	Proteobacteria	Alphaproteobacteria	Caulobacterales	Caulobacteraceae	NA	NA	ASV322;ASV629;ASV1038;ASV1082;ASV1031;ASV962;ASV568;ASV1491;ASV2677;ASV2808;ASV3575;ASV1243;ASV1508;ASV6342;ASV3021;ASV4862;ASV3592;ASV2240;ASV3861;ASV11691;ASV7509;ASV5140;ASV5491;ASV6376;ASV18784;ASV7869;ASV21027;ASV5900;ASV23401;ASV11595;ASV11111;ASV19408;ASV35895
VSEARCH	0.95	clust.57	123.015	0.588641	0.921528	Bacteria	Proteobacteria	Deltaproteobacteria	Myxococcales	NA	NA	NA	ASV218;ASV1905;ASV876;ASV2446;ASV3503;ASV3895;ASV6712;ASV3205;ASV9737;ASV11854;ASV11872;ASV7950;ASV9040;ASV10236;ASV11492;ASV24371;ASV8299;ASV10817;ASV12000;ASV4068;ASV7721;ASV8386;ASV9933;ASV17219;ASV14722;ASV5594;ASV7284;ASV7323;ASV19475;ASV19638;ASV20293;ASV29246;ASV32622;ASV12605;ASV14269;ASV13921;ASV21119;ASV29405;ASV7209;ASV14937;ASV15851;ASV23270;ASV28605
VSEARCH	0.95	clust.58	4629.02	0.020098	0.74209	Bacteria	Actinobacteria	Actinobacteria	Solirubrobacterales	NA	NA	NA	ASV277;ASV314;ASV1256;ASV1171;ASV1471;ASV2495;ASV6750;ASV5234;ASV5858;ASV5419;ASV3612;ASV3879;ASV4457;ASV4673;ASV8013;ASV7316;ASV8599;ASV17902;ASV4170;ASV9554;ASV11884;ASV14285;ASV5580;ASV18434;ASV3844;ASV7057;ASV12846;ASV18760;ASV9862;ASV11835;ASV13176;ASV21698;ASV7775;ASV8135;ASV9026;ASV10712;ASV12182;ASV14480;ASV15257;ASV18950;ASV20959;ASV11394;ASV12137;ASV13743;ASV18371;ASV10393;ASV13503;ASV1…
VSEARCH	0.95	clust.59	22.9916	0.678932	0.96709	Bacteria	Actinobacteria	Actinobacteria	Actinomycetales	Propionibacteriaceae	Propionibacterium	NA	ASV413;ASV474;ASV10983;ASV10655;ASV16551;ASV24210;ASV21327;ASV29336
VSEARCH	0.95	clust.60	162.21	0.841616	0.999689	Bacteria	Acidobacteria	Acidobacteria_Gp2	Gp2	NA	NA	NA	ASV132;ASV722;ASV3347;ASV881;ASV1896;ASV3447;ASV10174;ASV11085;ASV5924;ASV4398;ASV5797;ASV7897;ASV8512;ASV4220;ASV15806;ASV1927;ASV5472;ASV6035;ASV6402;ASV6963;ASV14558;ASV7082;ASV7292;ASV12877;ASV6701;ASV9417;ASV22619;ASV7845;ASV13706;ASV14149;ASV25872;ASV13125;ASV17222;ASV22685;ASV24255;ASV8655
VSEARCH	0.95	clust.61	14199.8	0.00039996	0.181582	Bacteria	Acidobacteria	Acidobacteria_Gp6	Gp6	NA	NA	NA	ASV123;ASV231;ASV1036;ASV2591;ASV699;ASV1939;ASV428;ASV1176;ASV808;ASV1142;ASV919;ASV1341;ASV2493;ASV2099;ASV1096;ASV1877;ASV810;ASV2596;ASV1180;ASV2071;ASV2449;ASV2231;ASV3050;ASV3215;ASV2662;ASV5677;ASV6853;ASV3387;ASV3994;ASV2963;ASV8924;ASV2693;ASV7724;ASV11089;ASV2923;ASV2041;ASV2599;ASV4212;ASV4570;ASV7289;ASV5143;ASV5144;ASV7446;ASV2432;ASV4040;ASV4299;ASV4494;ASV6287;ASV9161;ASV9586;ASV10…
VSEARCH	0.95	clust.62	376.805	0.781322	0.987163	Bacteria	Proteobacteria	Alphaproteobacteria	Rhizobiales	NA	NA	NA	ASV171;ASV1177;ASV3204;ASV2306;ASV835;ASV1516;ASV4861;ASV3366;ASV8476;ASV2539;ASV3624;ASV3399;ASV6765;ASV9570;ASV4821;ASV3955;ASV8482;ASV7227;ASV16175;ASV19647;ASV10796;ASV9971;ASV20774;ASV17223;ASV28160;ASV39442;ASV39935
VSEARCH	0.95	clust.63	72366.5	0.0753925	0.74209	Bacteria	Proteobacteria	Alphaproteobacteria	Rhizobiales	NA	NA	NA	ASV186;ASV244;ASV363;ASV551;ASV319;ASV634;ASV1354;ASV752;ASV545;ASV730;ASV825;ASV1455;ASV1680;ASV1555;ASV2327;ASV2538;ASV2206;ASV853;ASV2273;ASV2471;ASV1500;ASV2281;ASV2372;ASV2279;ASV2835;ASV1117;ASV1307;ASV1749;ASV2324;ASV1597;ASV1610;ASV1667;ASV1728;ASV2165;ASV911;ASV1711;ASV1850;ASV2930;ASV2314;ASV2690;ASV3626;ASV2036;ASV2784;ASV3184;ASV6879;ASV3098;ASV3411;ASV2643;ASV3260;ASV3823;ASV2066;ASV…
VSEARCH	0.95	clust.64	1825.08	0.286671	0.803388	Bacteria	Actinobacteria	Actinobacteria	Actinomycetales	NA	NA	NA	ASV339;ASV395;ASV1721;ASV2847;ASV4902;ASV5761;ASV9373;ASV5355;ASV9756;ASV27284;ASV8087;ASV31618;ASV11120;ASV16132;ASV16182;ASV29985
VSEARCH	0.95	clust.65	1137.17	0.990001	1	Bacteria	Acidobacteria	Acidobacteria_Gp1	NA	NA	NA	NA	ASV115;ASV635;ASV802;ASV321;ASV516;ASV1028;ASV1249;ASV1024;ASV683;ASV1860;ASV1664;ASV1448;ASV2234;ASV1901;ASV1976;ASV1694;ASV3216;ASV2582;ASV4354;ASV1929;ASV4892;ASV4512;ASV5165;ASV5855;ASV9321;ASV4580;ASV5316;ASV9111;ASV11362;ASV12989;ASV5556;ASV5606;ASV6044;ASV6175;ASV9225;ASV5101;ASV5818;ASV14950;ASV18436;ASV13292;ASV14047;ASV29038;ASV21947;ASV23403;ASV23880;ASV11235;ASV14944;ASV18879;ASV35252…
VSEARCH	0.95	clust.66	567.536	0.808619	0.9987	Bacteria	Proteobacteria	Gammaproteobacteria	Pseudomonadales	Pseudomonadaceae	Cellvibrio	NA	ASV232;ASV582;ASV1064;ASV750;ASV1061;ASV2121;ASV3166;ASV1739;ASV6528;ASV8485;ASV6270;ASV8899;ASV5404;ASV8867;ASV30712;ASV7790;ASV24659;ASV13982;ASV8627;ASV10562;ASV23542;ASV29564;ASV19019;ASV25263;ASV26015;ASV35258;ASV37271
VSEARCH	0.95	clust.67	1334.5	0.90021	0.999689	Bacteria	Proteobacteria	Alphaproteobacteria	Rhizobiales	NA	NA	NA	ASV342;ASV751;ASV1325;ASV1017;ASV2013;ASV2019;ASV2463;ASV2630;ASV1837;ASV7985;ASV11823;ASV3278;ASV4522;ASV7105;ASV12552;ASV15329;ASV7749;ASV8020;ASV14304;ASV10518;ASV5841;ASV7028;ASV8616;ASV14054;ASV17189;ASV18827;ASV19692;ASV17756;ASV29055;ASV9030;ASV13938;ASV16582;ASV8421;ASV13846;ASV15372;ASV15820;ASV16775;ASV20922;ASV14309;ASV18715;ASV18916;ASV26824;ASV27864;ASV31020;ASV35323;ASV9234;ASV17769…
VSEARCH	0.95	clust.68	79.6321	0.9982	1	Bacteria	Proteobacteria	Betaproteobacteria	Rhodocyclales	Rhodocyclaceae	NA	NA	ASV353;ASV647;ASV1558;ASV983;ASV1334;ASV1393;ASV1094;ASV1346;ASV1609;ASV1574;ASV1335;ASV2680;ASV2579;ASV3112;ASV3468;ASV4674;ASV7156;ASV4794;ASV13544;ASV3973;ASV3550;ASV15316;ASV13603;ASV4157;ASV5636;ASV10320;ASV22056;ASV14409;ASV16893;ASV25682;ASV12634;ASV33003;ASV15698;ASV27164;ASV28888;ASV17675;ASV30188
VSEARCH	0.95	clust.69	1985.53	0.871413	0.999689	Bacteria	Proteobacteria	Alphaproteobacteria	Rhodospirillales	Reyranella	NA	NA	ASV159;ASV558;ASV1020;ASV1417;ASV1105;ASV1153;ASV1712;ASV2641;ASV1591;ASV1492;ASV1695;ASV2336;ASV2283;ASV1241;ASV2511;ASV997;ASV2140;ASV1733;ASV5778;ASV2484;ASV2287;ASV2799;ASV1819;ASV7615;ASV15793;ASV4319;ASV3598;ASV3294;ASV3689;ASV10541;ASV4160;ASV3367;ASV4548;ASV4387;ASV4788;ASV4864;ASV5962;ASV7043;ASV9224;ASV3909;ASV7977;ASV3748;ASV4453;ASV4690;ASV6374;ASV8453;ASV10537;ASV4313;ASV5120;ASV5643…
VSEARCH	0.95	clust.70	0.0440488	0.111389	0.74209	Bacteria	Bacteroidetes	Sphingobacteriia	Sphingobacteriales	Sphingobacteriaceae	Sphingobacterium	NA	ASV201;ASV1581;ASV1669;ASV9980
VSEARCH	0.95	clust.71	235.502	0.386161	0.856756	Bacteria	Verrucomicrobia	Opitutae	Opitutales	Opitutaceae	Opitutus	NA	ASV246;ASV3343;ASV2018;ASV3706;ASV2777;ASV2768;ASV4844;ASV14801;ASV8492;ASV4085;ASV6396;ASV3610;ASV5697;ASV6677;ASV7249;ASV9457;ASV10204;ASV23917;ASV5175;ASV11752;ASV9779;ASV19306;ASV7410;ASV9551;ASV11119;ASV28543;ASV14676;ASV25853;ASV11971;ASV13951;ASV18864;ASV21340;ASV23993;ASV31397;ASV33334
VSEARCH	0.95	clust.72	78797.9	0.0724928	0.74209	Bacteria	Bacteroidetes	Sphingobacteriia	Sphingobacteriales	Sphingobacteriaceae	NA	NA	ASV343;ASV220;ASV387;ASV391;ASV587;ASV737;ASV414;ASV588;ASV575;ASV482;ASV658;ASV1111;ASV1174;ASV1458;ASV1933;ASV1523;ASV1403;ASV1240;ASV2059;ASV2625;ASV2309;ASV1376;ASV2415;ASV2364;ASV1704;ASV3616;ASV2133;ASV3452;ASV1522;ASV3450;ASV2732;ASV6822;ASV1959;ASV7443;ASV3210;ASV2709;ASV3371;ASV4131;ASV14659;ASV6449;ASV7453;ASV9361;ASV3144;ASV4476;ASV5849;ASV6882;ASV3752;ASV4124;ASV4558;ASV7516;ASV7989;A…
VSEARCH	0.95	clust.73	0.969046	0.577842	0.912953	Bacteria	Bacteroidetes	Cytophagia	Cytophagales	Cytophagaceae	Hymenobacter	NA	ASV446;ASV602;ASV2720;ASV6695;ASV9285
VSEARCH	0.95	clust.74	105.207	0.992001	1	Bacteria	Actinobacteria	Actinobacteria	Solirubrobacterales	NA	NA	NA	ASV243;ASV624;ASV2871;ASV2373;ASV2111;ASV3274;ASV3472;ASV5686;ASV4375;ASV5484;ASV7394;ASV3942;ASV10314;ASV13327;ASV7851;ASV21040;ASV6005;ASV19396;ASV13570;ASV17287;ASV23776;ASV11596;ASV12355;ASV17719;ASV25661;ASV28968;ASV14976;ASV15219;ASV18438;ASV19511;ASV28748
VSEARCH	0.95	clust.75	83.183	0.059694	0.74209	Bacteria	Proteobacteria	Gammaproteobacteria	Xanthomonadales	Sinobacteraceae	NA	NA	ASV192;ASV381;ASV400;ASV611;ASV525;ASV1019;ASV2344;ASV3724;ASV2611;ASV5912;ASV2622;ASV3105;ASV6095;ASV7247;ASV10001;ASV7788;ASV3222;ASV9890;ASV15323;ASV36745;ASV3881
VSEARCH	0.95	clust.76	15891	0.0290971	0.74209	Bacteria	Actinobacteria	Actinobacteria	Gaiellales	Gaiellaceae	Gaiella	NA	ASV140;ASV1060;ASV589;ASV793;ASV782;ASV1291;ASV2065;ASV1182;ASV1397;ASV1791;ASV3212;ASV4648;ASV1649;ASV1685;ASV2633;ASV3014;ASV5828;ASV11064;ASV4948;ASV5837;ASV5377;ASV8834;ASV10638;ASV8681;ASV20243;ASV2730;ASV27247;ASV5810;ASV8188;ASV9241;ASV16909;ASV9347;ASV15019;ASV8462;ASV10108;ASV12828;ASV16556;ASV16786;ASV6047;ASV10735;ASV11237;ASV15357;ASV23552;ASV26407;ASV31086;ASV36931;ASV3903;ASV13386;A…
VSEARCH	0.95	clust.77	5115.9	0.978002	1	Bacteria	Bacteroidetes	Sphingobacteriia	Sphingobacteriales	Chitinophagaceae	NA	NA	ASV736;ASV1836;ASV740;ASV616;ASV754;ASV970;ASV4890;ASV1881;ASV2109;ASV4713;ASV7255;ASV2620;ASV2889;ASV11512;ASV4422;ASV4950;ASV14716;ASV5455;ASV9421;ASV2143;ASV4684;ASV8998;ASV11126;ASV5323;ASV11491;ASV12384;ASV6446;ASV7158;ASV13978;ASV20551;ASV22965;ASV23294;ASV2743;ASV10823;ASV10828;ASV17278;ASV18997;ASV20188;ASV3350;ASV12077;ASV13741;ASV14129;ASV14864;ASV16627;ASV18759;ASV21230;ASV21731;ASV227…
VSEARCH	0.95	clust.78	725.318	0.726427	0.985465	Bacteria	Proteobacteria	Alphaproteobacteria	Rhizobiales	NA	NA	NA	ASV459;ASV653;ASV299;ASV418;ASV617;ASV887;ASV506;ASV1375;ASV1548;ASV4617;ASV2774;ASV1496;ASV2879;ASV3817;ASV2806;ASV4192;ASV12376;ASV5870;ASV9196;ASV7796;ASV5036;ASV5363;ASV2401;ASV9767;ASV4337;ASV4594;ASV3744;ASV5233;ASV8986;ASV9177;ASV9901;ASV13863;ASV16165;ASV29380;ASV11500;ASV11972;ASV15258;ASV26919;ASV17723;ASV10871;ASV14241;ASV18799;ASV20710;ASV23876;ASV7862
VSEARCH	0.95	clust.79	11.439	0.574643	0.912953	Bacteria	Actinobacteria	Actinobacteria	Actinomycetales	NA	NA	NA	ASV193;ASV467;ASV2759;ASV1813;ASV5423;ASV4467;ASV11022;ASV23328;ASV12762
VSEARCH	0.95	clust.80	790.765	0.832517	0.999689	Bacteria	Bacteroidetes	Bacteroidia	Bacteroidales	Bacteroidaceae	Bacteroides	NA	ASV481;ASV423;ASV661;ASV2211;ASV2436;ASV3755;ASV4123;ASV2772;ASV5781;ASV4438;ASV4278;ASV11148;ASV13481;ASV6227;ASV16240;ASV13574;ASV7536;ASV14537;ASV6550;ASV9031
VSEARCH	0.95	clust.81	7812.32	0.174783	0.784824	Bacteria	Proteobacteria	Alphaproteobacteria	Caulobacterales	Caulobacteraceae	NA	NA	ASV294;ASV725;ASV274;ASV376;ASV401;ASV328;ASV240;ASV927;ASV724;ASV1134;ASV1580;ASV985;ASV2885;ASV5015;ASV4259;ASV3073;ASV1229;ASV4053;ASV4618;ASV4834;ASV5952;ASV3235;ASV6780;ASV4402;ASV8764;ASV12618;ASV24051;ASV7430;ASV10189;ASV13439;ASV20701;ASV28979;ASV7963;ASV20218;ASV25207;ASV35526;ASV20925;ASV21288;ASV15611;ASV20333;ASV21900;ASV22748;ASV23276;ASV24231;ASV33673;ASV9189;ASV9209
VSEARCH	0.95	clust.82	62647.4	0.161484	0.779933	Bacteria	Bacteroidetes	Sphingobacteriia	Sphingobacteriales	Sphingobacteriaceae	NA	NA	ASV341;ASV224;ASV444;ASV532;ASV503;ASV852;ASV478;ASV534;ASV621;ASV845;ASV717;ASV815;ASV937;ASV1384;ASV421;ASV1296;ASV686;ASV1364;ASV520;ASV1236;ASV1420;ASV1062;ASV2173;ASV1538;ASV1563;ASV1338;ASV2177;ASV2750;ASV1389;ASV3015;ASV1773;ASV2787;ASV2200;ASV2902;ASV4853;ASV1434;ASV1472;ASV2546;ASV3862;ASV4408;ASV4579;ASV2248;ASV2614;ASV8341;ASV2419;ASV4113;ASV9857;ASV10932;ASV2588;ASV5201;ASV3650;ASV498…
VSEARCH	0.95	clust.83	3.94101	0.964504	1	Bacteria	Proteobacteria	Deltaproteobacteria	Myxococcales	NA	NA	NA	ASV1161;ASV1215;ASV1886;ASV3462;ASV3378;ASV5361;ASV12914;ASV13288;ASV6606;ASV12923;ASV4272;ASV20184;ASV10557;ASV25250;ASV31372
VSEARCH	0.95	clust.84	6489.06	0.177282	0.784824	Bacteria	Proteobacteria	Alphaproteobacteria	Rhizobiales	NA	NA	NA	ASV237;ASV385;ASV756;ASV843;ASV1481;ASV2575;ASV1495;ASV1222;ASV1130;ASV2764;ASV4006;ASV12577;ASV5868;ASV2468;ASV6557;ASV2650;ASV1277;ASV9721;ASV22126;ASV2982;ASV7270;ASV14858;ASV9984;ASV11939;ASV12341;ASV15522;ASV11958;ASV6122;ASV7694;ASV11003;ASV12308;ASV12522;ASV13175;ASV6614;ASV6645;ASV9239;ASV11404;ASV13342;ASV18476;ASV22182;ASV29558;ASV6157;ASV13691;ASV15420;ASV16210;ASV29372;ASV13583;ASV185…
VSEARCH	0.95	clust.85	298.31	0.155984	0.779933	Bacteria	Proteobacteria	Deltaproteobacteria	Myxococcales	NA	NA	NA	ASV457;ASV1997;ASV2188;ASV1888;ASV4824;ASV3134;ASV5370;ASV5995;ASV11170;ASV11527;ASV17360;ASV18440;ASV4028;ASV8819;ASV7399;ASV10449;ASV11560;ASV6552;ASV23223;ASV3961;ASV9529;ASV9600;ASV14354;ASV22652;ASV9079;ASV11510;ASV13552;ASV14703;ASV17668;ASV19022;ASV22380;ASV28087;ASV29087;ASV35154;ASV4351;ASV8605;ASV12534;ASV12958;ASV14363;ASV17290;ASV18786;ASV19657;ASV20818;ASV29209;ASV32459;ASV7036;ASV11…
VSEARCH	0.95	clust.86	316.465	0.384462	0.856756	Bacteria	Actinobacteria	Actinobacteria	Actinomycetales	NA	NA	NA	ASV451;ASV995;ASV1907;ASV3477;ASV2035;ASV5280;ASV25824;ASV12410;ASV7871;ASV18282;ASV6391;ASV9119;ASV14901;ASV16211;ASV12744;ASV25440;ASV16126;ASV31733
VSEARCH	0.95	clust.87	66.6782	0.059794	0.74209	Bacteria	Actinobacteria	Actinobacteria	Actinomycetales	Nocardiaceae	Rhodococcus	NA	ASV308;ASV1499;ASV2115;ASV7872;ASV6547
VSEARCH	0.95	clust.88	1544.52	0.540146	0.904818	Bacteria	Actinobacteria	Actinobacteria	Solirubrobacterales	NA	NA	NA	ASV378;ASV3927;ASV1682;ASV3339;ASV3508;ASV7812;ASV4451;ASV5347;ASV8320;ASV6653;ASV11095;ASV8521;ASV10922;ASV12152;ASV16524;ASV5547;ASV5663;ASV6670;ASV15728;ASV16977;ASV9742;ASV17594;ASV11152;ASV12167;ASV14386;ASV21316;ASV23424;ASV26178;ASV3900;ASV7118;ASV8502;ASV15170;ASV16428;ASV17304;ASV20605;ASV20708;ASV22860;ASV33180;ASV35974;ASV40253;ASV10145;ASV14743;ASV16813;ASV17579;ASV18489;ASV18772;ASV2…
VSEARCH	0.95	clust.89	209.086	0.962404	1	Bacteria	Proteobacteria	Alphaproteobacteria	Rhizobiales	NA	NA	NA	ASV573;ASV338;ASV2172;ASV949;ASV8363;ASV2626;ASV10873;ASV759;ASV9649;ASV2403;ASV5768;ASV6356;ASV12297;ASV5964;ASV10298;ASV4344;ASV10169;ASV13901;ASV11505;ASV21786;ASV17128;ASV17926;ASV20076;ASV24733;ASV18164;ASV18401;ASV23909;ASV30104;ASV6138
VSEARCH	0.95	clust.90	2375.37	0.472153	0.888374	Bacteria	Proteobacteria	Alphaproteobacteria	Rhodospirillales	Acetobacteraceae	NA	NA	ASV239;ASV449;ASV738;ASV1521;ASV1452;ASV2212;ASV2431;ASV2578;ASV5424;ASV10289;ASV7459;ASV8095;ASV13680;ASV28825;ASV30024
VSEARCH	0.95	clust.91	1151.66	0.488551	0.888738	Bacteria	Acidobacteria	Acidobacteria_Gp1	NA	NA	NA	NA	ASV302;ASV409;ASV489;ASV500;ASV554;ASV631;ASV742;ASV1388;ASV1457;ASV1912;ASV1807;ASV2395;ASV1473;ASV1965;ASV3534;ASV2137;ASV5690;ASV4696;ASV2624;ASV5105;ASV4389;ASV3915;ASV4161;ASV4734;ASV5709;ASV7052;ASV3743;ASV3353;ASV6213;ASV16359;ASV5342;ASV5308;ASV12684;ASV10226;ASV17082;ASV3703;ASV5795;ASV13505;ASV10958;ASV24532;ASV26735;ASV5176;ASV7852;ASV8322;ASV10291;ASV14376;ASV6539;ASV13929;ASV22028;AS…
VSEARCH	0.95	clust.92	3.36756	0.627437	0.943835	Bacteria	Actinobacteria	Actinobacteria	Solirubrobacterales	Patulibacteraceae	Patulibacter	NA	ASV619;ASV9774;ASV19393
VSEARCH	0.95	clust.93	191.658	0.739326	0.985465	Bacteria	Actinobacteria	Actinobacteria	Actinomycetales	Nocardioidaceae	NA	NA	ASV514;ASV422;ASV973;ASV1998;ASV1978;ASV1801;ASV1387;ASV3024;ASV3762;ASV8902;ASV4625;ASV4023;ASV4236;ASV4485;ASV15494;ASV17916;ASV6208;ASV8137;ASV3193;ASV4855;ASV5199;ASV9088;ASV11303;ASV9174;ASV6715;ASV10854;ASV13083;ASV22585;ASV12239;ASV12664;ASV13724;ASV8666;ASV20806;ASV22494;ASV5829;ASV8072;ASV8162;ASV15180;ASV12188;ASV21321;ASV15401;ASV17973;ASV21463;ASV25792;ASV34941
VSEARCH	0.95	clust.94	138.974	0.256874	0.784824	Bacteria	Proteobacteria	Gammaproteobacteria	Xanthomonadales	Xanthomonadaceae	NA	NA	ASV335;ASV420;ASV768;ASV1413;ASV3393;ASV1923;ASV3498;ASV2621;ASV5436;ASV3943;ASV12939;ASV17712;ASV3805;ASV4701;ASV6137;ASV18859;ASV4652;ASV10110;ASV9744;ASV13944;ASV37376;ASV13301;ASV35225;ASV16505;ASV23901;ASV26232
VSEARCH	0.95	clust.95	626.684	0.30047	0.811209	Bacteria	Proteobacteria	Gammaproteobacteria	Xanthomonadales	Xanthomonadaceae	NA	NA	ASV347;ASV581;ASV1304;ASV1000;ASV3785;ASV1971;ASV5225;ASV6338;ASV3032;ASV3929;ASV15557;ASV15705;ASV18548;ASV13225;ASV28882;ASV14513;ASV36829
VSEARCH	0.95	clust.96	4479.05	0.0729927	0.74209	Bacteria	Bacteroidetes	Cytophagia	Cytophagales	NA	NA	NA	ASV1443;ASV574;ASV2878;ASV4247;ASV2223;ASV952;ASV1313;ASV3158;ASV4811;ASV12031;ASV2536;ASV2675;ASV6409;ASV3778;ASV3735;ASV5190;ASV2874;ASV8966;ASV4109;ASV5272;ASV8504;ASV6179;ASV11658;ASV7183;ASV11521;ASV34192;ASV6823;ASV4129;ASV4275;ASV5974;ASV6951;ASV8768;ASV14290;ASV7422;ASV12362;ASV20270;ASV20949;ASV23665;ASV25270;ASV7945;ASV8692;ASV11669;ASV14018;ASV14868;ASV15879;ASV19236;ASV20802;ASV25866;…
VSEARCH	0.95	clust.97	12.3896	0.739726	0.985465	Bacteria	Actinobacteria	Actinobacteria	Acidimicrobiales	NA	NA	NA	ASV307;ASV537;ASV764;ASV4418;ASV5230;ASV16928;ASV9967;ASV12022;ASV21911;ASV8575;ASV14191;ASV30665
VSEARCH	0.95	clust.98	81.4671	0.49895	0.895349	Bacteria	NA	NA	NA	NA	NA	NA	ASV332;ASV184;ASV261;ASV811;ASV563;ASV4724;ASV15582;ASV11511;ASV2731;ASV3281;ASV7150;ASV11280;ASV8805;ASV9865;ASV27094;ASV13355;ASV16188;ASV17202;ASV19221;ASV23398;ASV7645;ASV10455;ASV14991;ASV9102
VSEARCH	0.95	clust.99	293.062	0.117088	0.74209	Bacteria	Proteobacteria	Gammaproteobacteria	NA	NA	NA	NA	ASV701;ASV778;ASV2039;ASV902;ASV992;ASV3406;ASV3847;ASV7782;ASV5129;ASV21284;ASV5650;ASV7910;ASV12064;ASV20010;ASV22227;ASV13329;ASV18059;ASV8270;ASV12262;ASV19357;ASV20306;ASV26747;ASV27768;ASV31517;ASV37452
VSEARCH	0.95	clust.100	6775.73	0.993801	1	Bacteria	Proteobacteria	Betaproteobacteria	Burkholderiales	NA	NA	NA	ASV229;ASV572;ASV427;ASV942;ASV492;ASV384;ASV440;ASV2311;ASV407;ASV550;ASV625;ASV559;ASV1549;ASV480;ASV333;ASV640;ASV743;ASV694;ASV682;ASV1049;ASV913;ASV729;ASV874;ASV1936;ASV947;ASV928;ASV838;ASV2333;ASV2580;ASV1634;ASV2176;ASV2267;ASV4229;ASV3433;ASV1689;ASV1672;ASV6083;ASV2554;ASV4831;ASV2089;ASV3729;ASV6105;ASV1159;ASV2890;ASV538;ASV5859;ASV2566;ASV3665;ASV1124;ASV2404;ASV7795;ASV3828;ASV1047…
VSEARCH	0.95	clust.101	4435	0.212379	0.784824	Bacteria	Verrucomicrobia	Spartobacteria	NA	NA	NA	NA	ASV139;ASV688;ASV533;ASV1145;ASV488;ASV1162;ASV1983;ASV2724;ASV2812;ASV2653;ASV3005;ASV5352;ASV3499;ASV3567;ASV12721;ASV6152;ASV15977;ASV4022;ASV4722;ASV5367;ASV5652;ASV5341;ASV19868;ASV14607;ASV2632;ASV6128;ASV8570;ASV9294;ASV6450;ASV8435;ASV16147;ASV19222;ASV25698;ASV5041;ASV5334;ASV6665;ASV12937;ASV11532;ASV20725;ASV22537;ASV24413;ASV27440;ASV28295;ASV7686;ASV12511;ASV15354;ASV16866;ASV28030;A…
VSEARCH	0.95	clust.102	1305.56	0.890511	0.999689	Bacteria	Proteobacteria	Alphaproteobacteria	Rhizobiales	NA	NA	NA	ASV352;ASV2104;ASV1047;ASV3453;ASV2399;ASV2612;ASV5466;ASV4196;ASV10461;ASV1546;ASV9613;ASV19981;ASV8170;ASV8431;ASV21169;ASV7234;ASV16191;ASV21569;ASV23449;ASV9162;ASV30817;ASV3704;ASV5884;ASV9257;ASV15011;ASV16080;ASV19178;ASV22598;ASV24999;ASV10872;ASV11431;ASV13068;ASV14374;ASV18709;ASV20400;ASV22075;ASV22159;ASV22745;ASV11705;ASV11718;ASV14471;ASV15414;ASV16738;ASV16861;ASV17965;ASV27425;ASV…
VSEARCH	0.95	clust.103	314.407	0.447955	0.883113	Bacteria	Proteobacteria	Gammaproteobacteria	NA	NA	NA	NA	ASV399;ASV3958;ASV5832;ASV6980;ASV7458;ASV17980;ASV21446;ASV27750;ASV37208
VSEARCH	0.95	clust.104	2852.49	0.787121	0.987163	Bacteria	Proteobacteria	Gammaproteobacteria	Xanthomonadales	Xanthomonadaceae	NA	NA	ASV259;ASV665;ASV1308;ASV1152;ASV1866;ASV1755;ASV3063;ASV4346;ASV1920;ASV3157;ASV4069;ASV5137;ASV12719;ASV6582;ASV1299;ASV1673;ASV3965;ASV5031;ASV14116;ASV6719;ASV7898;ASV11343;ASV5675;ASV3201;ASV5777;ASV12982;ASV14840;ASV5372;ASV9447;ASV10380;ASV5403;ASV11811;ASV12186;ASV15085;ASV5153;ASV12648;ASV10438;ASV11825;ASV16013;ASV35331;ASV9215;ASV10034;ASV21229;ASV23411;ASV25850;ASV34862;ASV7085;ASV107…
VSEARCH	0.95	clust.105	NA	NA	NA	Bacteria	Firmicutes	Clostridia	Clostridiales	Peptostreptococcaceae	Romboutsia	NA	ASV270;ASV1882;ASV3710;ASV13159
VSEARCH	0.95	clust.106	NA	NA	NA	Bacteria	Firmicutes	Clostridia	Clostridiales	Clostridiaceae_1	Clostridium_sensu_stricto	NA	ASV336;ASV3055;ASV10637;ASV6365
VSEARCH	0.95	clust.107	563.543	0.570143	0.912705	Bacteria	Actinobacteria	NA	NA	NA	NA	NA	ASV570;ASV331;ASV2343;ASV1352;ASV2156;ASV1053;ASV1460;ASV1149;ASV1567;ASV3442;ASV5340;ASV1542;ASV2882;ASV1745;ASV3589;ASV4103;ASV6330;ASV2514;ASV3039;ASV4002;ASV7037;ASV8001;ASV3584;ASV6697;ASV6704;ASV3851;ASV8959;ASV4133;ASV10793;ASV13007;ASV4756;ASV16283;ASV7806;ASV16032;ASV7681;ASV8401;ASV11213;ASV19098;ASV8662;ASV11744;ASV12972;ASV14885;ASV24512;ASV32667;ASV9625;ASV11226;ASV12891;ASV17758;ASV…
VSEARCH	0.95	clust.108	102.947	0.223478	0.784824	Bacteria	Verrucomicrobia	Subdivision3	NA	NA	NA	NA	ASV213;ASV831;ASV900;ASV3116;ASV3213;ASV8130;ASV13341;ASV5197;ASV16274;ASV7895;ASV15138;ASV16343;ASV20332;ASV19257;ASV27508;ASV40364;ASV20594;ASV20785;ASV30109;ASV31380
VSEARCH	0.95	clust.109	113.617	0.0911909	0.74209	Bacteria	Acidobacteria	Acidobacteria_Gp7	Gp7	NA	NA	NA	ASV228;ASV2811;ASV3202;ASV21961;ASV21261;ASV28364;ASV35112;ASV25645
VSEARCH	0.95	clust.110	8.14023	0.9981	1	Bacteria	Actinobacteria	Actinobacteria	Actinomycetales	NA	NA	NA	ASV672;ASV562;ASV695;ASV786;ASV834;ASV1280;ASV1030;ASV1170;ASV2088;ASV1955;ASV2522;ASV2573;ASV1892;ASV1861;ASV2964;ASV4359;ASV1361;ASV1604;ASV3667;ASV4419;ASV4185;ASV2819;ASV4828;ASV5971;ASV3864;ASV11508;ASV15352;ASV21910;ASV12740;ASV4240;ASV7583;ASV5708;ASV10194;ASV14807;ASV5495;ASV10659;ASV5458;ASV6367;ASV8489;ASV2791;ASV6775;ASV9883;ASV11859;ASV14410;ASV14418;ASV15298;ASV17127;ASV18978;ASV5044…
VSEARCH	0.95	clust.111	28.4635	0.070193	0.74209	Bacteria	Proteobacteria	Alphaproteobacteria	Sphingomonadales	Sphingomonadaceae	NA	NA	ASV547;ASV1298;ASV5276;ASV32174;ASV8704
VSEARCH	0.95	clust.112	1351.91	0.0973903	0.74209	Bacteria	Proteobacteria	Betaproteobacteria	NA	NA	NA	NA	ASV330;ASV618;ASV7127;ASV8940;ASV5017;ASV7756;ASV3963;ASV8938;ASV5696;ASV9701;ASV17904;ASV24039;ASV8265;ASV12809;ASV15779;ASV22613;ASV22910;ASV6475;ASV19642;ASV24315;ASV38672;ASV39561;ASV11855;ASV25372;ASV25509
VSEARCH	0.95	clust.113	272.854	0.561944	0.90968	Bacteria	Bacteroidetes	Sphingobacteriia	Sphingobacteriales	Chitinophagaceae	NA	NA	ASV517;ASV1197;ASV1857;ASV1211;ASV6761;ASV3713;ASV9116;ASV11072;ASV11338;ASV11756;ASV14393;ASV15439;ASV21448;ASV2948;ASV13374;ASV29607;ASV32625;ASV15059;ASV18352;ASV20651;ASV32061;ASV7418
VSEARCH	0.95	clust.114	NA	NA	NA	Bacteria	Firmicutes	Bacilli	Lactobacillales	Lactobacillaceae	Lactobacillus	NA	ASV723;ASV1113;ASV4104
VSEARCH	0.95	clust.115	861.541	0.0329967	0.74209	Bacteria	Acidobacteria	Acidobacteria_Gp3	Gp3	NA	NA	NA	ASV404;ASV1484;ASV2396;ASV2467;ASV4836;ASV1569;ASV1858;ASV8032;ASV4033;ASV5279;ASV18112;ASV20673;ASV8954;ASV14334;ASV13509;ASV16756;ASV27686;ASV28190;ASV15858;ASV20008;ASV23952
VSEARCH	0.95	clust.116	1247.01	0.535146	0.904818	Bacteria	Bacteroidetes	NA	NA	NA	NA	NA	ASV798;ASV1934;ASV5353;ASV1792;ASV4941;ASV2916;ASV15421;ASV8859;ASV14220;ASV3910;ASV7145;ASV13694;ASV6193;ASV31695;ASV6844;ASV18783;ASV15322;ASV19540;ASV12187;ASV18819;ASV19546;ASV26326;ASV9463;ASV15919;ASV26403;ASV14809;ASV14945;ASV18893;ASV25433;ASV30130;ASV12604;ASV14323;ASV19593;ASV11012;ASV17672;ASV23450;ASV26315;ASV27913
VSEARCH	0.95	clust.117	NA	NA	NA	Bacteria	Bacteroidetes	Cytophagia	Cytophagales	Cytophagaceae	Spirosoma	NA	ASV327;ASV9636;ASV4616;ASV6192;ASV6691;ASV18470;ASV12702;ASV16793
VSEARCH	0.95	clust.118	25.4175	0.965203	1	Bacteria	Bacteroidetes	Sphingobacteriia	Sphingobacteriales	Chitinophagaceae	NA	NA	ASV745;ASV709;ASV1207;ASV2216;ASV4584;ASV4742;ASV11824;ASV14688;ASV9802;ASV6803;ASV10776;ASV19769;ASV12312;ASV16051;ASV16470;ASV22706;ASV18873;ASV22441;ASV22809
VSEARCH	0.95	clust.119	68.4475	0.853615	0.999689	Bacteria	candidate_division_WPS-2	NA	NA	NA	NA	NA	ASV512;ASV888;ASV875;ASV2969;ASV4463;ASV4356;ASV4396;ASV5878;ASV13833;ASV20456;ASV37316;ASV15307;ASV12346;ASV11125
VSEARCH	0.95	clust.120	0.43604	0.106589	0.74209	Bacteria	Proteobacteria	Alphaproteobacteria	Rhodospirillales	Acetobacteraceae	Craurococcus	NA	ASV1102;ASV7534;ASV13596
VSEARCH	0.95	clust.121	16.7478	0.334167	0.852313	Bacteria	Actinobacteria	Actinobacteria	Acidimicrobiales	NA	NA	NA	ASV293;ASV7780;ASV2198;ASV4840;ASV3919;ASV4499;ASV12449;ASV5642;ASV25942;ASV3605;ASV7548;ASV10352;ASV20153;ASV20848;ASV22948;ASV23172;ASV39646;ASV10705;ASV19184;ASV25309
VSEARCH	0.95	clust.122	0.216204	1	1	Bacteria	Acidobacteria	Acidobacteria_Gp22	Gp22	NA	NA	NA	ASV309;ASV3424;ASV13289;ASV18454;ASV11781;ASV19280;ASV30636
VSEARCH	0.95	clust.123	224.601	0.186181	0.784824	Bacteria	Firmicutes	Bacilli	Lactobacillales	Streptococcaceae	Streptococcus	NA	ASV1021;ASV3674;ASV9976;ASV6890;ASV9555;ASV10176;ASV16768;ASV27738;ASV33011
VSEARCH	0.95	clust.124	69.8457	0.250675	0.784824	Bacteria	Proteobacteria	Gammaproteobacteria	NA	NA	NA	NA	ASV392;ASV1230;ASV8573;ASV4342
VSEARCH	0.95	clust.125	615.603	0.161484	0.779933	Bacteria	Proteobacteria	Alphaproteobacteria	Rhodospirillales	Acetobacteraceae	NA	NA	ASV463;ASV362;ASV479;ASV1835;ASV2604;ASV5345;ASV7565;ASV3875;ASV6804;ASV3953;ASV4046;ASV9247;ASV5232;ASV12830;ASV18013;ASV15832;ASV16054;ASV15361;ASV26466;ASV12245;ASV22919;ASV24003;ASV24767;ASV31608
VSEARCH	0.95	clust.126	4193.51	0.49565	0.892958	Bacteria	Proteobacteria	Alphaproteobacteria	Sphingomonadales	NA	NA	NA	ASV656;ASV484;ASV417;ASV679;ASV592;ASV606;ASV609;ASV1084;ASV1133;ASV2055;ASV6317;ASV1903;ASV2151;ASV4478;ASV1440;ASV2818;ASV6537;ASV7330;ASV6101;ASV1320;ASV12268;ASV4165;ASV4556;ASV2706;ASV5879;ASV10426;ASV13678;ASV3401;ASV13677;ASV6397;ASV6860;ASV13829;ASV35119;ASV6974;ASV11395;ASV24230;ASV6303;ASV11842;ASV18487;ASV27837;ASV14202;ASV14710;ASV24787;ASV28803;ASV31545;ASV5720;ASV6508;ASV7726;ASV131…
VSEARCH	0.95	clust.127	7587.89	0.343866	0.856756	Bacteria	Bacteroidetes	Flavobacteriia	Flavobacteriales	Flavobacteriaceae	Flavobacterium	NA	ASV437;ASV1954;ASV1355;ASV5784;ASV1962;ASV2826;ASV3436;ASV2360;ASV3494;ASV5388;ASV4641;ASV4816;ASV5260;ASV4976;ASV3640;ASV9895;ASV4702;ASV2895;ASV7058;ASV2900;ASV3830;ASV4601;ASV5775;ASV16841;ASV1830;ASV4578;ASV5794;ASV13085;ASV5008;ASV6652;ASV9154;ASV3970;ASV10200;ASV6891;ASV8956;ASV9687;ASV5973;ASV15672;ASV28237;ASV10984;ASV11944;ASV28077;ASV6718;ASV13891;ASV36274;ASV16241;ASV21320;ASV23599;ASV…
VSEARCH	0.95	clust.128	952.165	0.842616	0.999689	Bacteria	Proteobacteria	Gammaproteobacteria	Methylococcales	Methylococcaceae	NA	NA	ASV809;ASV442;ASV434;ASV708;ASV4633;ASV2557;ASV1566;ASV16631;ASV21188;ASV17447;ASV7160;ASV3694;ASV4486;ASV7135;ASV10379;ASV15498;ASV16386;ASV16293;ASV24638;ASV10206;ASV12575;ASV2503;ASV31366;ASV37071;ASV9407;ASV15579;ASV3506
VSEARCH	0.95	clust.129	219.906	0.988401	1	Bacteria	Acidobacteria	Acidobacteria_Gp6	Gp6	NA	NA	NA	ASV780;ASV1602;ASV2082;ASV9337;ASV3042;ASV3776;ASV9624;ASV2911;ASV11369;ASV7918;ASV16178;ASV2428;ASV7178;ASV8494;ASV5603;ASV3769;ASV16903;ASV2496;ASV7830;ASV12195;ASV20291;ASV11890;ASV15225;ASV10574;ASV17353;ASV28450;ASV5970;ASV10193;ASV27535;ASV11841;ASV13806;ASV16661;ASV18188;ASV22116;ASV30223;ASV6489;ASV9424;ASV9633;ASV13699;ASV15929;ASV33781;ASV6412;ASV6707;ASV8109;ASV24708;ASV32064;ASV9510;A…
VSEARCH	0.95	clust.130	429.016	0.686531	0.96709	Bacteria	Bacteroidetes	Flavobacteriia	Flavobacteriales	Flavobacteriaceae	Flavobacterium	NA	ASV501;ASV1984;ASV1948;ASV4620;ASV7510;ASV3781;ASV3165;ASV7713;ASV12951;ASV13999;ASV24577;ASV14324;ASV18751;ASV12561;ASV27081;ASV7263;ASV18890;ASV22962;ASV31854;ASV21831;ASV23875
VSEARCH	0.95	clust.131	81.5915	0.251975	0.784824	Bacteria	Proteobacteria	Gammaproteobacteria	Xanthomonadales	NA	NA	NA	ASV521;ASV2701;ASV1122;ASV4056;ASV6048;ASV14482;ASV6809;ASV9770;ASV10112;ASV4335;ASV13136;ASV3681;ASV7075;ASV9381;ASV10575;ASV4658;ASV6587;ASV18788;ASV6985;ASV5731;ASV9005;ASV11974;ASV20268;ASV4190;ASV8828;ASV8878;ASV15849;ASV19439;ASV20600;ASV20847;ASV20913;ASV10479;ASV17298;ASV18483;ASV20615;ASV3398;ASV9519;ASV10324;ASV15362;ASV15597;ASV22511
VSEARCH	0.95	clust.132	20.8999	0.29537	0.809779	Bacteria	Proteobacteria	Gammaproteobacteria	Legionellales	Coxiellaceae	Diplorickettsia	NA	ASV946;ASV4158;ASV14389;ASV6981;ASV18052;ASV8702;ASV3510;ASV11416;ASV35118;ASV14056
VSEARCH	0.95	clust.133	NA	NA	NA	Bacteria	Verrucomicrobia	Spartobacteria	NA	NA	NA	NA	ASV569;ASV987;ASV10663;ASV19075;ASV26756;ASV16927;ASV21576;ASV29622;ASV5535;ASV7722
VSEARCH	0.95	clust.134	326.929	0.10339	0.74209	Bacteria	Acidobacteria	Acidobacteria_Gp1	Gp1	NA	NA	NA	ASV844;ASV1175;ASV1339;ASV3501;ASV2635;ASV2531;ASV689;ASV8688;ASV1221;ASV3697;ASV2984;ASV8787;ASV3306;ASV3316;ASV2048;ASV4940;ASV8227;ASV4994;ASV4205;ASV7022;ASV13849;ASV21548;ASV6909;ASV12687;ASV15239;ASV9033;ASV18137;ASV21469;ASV32027;ASV12512;ASV23803
VSEARCH	0.95	clust.135	2411.78	0.711129	0.981315	Bacteria	Proteobacteria	Alphaproteobacteria	Caulobacterales	Caulobacteraceae	NA	NA	ASV374;ASV989;ASV896;ASV613;ASV584;ASV692;ASV1022;ASV1696;ASV1947;ASV3726;ASV2386;ASV2975;ASV2523;ASV2683;ASV7080;ASV5885;ASV3966;ASV6281;ASV10360;ASV3609;ASV6913;ASV3545;ASV5218;ASV11462;ASV10698;ASV10577;ASV15191;ASV5898;ASV7642;ASV9615;ASV9858;ASV11679;ASV12056;ASV12320;ASV18615;ASV8304;ASV10082;ASV10696;ASV14667;ASV16732;ASV16802;ASV20658;ASV24801;ASV27533;ASV10945;ASV19334;ASV21711;ASV23860
VSEARCH	0.95	clust.136	8349.22	0.0276972	0.74209	Bacteria	Proteobacteria	Alphaproteobacteria	Rhodospirillales	Acetobacteraceae	NA	NA	ASV415;ASV855;ASV1158;ASV1974;ASV2465;ASV8391;ASV2809;ASV3018;ASV3718;ASV2667;ASV3198;ASV5445;ASV6000;ASV7091;ASV4596;ASV8519;ASV19189;ASV12679;ASV4487;ASV13911;ASV4911;ASV10069;ASV11137;ASV12302;ASV8875;ASV13556;ASV18439;ASV6495;ASV17803;ASV22564;ASV5380;ASV9476;ASV14978;ASV15616;ASV20181;ASV9211;ASV9382;ASV10572;ASV12556;ASV34803;ASV37443;ASV11138;ASV39390;ASV7915;ASV18367;ASV35976;ASV23155;ASV…
VSEARCH	0.95	clust.137	88.1261	0.693831	0.96709	Bacteria	Acidobacteria	Acidobacteria_Gp10	Gp10	NA	NA	NA	ASV389;ASV4479;ASV5786;ASV11613;ASV5418;ASV12948;ASV4704;ASV4287;ASV5726;ASV18558;ASV6929;ASV5738;ASV13053;ASV28760;ASV9100;ASV13492;ASV25017;ASV17262;ASV32469
VSEARCH	0.95	clust.138	14.8912	0.89521	0.999689	Bacteria	Firmicutes	Bacilli	Bacillales	NA	NA	NA	ASV1154;ASV2519;ASV5010;ASV14460;ASV5393;ASV13820;ASV25049;ASV27697;ASV15769
VSEARCH	0.95	clust.139	26554.8	0.29787	0.809779	Bacteria	Acidobacteria	Acidobacteria_Gp1	NA	NA	NA	NA	ASV398;ASV433;ASV1396;ASV365;ASV556;ASV1640;ASV3275;ASV784;ASV2756;ASV969;ASV816;ASV840;ASV920;ASV412;ASV935;ASV2022;ASV1292;ASV886;ASV1101;ASV2337;ASV1365;ASV2524;ASV2322;ASV3578;ASV3196;ASV2175;ASV4931;ASV1194;ASV1878;ASV2391;ASV3731;ASV2901;ASV4493;ASV4933;ASV1994;ASV4061;ASV3773;ASV3465;ASV3707;ASV3792;ASV3691;ASV2074;ASV3019;ASV6639;ASV3048;ASV3171;ASV4363;ASV9156;ASV4150;ASV4152;ASV9750;ASV…
VSEARCH	0.95	clust.140	4639.23	0.408759	0.865861	Bacteria	Proteobacteria	Alphaproteobacteria	NA	NA	NA	NA	ASV502;ASV576;ASV612;ASV610;ASV1132;ASV1051;ASV899;ASV1553;ASV1392;ASV1226;ASV1647;ASV2277;ASV1786;ASV2157;ASV1990;ASV2124;ASV3364;ASV2999;ASV2085;ASV2673;ASV5359;ASV2032;ASV2717;ASV3159;ASV2015;ASV3516;ASV5601;ASV3109;ASV3233;ASV6659;ASV10494;ASV2237;ASV3064;ASV4054;ASV5255;ASV5918;ASV4016;ASV4352;ASV5107;ASV2718;ASV3890;ASV6363;ASV7146;ASV4014;ASV3483;ASV6361;ASV10471;ASV5936;ASV6962;ASV7978;AS…
VSEARCH	0.95	clust.141	NA	NA	NA	Bacteria	Chloroflexi	Anaerolineae	Anaerolineales	Anaerolineaceae	NA	NA	ASV2907;ASV8705;ASV18691
VSEARCH	0.95	clust.142	NA	NA	NA	Bacteria	Verrucomicrobia	Verrucomicrobiae	Verrucomicrobiales	Verrucomicrobiaceae	NA	NA	ASV773;ASV907;ASV1750;ASV2366;ASV5842
VSEARCH	0.95	clust.143	NA	NA	NA	Bacteria	Proteobacteria	Alphaproteobacteria	Rhodospirillales	Rhodospirillaceae	NA	NA	ASV1348;ASV31067;ASV26056
VSEARCH	0.95	clust.144	NA	NA	NA	Bacteria	Firmicutes	Clostridia	Clostridiales	Clostridiaceae_1	Clostridium_sensu_stricto	NA	ASV1646;ASV866;ASV2357;ASV15129;ASV10948;ASV13595;ASV10468;ASV13263;ASV7448;ASV9722;ASV17424
VSEARCH	0.95	clust.145	2878.56	0.880812	0.999689	Bacteria	Proteobacteria	Betaproteobacteria	Burkholderiales	Oxalobacteraceae	NA	NA	ASV644;ASV1237;ASV1368;ASV1009;ASV1425;ASV2254;ASV791;ASV1224;ASV1777;ASV960;ASV2190;ASV3419;ASV2849;ASV6512;ASV1980;ASV5330;ASV13398;ASV9640;ASV11868;ASV5728;ASV4841;ASV10668;ASV10709;ASV7222;ASV7664;ASV12998;ASV24160;ASV6959;ASV9096;ASV9195;ASV16553;ASV30649;ASV8164;ASV22160;ASV27806;ASV29695;ASV32034;ASV17950;ASV18343;ASV20643;ASV21526;ASV23117;ASV25048;ASV38492;ASV6749;ASV12758;ASV18141;ASV25…
VSEARCH	0.95	clust.146	15.4029	0.867913	0.999689	Bacteria	Proteobacteria	Alphaproteobacteria	Rhizobiales	Methylobacteriaceae	NA	NA	ASV1151;ASV1796;ASV1790;ASV11273;ASV4180;ASV12121;ASV9186;ASV7572;ASV13274;ASV30553;ASV35314;ASV35400;ASV39536
VSEARCH	0.95	clust.147	NA	NA	NA	Bacteria	Proteobacteria	Gammaproteobacteria	Methylococcales	Methylococcaceae	NA	NA	ASV368;ASV2518;ASV1643;ASV13799;ASV1989;ASV5277;ASV7216;ASV10662;ASV13507;ASV4369;ASV1826;ASV6623;ASV11821;ASV3016;ASV6225;ASV19756;ASV15304;ASV31861;ASV1475;ASV15397;ASV16164;ASV18402;ASV7362
VSEARCH	0.95	clust.148	2780.92	0.525547	0.904818	Bacteria	Actinobacteria	Actinobacteria	Actinomycetales	Microbacteriaceae	NA	NA	ASV666;ASV895;ASV1247;ASV959;ASV1898;ASV1675;ASV1087;ASV996;ASV3300;ASV2665;ASV5369;ASV3324;ASV2997;ASV3786;ASV2757;ASV4697;ASV9169;ASV5100;ASV6055;ASV921;ASV3168;ASV3038;ASV3311;ASV7772;ASV3897;ASV3977;ASV5310;ASV5386;ASV5722;ASV3254;ASV6602;ASV7777;ASV6129;ASV6579;ASV7983;ASV13924;ASV5444;ASV9874;ASV4306;ASV7663;ASV9951;ASV2437;ASV7322;ASV9696;ASV14664;ASV19324;ASV6872;ASV8174;ASV8358;ASV9601;A…
VSEARCH	0.95	clust.149	9.13103	0.432857	0.877308	Bacteria	Proteobacteria	Betaproteobacteria	NA	NA	NA	NA	ASV620;ASV2298;ASV3173;ASV23497;ASV31098;ASV35324;ASV18974;ASV24228;ASV8741;ASV35285
VSEARCH	0.95	clust.150	272.568	0.453155	0.883113	Bacteria	Proteobacteria	Betaproteobacteria	NA	NA	NA	NA	ASV590;ASV455;ASV1446;ASV2093;ASV9953;ASV5654;ASV7951;ASV4967;ASV19614;ASV3571;ASV28152;ASV21239
VSEARCH	0.95	clust.151	226.899	0.0426957	0.74209	Bacteria	Proteobacteria	Deltaproteobacteria	Myxococcales	NA	NA	NA	ASV846;ASV2714;ASV5362;ASV9711;ASV9358;ASV9523;ASV6247;ASV37665;ASV7369;ASV7948;ASV13380;ASV23201;ASV15859;ASV25732;ASV5084;ASV20940;ASV28972
VSEARCH	0.95	clust.152	98.6538	0.579142	0.912953	Bacteria	Actinobacteria	Actinobacteria	Actinomycetales	Nocardioidaceae	Aeromicrobium	NA	ASV655;ASV4366;ASV3882;ASV4071;ASV2072;ASV5407;ASV10484;ASV5723;ASV4665;ASV6961;ASV15748;ASV11828;ASV9584;ASV23709;ASV30451;ASV30639;ASV29342
VSEARCH	0.95	clust.153	304.572	0.990401	1	Bacteria	Actinobacteria	Actinobacteria	Actinomycetales	NA	NA	NA	ASV623;ASV1366;ASV1210;ASV4101;ASV2861;ASV2244;ASV5289;ASV5051;ASV6883;ASV2657;ASV4573;ASV6096;ASV7181;ASV3170;ASV8107;ASV7386;ASV17995;ASV11912;ASV13823;ASV7262;ASV22806;ASV3635;ASV20793;ASV23429;ASV11008;ASV18162;ASV30005;ASV15673;ASV3082;ASV6955;ASV6982;ASV12294;ASV9870;ASV27758;ASV28147;ASV34893;ASV7360;ASV17556;ASV21497;ASV22211;ASV5019;ASV6243;ASV11117;ASV15076;ASV15160;ASV19160;ASV25098;AS…
VSEARCH	0.95	clust.154	1289.29	0.323368	0.834142	Bacteria	Bacteroidetes	Sphingobacteriia	Sphingobacteriales	Chitinophagaceae	NA	NA	ASV452;ASV1166;ASV5172;ASV3509;ASV12723;ASV9011;ASV15046;ASV18590;ASV17989;ASV31515;ASV5210;ASV13299;ASV14614;ASV10715;ASV15576;ASV12582;ASV15931;ASV30907;ASV8264;ASV11251
VSEARCH	0.95	clust.155	73.2128	0.853515	0.999689	Bacteria	Proteobacteria	Deltaproteobacteria	Myxococcales	NA	NA	NA	ASV470;ASV2378;ASV1378;ASV2983;ASV2517;ASV10239;ASV4524;ASV1810;ASV4468;ASV4895;ASV7997;ASV6916;ASV10590;ASV13524;ASV12457;ASV25495;ASV24553;ASV30119
VSEARCH	0.95	clust.156	4.91053	0.281472	0.797381	Bacteria	Bacteroidetes	Cytophagia	Cytophagales	Cytophagaceae	Hymenobacter	NA	ASV1001;ASV1093;ASV1771;ASV2023;ASV8419
VSEARCH	0.95	clust.157	353.021	0.740626	0.985465	Bacteria	Proteobacteria	Gammaproteobacteria	Xanthomonadales	Xanthomonadaceae	NA	NA	ASV483;ASV1973;ASV1059;ASV6027;ASV6146;ASV1517;ASV4575;ASV4395;ASV10370;ASV12768;ASV7863;ASV3331;ASV6778;ASV10488;ASV21140;ASV3153;ASV23827;ASV25035;ASV4705;ASV6042;ASV9664;ASV12399;ASV12801;ASV13235;ASV16783;ASV29204;ASV13636;ASV20151;ASV21724;ASV27244;ASV35230;ASV36359;ASV8213;ASV10605;ASV12718;ASV19165;ASV19404;ASV21427;ASV5721;ASV14728;ASV23829;ASV28296;ASV37739;ASV39139;ASV39873;ASV8115
VSEARCH	0.95	clust.158	908.654	0.541346	0.904818	Bacteria	Proteobacteria	Betaproteobacteria	Burkholderiales	Burkholderiaceae	NA	NA	ASV861;ASV693;ASV813;ASV630;ASV1668;ASV1312;ASV994;ASV3001;ASV3247;ASV2513;ASV1900;ASV4291;ASV6787;ASV3010;ASV3967;ASV5416;ASV15313;ASV21826;ASV16128;ASV24952;ASV28452;ASV15496;ASV13173;ASV16860;ASV28839;ASV6321
VSEARCH	0.95	clust.159	1552.41	0.00279972	0.44747	Bacteria	Proteobacteria	Alphaproteobacteria	Caulobacterales	Caulobacteraceae	Asticcacaulis	NA	ASV448;ASV1178;ASV2374;ASV4945;ASV4385;ASV2392;ASV3855;ASV4842;ASV2217;ASV3764;ASV4792;ASV6336;ASV13146;ASV20397;ASV27790;ASV9432;ASV12571;ASV20494;ASV36741;ASV15630;ASV17490;ASV19385;ASV28184;ASV29409;ASV30763;ASV37429
VSEARCH	0.95	clust.160	804.176	0.928307	1	Bacteria	Proteobacteria	Betaproteobacteria	NA	NA	NA	NA	ASV505;ASV1248;ASV1067;ASV1054;ASV1323;ASV1613;ASV1968;ASV2548;ASV8425;ASV4626;ASV5925;ASV3214;ASV2296;ASV3037;ASV1911;ASV2326;ASV3936;ASV5146;ASV2044;ASV4597;ASV9656;ASV9925;ASV5549;ASV8319;ASV8665;ASV13025;ASV4358;ASV8579;ASV5119;ASV18387;ASV5773;ASV7771;ASV7836;ASV8073;ASV23462;ASV26245;ASV9148;ASV10913;ASV11976;ASV16539;ASV8441;ASV14385;ASV15209;ASV18442;ASV22388;ASV4470;ASV4592;ASV5135;ASV89…
VSEARCH	0.95	clust.161	1985.79	0.647035	0.956854	Bacteria	Proteobacteria	Betaproteobacteria	NA	NA	NA	NA	ASV749;ASV2152;ASV2980;ASV4343;ASV4926;ASV1547;ASV5519;ASV5716;ASV372;ASV11751;ASV15680;ASV6352;ASV15175;ASV31851;ASV32926;ASV8110;ASV23455;ASV28153;ASV5354;ASV14542;ASV21901;ASV33606
VSEARCH	0.95	clust.162	314.339	0.627837	0.943835	Bacteria	Actinobacteria	Actinobacteria	Actinomycetales	NA	NA	NA	ASV901;ASV2407;ASV837;ASV1530;ASV1742;ASV2456;ASV3925;ASV4281;ASV6473;ASV2722;ASV2967;ASV3175;ASV2576;ASV3850;ASV10493;ASV5506;ASV9385;ASV8085;ASV7433;ASV5809;ASV9260;ASV4410;ASV8620;ASV13783;ASV17612;ASV24124;ASV11910;ASV21285;ASV9635;ASV28480;ASV5985;ASV11957;ASV12216;ASV16059;ASV18437;ASV20063;ASV21390;ASV7417;ASV13257;ASV20928;ASV23997;ASV27403;ASV30630;ASV12421;ASV13969;ASV27106;ASV27299;ASV…
VSEARCH	0.95	clust.163	1432.65	0.939106	1	Bacteria	Proteobacteria	Alphaproteobacteria	Sphingomonadales	NA	NA	NA	ASV531;ASV2064;ASV1131;ASV1055;ASV4315;ASV357;ASV2448;ASV2328;ASV2550;ASV3408;ASV9172;ASV4235;ASV3479;ASV711;ASV2810;ASV1300;ASV6082;ASV7000;ASV9709;ASV10349;ASV6741;ASV12158;ASV5922;ASV9073;ASV9377;ASV11520;ASV12448;ASV13458;ASV6592;ASV11253;ASV14425;ASV14941;ASV24784;ASV4883;ASV12220;ASV13794;ASV15901;ASV21411;ASV22270;ASV25481;ASV27740;ASV32955;ASV5820
VSEARCH	0.95	clust.164	256.893	0.364964	0.856756	Bacteria	Firmicutes	Clostridia	Clostridiales	NA	NA	NA	ASV1013;ASV3070;ASV2949;ASV7574;ASV5718;ASV9171;ASV10025;ASV11845;ASV36769
VSEARCH	0.95	clust.165	NA	NA	NA	Bacteria	Bacteroidetes	Cytophagia	Cytophagales	Cytophagaceae	Lacihabitans	NA	ASV238;ASV6562;ASV6762;ASV15043
VSEARCH	0.95	clust.166	57.6411	0.786321	0.987163	Bacteria	Bacteroidetes	Sphingobacteriia	Sphingobacteriales	Chitinophagaceae	Taibaiella	NA	ASV475;ASV2603;ASV1141;ASV1817;ASV2500;ASV2339;ASV3810;ASV6066;ASV6410;ASV6103;ASV5446;ASV38410
VSEARCH	0.95	clust.167	306.571	0.0973903	0.74209	Bacteria	Acidobacteria	Acidobacteria_Gp3	Candidatus_Solibacter	NA	NA	NA	ASV684;ASV854;ASV795;ASV1231;ASV2453;ASV6795;ASV7431;ASV7442;ASV11646;ASV10410;ASV13483;ASV26897;ASV6302;ASV34678;ASV26501;ASV31945
VSEARCH	0.95	clust.168	52.0603	0.881112	0.999689	Bacteria	Acidobacteria	Acidobacteria_Gp1	Gp1	NA	NA	NA	ASV704;ASV2224;ASV1741;ASV2443;ASV3088;ASV3418;ASV6353;ASV5349;ASV5258;ASV6011;ASV8393;ASV17964;ASV9815;ASV8567;ASV12074;ASV14284;ASV37540;ASV8603;ASV12952;ASV20764;ASV23775;ASV25649;ASV4916
VSEARCH	0.95	clust.169	134.067	0.90291	0.999689	Bacteria	Actinobacteria	Actinobacteria	Actinomycetales	Microbacteriaceae	NA	NA	ASV1416;ASV674;ASV1056;ASV1845;ASV2868;ASV1412;ASV4600;ASV4370;ASV5807;ASV6494;ASV5462;ASV5817;ASV4786;ASV3429;ASV10057;ASV14279;ASV28136;ASV4290;ASV16377;ASV21837;ASV21866;ASV9535
VSEARCH	0.95	clust.170	NA	NA	NA	Bacteria	Deinococcus-Thermus	Deinococci	Deinococcales	Trueperaceae	Truepera	NA	ASV832;ASV22102;ASV14711
VSEARCH	0.95	clust.171	647.275	0.0910909	0.74209	Bacteria	Bacteroidetes	Sphingobacteriia	Sphingobacteriales	Chitinophagaceae	NA	NA	ASV1608;ASV1617;ASV1379;ASV1730;ASV15664;ASV3045;ASV7695;ASV16295;ASV7340;ASV7702;ASV10756;ASV18040;ASV9707;ASV12938;ASV19292;ASV34679
VSEARCH	0.95	clust.172	NA	NA	NA	Bacteria	Proteobacteria	Deltaproteobacteria	Myxococcales	Nannocystaceae	NA	NA	ASV2271;ASV2721;ASV12477;ASV11423;ASV32359;ASV17274;ASV9705
VSEARCH	0.95	clust.173	1.82876	0.380662	0.856756	Bacteria	Actinobacteria	Actinobacteria	Gaiellales	Gaiellaceae	Gaiella	NA	ASV591;ASV1737;ASV7365;ASV10546;ASV5822
VSEARCH	0.95	clust.174	3016.34	0.215178	0.784824	Bacteria	Actinobacteria	Actinobacteria	Actinomycetales	NA	NA	NA	ASV1112;ASV1033;ASV2438;ASV1216;ASV2047;ASV2617;ASV1529;ASV2189;ASV1614;ASV1966;ASV732;ASV864;ASV2953;ASV1935;ASV2303;ASV1503;ASV1788;ASV4391;ASV2345;ASV4882;ASV2210;ASV2256;ASV2276;ASV11653;ASV6509;ASV3218;ASV8044;ASV10054;ASV5366;ASV3492;ASV5313;ASV6398;ASV4985;ASV4105;ASV10130;ASV20639;ASV8362;ASV13328;ASV17634;ASV4550;ASV6295;ASV18127;ASV20396;ASV20216;ASV25460;ASV12500;ASV23924;ASV26877;ASV2…
VSEARCH	0.95	clust.175	NA	NA	NA	Bacteria	Acidobacteria	Holophagae	Holophagales	Holophagaceae	NA	NA	ASV626;ASV2934;ASV7413;ASV17479;ASV9607;ASV33103;ASV10093;ASV21989;ASV28898;ASV30210;ASV33885;ASV8582;ASV19225;ASV21187;ASV23541;ASV25836;ASV27355
VSEARCH	0.95	clust.176	114.205	0.206779	0.784824	Bacteria	Bacteroidetes	NA	NA	NA	NA	NA	ASV1268;ASV3649;ASV1527;ASV2162;ASV2226;ASV3097;ASV3246;ASV4980;ASV4361;ASV6504;ASV7212;ASV12365;ASV7312;ASV18897;ASV6477;ASV4893;ASV24990;ASV27273;ASV27846;ASV38533
VSEARCH	0.95	clust.177	119.102	0.733327	0.985465	Bacteria	Proteobacteria	Deltaproteobacteria	Myxococcales	NA	NA	NA	ASV993;ASV3226;ASV7813;ASV2272;ASV6075;ASV3863;ASV11713;ASV20266;ASV23164;ASV34771;ASV5641;ASV27232;ASV19281
VSEARCH	0.95	clust.178	494.334	0.737626	0.985465	Bacteria	Bacteroidetes	Cytophagia	Cytophagales	Cytophagaceae	Hymenobacter	NA	ASV1011;ASV1520;ASV2197;ASV2299;ASV1800;ASV2203;ASV4490;ASV1594;ASV7182;ASV3960;ASV2906;ASV11796;ASV6222;ASV15780;ASV16207;ASV16380;ASV35441;ASV7491;ASV7952;ASV10596;ASV23333;ASV6825;ASV8080;ASV5903;ASV7559;ASV18789;ASV27751
VSEARCH	0.95	clust.179	1222.16	0.89681	0.999689	Bacteria	Proteobacteria	Alphaproteobacteria	Sphingomonadales	Sphingomonadaceae	NA	NA	ASV601;ASV932;ASV639;ASV4397;ASV1414;ASV1606;ASV2310;ASV10429;ASV3502;ASV4089;ASV1724;ASV2936;ASV2434;ASV5947;ASV4264;ASV6259;ASV4062;ASV5844;ASV12214;ASV8041;ASV8177;ASV6256;ASV6561;ASV8118;ASV13521;ASV8537;ASV12224;ASV15606;ASV17714;ASV8199;ASV10084;ASV10371;ASV7302;ASV15272;ASV18774;ASV7324;ASV7387;ASV7472;ASV12485;ASV14860;ASV15894;ASV17273;ASV39680;ASV10841;ASV12407;ASV12782;ASV19294;ASV2206…
VSEARCH	0.95	clust.180	323.731	0.680832	0.96709	Bacteria	Proteobacteria	Deltaproteobacteria	Myxococcales	NA	NA	NA	ASV820;ASV3394;ASV1834;ASV7086;ASV3131;ASV3422;ASV11427;ASV4461;ASV11088;ASV13534;ASV4441;ASV3443;ASV4409;ASV7274;ASV3143;ASV10208;ASV4496;ASV6160;ASV6865;ASV14020;ASV7420;ASV18560;ASV11748;ASV5747;ASV8520;ASV9672;ASV23478;ASV9467;ASV9839;ASV17588;ASV19676;ASV22006;ASV26249
VSEARCH	0.95	clust.181	NA	NA	NA	Bacteria	Fusobacteria	Fusobacteriia	Fusobacteriales	Fusobacteriaceae	Cetobacterium	NA	ASV454;ASV2883;ASV5857;ASV4135;ASV2241;ASV13746;ASV7081;ASV22013
VSEARCH	0.95	clust.182	11.8555	0.693631	0.96709	Bacteria	Proteobacteria	Alphaproteobacteria	Rhodobacterales	Rhodobacteraceae	Rubellimicrobium	NA	ASV1618;ASV2158;ASV6052;ASV10594;ASV14065;ASV14256;ASV22094;ASV27352;ASV20215
VSEARCH	0.95	clust.183	NA	NA	NA	Bacteria	Proteobacteria	Alphaproteobacteria	Rhodospirillales	Rhodospirillaceae	Inquilinus	NA	ASV560;ASV8207;ASV21710
VSEARCH	0.95	clust.184	1.22143	0.184182	0.784824	Bacteria	Proteobacteria	NA	NA	NA	NA	NA	ASV710;ASV4748;ASV3563;ASV10880
VSEARCH	0.95	clust.185	261.964	0.641936	0.956854	Bacteria	Proteobacteria	Betaproteobacteria	NA	NA	NA	NA	ASV939;ASV830;ASV1534;ASV1187;ASV1489;ASV2000;ASV2817;ASV1735;ASV4384;ASV4292;ASV4599;ASV6496;ASV4746;ASV8220;ASV4846;ASV7404;ASV15881;ASV11716;ASV7377;ASV10317;ASV12165;ASV4178;ASV9545;ASV15479;ASV20379;ASV6063;ASV9200;ASV9800;ASV13611;ASV16172;ASV12029;ASV5730;ASV7696;ASV22032;ASV23769;ASV9105
VSEARCH	0.95	clust.186	253.994	0.178782	0.784824	Bacteria	Acidobacteria	Acidobacteria_Gp2	Gp2	NA	NA	NA	ASV792;ASV3590;ASV9120;ASV5275;ASV7587;ASV8498;ASV5950;ASV6630;ASV11250;ASV35275;ASV13319;ASV21792
VSEARCH	0.95	clust.187	1413.89	0.0710929	0.74209	Bacteria	Actinobacteria	Actinobacteria	Acidimicrobiales	Acidimicrobiaceae	Ilumatobacter	NA	ASV940;ASV1910;ASV2307;ASV922;ASV1666;ASV4021;ASV8585;ASV8483;ASV9543;ASV23241;ASV24062;ASV16476;ASV2592;ASV28282;ASV12568;ASV7737;ASV17747;ASV8761;ASV11238;ASV21830;ASV16484;ASV37478;ASV19449;ASV23391;ASV26821;ASV33189;ASV34673;ASV5889;ASV6811
VSEARCH	0.95	clust.188	NA	NA	NA	Bacteria	Bacteroidetes	Sphingobacteriia	Sphingobacteriales	NA	NA	NA	ASV1772;ASV2181;ASV4469;ASV22764
VSEARCH	0.95	clust.189	NA	NA	NA	Bacteria	Proteobacteria	Gammaproteobacteria	NA	NA	NA	NA	ASV566;ASV2636;ASV6153
VSEARCH	0.95	clust.190	677.131	0.0936906	0.74209	Bacteria	Acidobacteria	Acidobacteria_Gp1	Gp1	NA	NA	NA	ASV659;ASV1938;ASV2979;ASV10081;ASV6973;ASV3564;ASV7504;ASV6627;ASV3926;ASV7095;ASV3518;ASV9391;ASV10552;ASV12831;ASV7167;ASV30943;ASV25493;ASV25723;ASV17504;ASV18670;ASV18687;ASV20077;ASV32183
VSEARCH	0.95	clust.191	519.792	0.89951	0.999689	Bacteria	Proteobacteria	Deltaproteobacteria	Myxococcales	NA	NA	NA	ASV2352;ASV2727;ASV2001;ASV3125;ASV3997;ASV2030;ASV7808;ASV4316;ASV2114;ASV2970;ASV7336;ASV3060;ASV4432;ASV3244;ASV9451;ASV6786;ASV27534;ASV8687;ASV25030;ASV20251;ASV13304;ASV8501;ASV16848;ASV16940;ASV13713;ASV14680;ASV17243;ASV12628;ASV17397;ASV12720;ASV23105
VSEARCH	0.95	clust.192	NA	NA	NA	Bacteria	Actinobacteria	Actinobacteria	Actinomycetales	Nocardiaceae	Williamsia	NA	ASV1871;ASV3147;ASV2445;ASV17003
VSEARCH	0.95	clust.193	123.223	0.0938906	0.74209	Bacteria	Proteobacteria	Gammaproteobacteria	Pseudomonadales	Moraxellaceae	Alkanindiges	NA	ASV890;ASV1501;ASV2540;ASV2313;ASV4800;ASV4143;ASV13475;ASV11867;ASV6758;ASV12135;ASV21860;ASV26564;ASV26849;ASV36692
VSEARCH	0.95	clust.194	1416.9	0.0863914	0.74209	Bacteria	Bacteroidetes	Cytophagia	Cytophagales	Cytophagaceae	Dyadobacter	NA	ASV660;ASV509;ASV898;ASV1427;ASV3933;ASV1451;ASV1284;ASV1752;ASV1899;ASV6015;ASV9081;ASV4918;ASV4525;ASV5585;ASV14595;ASV6383;ASV2574;ASV2852;ASV19725;ASV6388;ASV9977;ASV7016;ASV9020;ASV9741;ASV18943;ASV21821;ASV8955;ASV9616;ASV12778;ASV13234;ASV14556;ASV25423;ASV12041;ASV15166;ASV18038;ASV22882;ASV25568;ASV5930;ASV8122;ASV16803;ASV23904;ASV24825;ASV8734
VSEARCH	0.95	clust.195	40.6712	0.624038	0.943835	Bacteria	Proteobacteria	Gammaproteobacteria	Xanthomonadales	Sinobacteraceae	Nevskia	NA	ASV715;ASV367;ASV865;ASV2160;ASV3185;ASV1930;ASV163;ASV17376;ASV12600;ASV26400;ASV27718;ASV38015
VSEARCH	0.95	clust.196	127.417	0.409359	0.865861	Bacteria	Proteobacteria	Alphaproteobacteria	Caulobacterales	Hyphomonadaceae	NA	NA	ASV1169;ASV530;ASV1311;ASV6370;ASV1744;ASV7498;ASV12491;ASV4671;ASV8853;ASV14718;ASV6442;ASV10860;ASV5488;ASV12420;ASV19733;ASV10584;ASV11548;ASV20795;ASV10940;ASV17480;ASV11057;ASV14430;ASV25932;ASV14681;ASV21855;ASV24040;ASV27851
VSEARCH	0.95	clust.197	960.882	0.419358	0.869354	Bacteria	Proteobacteria	Alphaproteobacteria	NA	NA	NA	NA	ASV394;ASV2800;ASV1454;ASV2866;ASV5469;ASV8285;ASV2597;ASV4526;ASV7618;ASV6581;ASV8312;ASV9464;ASV6931;ASV12508;ASV14793;ASV18589;ASV18880;ASV23893;ASV17325;ASV19668;ASV33212;ASV33509;ASV8378
VSEARCH	0.95	clust.198	43.1504	0.169783	0.784824	Bacteria	Verrucomicrobia	Verrucomicrobiae	Verrucomicrobiales	Verrucomicrobiaceae	Luteolibacter	NA	ASV396;ASV2881;ASV1172;ASV2746;ASV4084;ASV6413;ASV2654;ASV1705;ASV31873;ASV6585;ASV11322;ASV18202;ASV11660;ASV12649;ASV15605;ASV9007;ASV22611;ASV6881
VSEARCH	0.95	clust.199	466.212	0.279572	0.797381	Bacteria	Bacteroidetes	Sphingobacteriia	Sphingobacteriales	Chitinophagaceae	NA	NA	ASV424;ASV1006;ASV991;ASV1008;ASV3390;ASV8753;ASV3359;ASV3423;ASV4611;ASV6031;ASV8390;ASV6233;ASV10209;ASV5096;ASV8163;ASV11305;ASV19523;ASV10812;ASV17322;ASV10919;ASV15799;ASV35140;ASV7537;ASV12038;ASV12368;ASV14960;ASV30331;ASV11375;ASV17452;ASV26607
VSEARCH	0.95	clust.200	1008.75	0.677332	0.96709	Bacteria	Actinobacteria	Actinobacteria	Actinomycetales	Nocardioidaceae	Nocardioides	NA	ASV967;ASV1265;ASV1677;ASV3062;ASV4647;ASV3100;ASV3827;ASV3831;ASV4425;ASV13019;ASV5185;ASV6154;ASV7301;ASV15742;ASV11007;ASV11291;ASV18790;ASV17591;ASV23437;ASV16154;ASV19531;ASV20738;ASV26084;ASV31471;ASV8757
VSEARCH	0.95	clust.201	7.03943	0.0493951	0.74209	Bacteria	Actinobacteria	Actinobacteria	Acidimicrobiales	Iamiaceae	NA	NA	ASV1135;ASV3478;ASV6971;ASV11430;ASV29304;ASV5993;ASV7585;ASV25019;ASV33498
VSEARCH	0.95	clust.202	509.461	0.761024	0.987163	Bacteria	Bacteroidetes	Cytophagia	Cytophagales	Cytophagaceae	Hymenobacter	NA	ASV1139;ASV1116;ASV2285;ASV1692;ASV2841;ASV5295;ASV1852;ASV4141;ASV5303;ASV4400;ASV4031;ASV4239;ASV3675;ASV17088;ASV18065;ASV2786;ASV3517;ASV3914;ASV4055;ASV5196;ASV14221;ASV4270;ASV12554;ASV17663;ASV8236;ASV15595;ASV8693;ASV22150;ASV6968;ASV9346;ASV10970;ASV14399;ASV22933;ASV23400;ASV20346;ASV6725;ASV8457;ASV11591;ASV15281;ASV19119
VSEARCH	0.95	clust.203	5.39281	0.774223	0.987163	Bacteria	Proteobacteria	Gammaproteobacteria	NA	NA	NA	NA	ASV1259;ASV2081;ASV8646;ASV5869;ASV8200;ASV10120;ASV23522;ASV11263;ASV11444;ASV13110;ASV17953;ASV20410;ASV22092;ASV20364;ASV31370
VSEARCH	0.95	clust.204	1847.52	0.353665	0.856756	Bacteria	Proteobacteria	Alphaproteobacteria	Rhodospirillales	Acetobacteraceae	NA	NA	ASV642;ASV1623;ASV2174;ASV4386;ASV4416;ASV3983;ASV3952;ASV5250;ASV13137;ASV9013;ASV5073;ASV30688;ASV21825;ASV25414;ASV12149;ASV29439;ASV8169;ASV17384;ASV30035;ASV26371;ASV30059
VSEARCH	0.95	clust.205	NA	NA	NA	Bacteria	Bacteroidetes	Flavobacteriia	Flavobacteriales	Flavobacteriaceae	Flavobacterium	NA	ASV3181;ASV4401;ASV9412
VSEARCH	0.95	clust.206	14.4139	0.70193	0.971712	Bacteria	Nitrospirae	Nitrospira	Nitrospirales	Nitrospiraceae	Nitrospira	NA	ASV814;ASV721;ASV2824;ASV2475;ASV1825;ASV2462;ASV1318;ASV1514;ASV3302;ASV2789;ASV3938;ASV6964;ASV5202;ASV10858;ASV5253;ASV10417;ASV19458;ASV21283;ASV21890;ASV3511
VSEARCH	0.95	clust.207	193.914	0.9956	1	Bacteria	Proteobacteria	Alphaproteobacteria	Rhodospirillales	Acetobacteraceae	NA	NA	ASV858;ASV1386;ASV1110;ASV2007;ASV5237;ASV2139;ASV2755;ASV9578;ASV5130;ASV3892;ASV4672;ASV6324;ASV7294;ASV5527;ASV3918;ASV4099;ASV5695;ASV8065;ASV5400;ASV9669;ASV5048;ASV8839;ASV37348;ASV12864;ASV23078;ASV24637;ASV9820;ASV11459;ASV19874;ASV7589;ASV19662;ASV25080;ASV39855;ASV13183;ASV13738;ASV14958;ASV17171;ASV24256
VSEARCH	0.95	clust.208	390.617	0.973003	1	Bacteria	Actinobacteria	Actinobacteria	Actinomycetales	NA	NA	NA	ASV1041;ASV1267;ASV904;ASV2414;ASV1815;ASV3355;ASV2521;ASV2783;ASV2748;ASV3392;ASV4317;ASV3080;ASV6771;ASV5054;ASV8510;ASV4171;ASV3646;ASV8801;ASV4776;ASV5664;ASV14111;ASV5022;ASV8271;ASV9126;ASV11541;ASV26995;ASV10821;ASV11959;ASV20547;ASV8005;ASV15709;ASV16650;ASV24239;ASV17155;ASV10095;ASV11833;ASV12966;ASV15023;ASV17614;ASV18842;ASV19467;ASV19997;ASV23444;ASV26878;ASV27278;ASV32427
VSEARCH	0.95	clust.209	590.381	0.383362	0.856756	Bacteria	Proteobacteria	Gammaproteobacteria	NA	NA	NA	NA	ASV1173;ASV1373;ASV912;ASV1235;ASV3976;ASV3606;ASV829;ASV3990;ASV11292;ASV8289;ASV5296;ASV4331;ASV13536;ASV10886;ASV2735;ASV9182;ASV10281;ASV11517;ASV16765;ASV9851;ASV2315;ASV8392;ASV13151;ASV8159;ASV6817;ASV13086;ASV14434
VSEARCH	0.95	clust.210	69.9432	0.00369963	0.44747	Bacteria	Proteobacteria	Gammaproteobacteria	Xanthomonadales	Sinobacteraceae	NA	NA	ASV1264;ASV1433;ASV3439;ASV7163;ASV12372;ASV6210;ASV11185;ASV14317;ASV11098;ASV11161;ASV19194
VSEARCH	0.95	clust.211	72.4042	0.108689	0.74209	Bacteria	Proteobacteria	Alphaproteobacteria	Rhizobiales	Xanthobacteraceae	Labrys	NA	ASV1005;ASV1295;ASV1260;ASV1568;ASV3969;ASV5348;ASV9054;ASV5317;ASV10218;ASV13657;ASV15113;ASV8829;ASV9414;ASV7186;ASV17162;ASV24631;ASV11606
VSEARCH	0.95	clust.212	545.701	0.392461	0.860759	Bacteria	Bacteroidetes	Cytophagia	Cytophagales	Cytophagaceae	Spirosoma	NA	ASV1128;ASV2935;ASV12711;ASV16491;ASV18255;ASV19010;ASV23126;ASV27706;ASV11758;ASV11664;ASV27472
VSEARCH	0.95	clust.213	821.026	0.190081	0.784824	Bacteria	Acidobacteria	Acidobacteria_Gp3	Gp3	NA	NA	NA	ASV651;ASV963;ASV1977;ASV1044;ASV2406;ASV1251;ASV2362;ASV4309;ASV3102;ASV12636;ASV16134;ASV6815;ASV9504;ASV5703;ASV7831;ASV3728;ASV13308;ASV3375;ASV6067;ASV7767;ASV8782;ASV12713;ASV19884;ASV24850;ASV8678;ASV9515;ASV10822;ASV9912;ASV10131;ASV5075;ASV6546;ASV9596;ASV11244;ASV11962;ASV13693;ASV22457;ASV12896;ASV16970;ASV19947;ASV7259;ASV9091;ASV11128;ASV13431;ASV16826;ASV17941;ASV21444;ASV28510;ASV3…
VSEARCH	0.95	clust.214	1289.8	0.313469	0.829189	Bacteria	Proteobacteria	Betaproteobacteria	NA	NA	NA	NA	ASV305;ASV975;ASV1474;ASV719;ASV3877;ASV2087;ASV3602;ASV1991;ASV3437;ASV8728;ASV10695;ASV11140;ASV5480;ASV8345;ASV6793;ASV11506;ASV13594;ASV2589;ASV3760;ASV12626;ASV13309;ASV15311;ASV17528;ASV17959;ASV19581;ASV23443;ASV10489;ASV12505;ASV18201;ASV19945;ASV20689;ASV27849;ASV5602;ASV8204;ASV9861;ASV9975;ASV11218;ASV12547;ASV14986;ASV15561;ASV22077;ASV28291;ASV37486
VSEARCH	0.95	clust.215	1.26381	0.488651	0.888738	Bacteria	Proteobacteria	Deltaproteobacteria	NA	NA	NA	NA	ASV462;ASV2853;ASV5007;ASV7108;ASV1627;ASV12745;ASV7309;ASV12672;ASV17327;ASV24966;ASV10321;ASV16569;ASV16837;ASV37099
VSEARCH	0.95	clust.216	70.4657	0.360664	0.856756	Bacteria	Proteobacteria	Alphaproteobacteria	Rhizobiales	Bradyrhizobiaceae	Bosea	NA	ASV605;ASV2025;ASV4000;ASV13462;ASV4465;ASV10517;ASV1833;ASV13302;ASV24686;ASV12610;ASV17089;ASV17126;ASV18066;ASV18400;ASV23549;ASV22127
VSEARCH	0.95	clust.217	1429.71	0.450555	0.883113	Bacteria	Actinobacteria	Actinobacteria	Acidimicrobiales	NA	NA	NA	ASV614;ASV1040;ASV1727;ASV2561;ASV1244;ASV5198;ASV4500;ASV8742;ASV6589;ASV24942;ASV2581;ASV6453;ASV9403;ASV22793;ASV4227;ASV6671;ASV25610;ASV26368;ASV16143;ASV16863;ASV4435;ASV5537;ASV11960;ASV13553;ASV35223;ASV19309;ASV38339;ASV5421;ASV7868;ASV12013;ASV20873;ASV22128;ASV37182;ASV4252;ASV5914;ASV14379;ASV14760;ASV18876;ASV21942;ASV28596;ASV35232
VSEARCH	0.95	clust.218	71.7993	0.553245	0.904818	Bacteria	Acidobacteria	Acidobacteria_Gp6	Gp6	NA	NA	NA	ASV1342;ASV2278;ASV1336;ASV1619;ASV3544;ASV5188;ASV2864;ASV7761;ASV8971;ASV24948;ASV4711;ASV8456;ASV14417;ASV7607;ASV11813;ASV30422;ASV30155;ASV32988;ASV12994;ASV22709;ASV17203;ASV22561;ASV24647;ASV9274
VSEARCH	0.95	clust.219	72.1193	0.577642	0.912953	Bacteria	Proteobacteria	Alphaproteobacteria	Rhodospirillales	Rhodospirillaceae	Dongia	NA	ASV1129;ASV1340;ASV1571;ASV1120;ASV2245;ASV4070;ASV5710;ASV6081;ASV5520;ASV5980;ASV6143;ASV5028;ASV4874;ASV7368;ASV8165;ASV2095;ASV22629;ASV15634;ASV16489;ASV16920;ASV12052;ASV19736;ASV33522;ASV8500;ASV21635;ASV26003
VSEARCH	0.95	clust.220	NA	NA	NA	Bacteria	Proteobacteria	Betaproteobacteria	NA	NA	NA	NA	ASV1196;ASV1301;ASV2416
VSEARCH	0.95	clust.221	512.066	0.0175982	0.74209	Bacteria	Actinobacteria	Actinobacteria	Acidimicrobiales	NA	NA	NA	ASV980;ASV2057;ASV2112;ASV4492;ASV5219;ASV12157;ASV6068;ASV8919;ASV13810;ASV6888;ASV6556;ASV8142;ASV7916;ASV11946;ASV14189;ASV19530;ASV14212;ASV18655;ASV11656;ASV15984;ASV24560;ASV30583;ASV34220;ASV7881;ASV20185;ASV33079
VSEARCH	0.95	clust.222	8.05021	0.554145	0.904818	Bacteria	Verrucomicrobia	Verrucomicrobiae	Verrucomicrobiales	Verrucomicrobiaceae	Luteolibacter	NA	ASV1202;ASV6393;ASV7908;ASV12737;ASV26845;ASV20880;ASV23804
VSEARCH	0.95	clust.223	15.1288	0.955404	1	Bacteria	Acidobacteria	Acidobacteria_Gp3	Gp3	NA	NA	NA	ASV1525;ASV2006;ASV4199;ASV2671;ASV5917;ASV3030;ASV3261;ASV10133;ASV4498;ASV7060;ASV4872;ASV5894;ASV5511;ASV18466;ASV11540;ASV13539
VSEARCH	0.95	clust.224	NA	NA	NA	Bacteria	Actinobacteria	Actinobacteria	Acidimicrobiales	NA	NA	NA	ASV925;ASV15206;ASV19537
VSEARCH	0.95	clust.225	NA	NA	NA	Bacteria	Proteobacteria	Betaproteobacteria	NA	NA	NA	NA	ASV2078;ASV2668;ASV2387;ASV3856;ASV4339;ASV7856;ASV13111;ASV20841;ASV6134;ASV9710;ASV9326;ASV8352;ASV10024;ASV12528;ASV7827;ASV12456;ASV28197;ASV9205;ASV23213;ASV9778
VSEARCH	0.95	clust.226	259.628	0.489151	0.888738	Bacteria	Acidobacteria	Acidobacteria_Gp1	Gp1	NA	NA	NA	ASV2122;ASV2747;ASV2383;ASV2758;ASV5002;ASV5155;ASV6003;ASV2021;ASV4809;ASV5956;ASV7379;ASV5229;ASV11327;ASV8699;ASV8804;ASV11134;ASV15998;ASV6611;ASV13416;ASV13931;ASV21248;ASV10348;ASV14549;ASV7266;ASV17036;ASV18450;ASV19113;ASV39028;ASV27270
VSEARCH	0.95	clust.227	22.0711	0.918008	1	Bacteria	Bacteroidetes	Cytophagia	Cytophagales	Chryseolinea	NA	NA	ASV4289;ASV5307;ASV3670;ASV6538;ASV7633;ASV16250;ASV21587;ASV16930;ASV18765;ASV15251;ASV4886;ASV15509;ASV16606;ASV27831;ASV6218;ASV9759;ASV13630;ASV15841;ASV10602;ASV21273;ASV25741;ASV28539;ASV29265
VSEARCH	0.95	clust.228	211.986	0.462954	0.883113	Bacteria	Bacteroidetes	Flavobacteriia	Flavobacteriales	Flavobacteriaceae	Flavobacterium	NA	ASV518;ASV3383;ASV2208;ASV4900;ASV797;ASV6588;ASV2535;ASV4153;ASV30129;ASV11797;ASV2038;ASV22681;ASV30651;ASV11690;ASV26241;ASV14102;ASV14623;ASV26209;ASV37790;ASV6114
VSEARCH	0.95	clust.229	3.4315	0.715728	0.982243	Bacteria	Actinobacteria	Actinobacteria	Gaiellales	Gaiellaceae	Gaiella	NA	ASV769;ASV3078;ASV10991;ASV25474;ASV21247
VSEARCH	0.95	clust.230	2.48686	0.549345	0.904818	Bacteria	Proteobacteria	Betaproteobacteria	NA	NA	NA	NA	ASV1349;ASV4628;ASV18395;ASV16710;ASV5459;ASV6183;ASV10197;ASV5798;ASV20351;ASV22058;ASV37042
VSEARCH	0.95	clust.231	181.505	0.462954	0.883113	Bacteria	Proteobacteria	Alphaproteobacteria	Rhizobiales	NA	NA	NA	ASV1557;ASV1699;ASV5891;ASV3922;ASV10595;ASV12418;ASV17725;ASV12311;ASV6599;ASV15493;ASV16645;ASV10992;ASV22655;ASV20360;ASV38021;ASV23285;ASV33541;ASV36900
VSEARCH	0.95	clust.232	158.25	0.70203	0.971712	Bacteria	Proteobacteria	Deltaproteobacteria	Bdellovibrionales	Bacteriovoracaceae	Bacteriovorax	NA	ASV1344;ASV3178;ASV2199;ASV4041;ASV5825;ASV5876;ASV19289;ASV5931;ASV6493;ASV21514;ASV24972;ASV9569;ASV18475;ASV30603;ASV15471;ASV38724;ASV6139;ASV7307;ASV17056;ASV33761;ASV35389
VSEARCH	0.95	clust.233	1950.27	0.159184	0.779933	Bacteria	Proteobacteria	Alphaproteobacteria	Caulobacterales	Caulobacteraceae	NA	NA	ASV2075;ASV894;ASV763;ASV944;ASV1793;ASV1502;ASV1759;ASV2613;ASV1319;ASV1223;ASV1870;ASV2489;ASV2410;ASV6261;ASV2485;ASV2275;ASV2381;ASV5429;ASV13316;ASV4970;ASV5213;ASV7114;ASV9506;ASV6942;ASV12535;ASV4357;ASV11215;ASV6852;ASV17299;ASV9192;ASV10603;ASV10878;ASV17468;ASV17709;ASV18957;ASV9092;ASV15350;ASV17957;ASV20202;ASV31146;ASV16590;ASV17267;ASV20653;ASV25349;ASV27818;ASV28894;ASV29375
VSEARCH	0.95	clust.234	NA	NA	NA	Bacteria	Actinobacteria	Actinobacteria	Actinomycetales	NA	NA	NA	ASV447;ASV627;ASV16157;ASV9000;ASV11980;ASV2760
VSEARCH	0.95	clust.235	634.442	0.144586	0.779933	Bacteria	Bacteroidetes	Cytophagia	Cytophagales	Cytophagaceae	Emticicia	NA	ASV515;ASV1859;ASV2542;ASV972;ASV6187;ASV3081;ASV7658;ASV2170;ASV9844;ASV14615;ASV3655;ASV5684;ASV7524;ASV4300;ASV16610;ASV20672;ASV7632;ASV10978;ASV3459;ASV8725;ASV24639;ASV14151;ASV14684
VSEARCH	0.95	clust.236	677.227	0.972203	1	Bacteria	Verrucomicrobia	Spartobacteria	NA	NA	NA	NA	ASV637;ASV981;ASV2145;ASV945;ASV822;ASV2413;ASV3746;ASV1865;ASV3416;ASV2761;ASV4147;ASV10469;ASV16626;ASV4371;ASV5592;ASV8994;ASV6570;ASV8651;ASV6203;ASV7056;ASV7502;ASV9044;ASV30012;ASV6168;ASV8608;ASV11530;ASV12769;ASV20854;ASV22689;ASV5136;ASV6111;ASV9276;ASV10339;ASV11073;ASV12045;ASV2838;ASV7962;ASV8958;ASV12551;ASV14832;ASV7208;ASV9557;ASV11376;ASV13325;ASV14131;ASV15677;ASV18878;ASV11538;A…
VSEARCH	0.95	clust.237	536.399	0.411959	0.865861	Bacteria	Proteobacteria	Deltaproteobacteria	NA	NA	NA	NA	ASV1100;ASV1804;ASV2745;ASV7839;ASV4488;ASV8111;ASV13366;ASV11704;ASV9970;ASV11435;ASV2744;ASV7354;ASV18857;ASV11666;ASV20509;ASV27744;ASV7974;ASV8049;ASV11524;ASV12184;ASV12538;ASV13658;ASV18006;ASV8517;ASV13981;ASV17600;ASV26559;ASV6551;ASV9372;ASV12353;ASV13842;ASV16843;ASV17347;ASV20080;ASV9730
VSEARCH	0.95	clust.238	NA	NA	NA	Bacteria	Firmicutes	Negativicutes	Selenomonadales	Veillonellaceae	Pelosinus	NA	ASV1205;ASV2869;ASV3381
VSEARCH	0.95	clust.239	5.76845	0.830917	0.999689	Bacteria	Bacteroidetes	Cytophagia	Cytophagales	NA	NA	NA	ASV1382;ASV772;ASV7153;ASV10207;ASV6291;ASV15612;ASV16560;ASV20265;ASV6428;ASV13251;ASV18610;ASV31382;ASV6607;ASV17450;ASV6578
VSEARCH	0.95	clust.240	154.526	0.793821	0.991093	Bacteria	Bacteroidetes	Cytophagia	Cytophagales	Cytophagaceae	Hymenobacter	NA	ASV1831;ASV851;ASV1099;ASV2010;ASV2922;ASV953;ASV10083;ASV2685;ASV4464;ASV3957;ASV10149;ASV3087;ASV4065;ASV8755;ASV9490;ASV10504;ASV33320;ASV8657;ASV11078;ASV18364;ASV18446;ASV7427;ASV8149;ASV20168;ASV23684;ASV24688;ASV27931;ASV20946;ASV25813;ASV6354;ASV23456
VSEARCH	0.95	clust.241	NA	NA	NA	Bacteria	Proteobacteria	Alphaproteobacteria	Rhodospirillales	Acetobacteraceae	NA	NA	ASV527;ASV4421;ASV1504;ASV1584;ASV4884;ASV27441;ASV29828
VSEARCH	0.95	clust.242	NA	NA	NA	Bacteria	Proteobacteria	Gammaproteobacteria	Methylococcales	Methylococcaceae	Methyloparacoccus	NA	ASV884;ASV1288;ASV16621;ASV17994;ASV26746
VSEARCH	0.95	clust.243	40.9429	0.0479952	0.74209	Bacteria	Proteobacteria	NA	NA	NA	NA	NA	ASV1037;ASV2972;ASV1421;ASV1294;ASV7760;ASV4164;ASV6583;ASV12370;ASV16934;ASV17256;ASV9259;ASV24696;ASV16427;ASV23528;ASV24962;ASV30615;ASV17382
VSEARCH	0.95	clust.244	91.3856	0.209879	0.784824	Bacteria	Verrucomicrobia	NA	NA	NA	NA	NA	ASV1200;ASV1077;ASV9344;ASV3321;ASV7475;ASV6204;ASV7378;ASV3336;ASV6019;ASV6866;ASV6290;ASV18274;ASV10102;ASV11968;ASV35300;ASV5628;ASV6156;ASV6454;ASV6620;ASV11507;ASV11951;ASV10755;ASV10813;ASV13218;ASV5806;ASV6062;ASV12357;ASV18839;ASV28545;ASV21109;ASV6022;ASV9784;ASV10743;ASV13973;ASV26200;ASV27473;ASV31590
VSEARCH	0.95	clust.245	15353	0.0291971	0.74209	Bacteria	Proteobacteria	Alphaproteobacteria	Sphingomonadales	Sphingomonadaceae	Sphingomonas	NA	ASV785;ASV744;ASV2110;ASV2131;ASV2382;ASV1192;ASV3369;ASV2951;ASV2669;ASV3388;ASV4551;ASV2354;ASV2676;ASV2159;ASV3771;ASV4111;ASV649;ASV4708;ASV5748;ASV2119;ASV3513;ASV4052;ASV6810;ASV10888;ASV14979;ASV6041;ASV10613;ASV5121;ASV7010;ASV8625;ASV4120;ASV7704;ASV15867;ASV5561;ASV7069;ASV16233;ASV20200;ASV9829;ASV31100;ASV15649;ASV17678;ASV3989;ASV7277;ASV7891;ASV9647;ASV10760;ASV18076;ASV18856;ASV202…
VSEARCH	0.95	clust.246	2.1163	0.468353	0.885968	Bacteria	Verrucomicrobia	Spartobacteria	NA	NA	NA	NA	ASV990;ASV1106;ASV4752;ASV7005;ASV10295;ASV16654
VSEARCH	0.95	clust.247	NA	NA	NA	Bacteria	Bacteroidetes	Bacteroidia	Bacteroidales	Rikenellaceae	Mucinivorans	NA	ASV4166;ASV20530;ASV25835
VSEARCH	0.95	clust.248	NA	NA	NA	Bacteria	Bacteroidetes	NA	NA	NA	NA	NA	ASV4532;ASV3428;ASV7272;ASV21631;ASV15481;ASV17543;ASV39509
VSEARCH	0.95	clust.249	6.097	0.372863	0.856756	Bacteria	Verrucomicrobia	Spartobacteria	NA	NA	NA	NA	ASV1136;ASV823;ASV1140;ASV19691;ASV7110;ASV13224;ASV26966;ASV11372;ASV14370;ASV17837;ASV33395;ASV39130;ASV25920
VSEARCH	0.95	clust.250	78.2699	0.908509	0.999689	Bacteria	Proteobacteria	Gammaproteobacteria	NA	NA	NA	NA	ASV1738;ASV2775;ASV1577;ASV1753;ASV7776;ASV2154;ASV23550;ASV17367;ASV11840;ASV13236;ASV11857;ASV22452;ASV9218;ASV12872;ASV25567;ASV3555;ASV9961;ASV12549;ASV16485;ASV24196;ASV14732;ASV21503
VSEARCH	0.95	clust.251	565.818	0.059694	0.74209	Bacteria	Proteobacteria	Gammaproteobacteria	NA	NA	NA	NA	ASV872;ASV1478;ASV2011;ASV1806;ASV3101;ASV2510;ASV6438;ASV4588;ASV7835;ASV11582;ASV4907;ASV10511;ASV7673;ASV6260;ASV23207;ASV15379;ASV15521;ASV5753;ASV8661;ASV11392;ASV11860;ASV25494;ASV21231;ASV31407;ASV12175;ASV12921;ASV20548;ASV5412;ASV12024;ASV19650;ASV23193;ASV27132;ASV4779;ASV8339;ASV16025;ASV20904;ASV22031;ASV37489;ASV40042;ASV9758
VSEARCH	0.95	clust.252	8.76497	0.410559	0.865861	Bacteria	Proteobacteria	Betaproteobacteria	Burkholderiales	Burkholderiaceae	Chitinimonas	NA	ASV2342;ASV3688;ASV5195;ASV13181;ASV11918;ASV31662
VSEARCH	0.95	clust.253	NA	NA	NA	Bacteria	Chloroflexi	NA	NA	NA	NA	NA	ASV3342;ASV5996;ASV10654;ASV18746;ASV8128;ASV8016
VSEARCH	0.95	clust.254	NA	NA	NA	Bacteria	Proteobacteria	Gammaproteobacteria	Xanthomonadales	Sinobacteraceae	Nevskia	NA	ASV1782;ASV3893;ASV3888;ASV12377;ASV5736;ASV19881;ASV8411;ASV30920;ASV12276;ASV12685;ASV14995;ASV20075;ASV13774;ASV14165
VSEARCH	0.95	clust.255	1329.42	0.475952	0.888374	Bacteria	Proteobacteria	Alphaproteobacteria	Rhizobiales	Phyllobacteriaceae	NA	NA	ASV1208;ASV4112;ASV2845;ASV1706;ASV3057;ASV13821;ASV6930;ASV5911;ASV6773;ASV6862;ASV8595;ASV14252;ASV4334;ASV12978;ASV5681;ASV19876;ASV10473;ASV12961;ASV12250;ASV15390;ASV20800;ASV21639;ASV7014;ASV7121;ASV20556;ASV26985;ASV6573;ASV10588;ASV13084;ASV6943;ASV25020;ASV30007;ASV7185;ASV12585;ASV17691;ASV1851;ASV20244;ASV31425;ASV12042;ASV13113;ASV18638;ASV21208;ASV31715;ASV13370;ASV18708;ASV26673;ASV…
VSEARCH	0.95	clust.256	1449.8	0.167483	0.783891	Bacteria	Proteobacteria	Alphaproteobacteria	Rhodospirillales	Acetobacteraceae	NA	NA	ASV1442;ASV3765;ASV1769;ASV4534;ASV3683;ASV5089;ASV5408;ASV487;ASV19716;ASV6559;ASV11129;ASV6060;ASV8471;ASV13865;ASV5801;ASV17330;ASV22368;ASV16407;ASV13069;ASV13602;ASV17682;ASV31286;ASV11905;ASV18875;ASV11000;ASV18716;ASV27942;ASV11652;ASV27436;ASV34784
VSEARCH	0.95	clust.257	73.3718	0.0857914	0.74209	Bacteria	Actinobacteria	Actinobacteria	Acidimicrobiales	Iamiaceae	Aquihabitans	NA	ASV1751;ASV14653;ASV20081;ASV14431;ASV21935;ASV15971;ASV21221;ASV15030;ASV23895;ASV28320;ASV34708
VSEARCH	0.95	clust.258	5068.06	0.309369	0.826197	Bacteria	Actinobacteria	Actinobacteria	Actinomycetales	NA	NA	NA	ASV1254;ASV826;ASV1925;ASV2321;ASV1262;ASV3219;ASV5346;ASV1897;ASV1477;ASV3657;ASV6452;ASV7840;ASV12330;ASV7261;ASV25634;ASV8420;ASV10856;ASV12889;ASV4887;ASV9228;ASV10836;ASV22208;ASV14733;ASV15245;ASV18055;ASV31417;ASV14618;ASV17557;ASV23185;ASV25252;ASV37347;ASV39175;ASV19136;ASV19700;ASV23918;ASV24122;ASV26334;ASV27821;ASV29337
VSEARCH	0.95	clust.259	NA	NA	NA	Bacteria	Bacteroidetes	Sphingobacteriia	Sphingobacteriales	Chitinophagaceae	NA	NA	ASV1483;ASV9064;ASV7461;ASV12895;ASV28871;ASV39152
VSEARCH	0.95	clust.260	264.522	0.138786	0.779933	Bacteria	Proteobacteria	Deltaproteobacteria	Myxococcales	NA	NA	NA	ASV2138;ASV2816;ASV6034;ASV19107;ASV5986;ASV5504;ASV6248;ASV17205;ASV9199;ASV14402;ASV14989;ASV15321;ASV24175;ASV10869;ASV26916;ASV27302;ASV6110;ASV23318;ASV13123;ASV16847;ASV28867;ASV13052;ASV14178;ASV17666;ASV23435;ASV29942;ASV8315
VSEARCH	0.95	clust.261	NA	NA	NA	Bacteria	Bacteroidetes	Flavobacteriia	Flavobacteriales	Flavobacteriaceae	Flavobacterium	NA	ASV565;ASV8636;ASV8469;ASV7495;ASV13835;ASV16148;ASV17366;ASV14526;ASV33029;ASV5221
VSEARCH	0.95	clust.262	8.06861	0.812619	0.9987	Bacteria	Proteobacteria	Alphaproteobacteria	Rhizobiales	NA	NA	NA	ASV955;ASV1209;ASV3597;ASV19906;ASV9049;ASV9772;ASV20550;ASV23821;ASV19961;ASV37228
VSEARCH	0.95	clust.263	NA	NA	NA	Bacteria	Proteobacteria	Alphaproteobacteria	Rhodospirillales	Rhodospirillaceae	NA	NA	ASV6643;ASV2251;ASV6782;ASV18816;ASV10732;ASV10863
VSEARCH	0.95	clust.264	9.29486	0.975302	1	Bacteria	Bacteroidetes	Cytophagia	Cytophagales	NA	NA	NA	ASV671;ASV7671;ASV6335;ASV9757;ASV10653;ASV7844;ASV17507;ASV17569
VSEARCH	0.95	clust.265	2.01706	0.776422	0.987163	Bacteria	Actinobacteria	Actinobacteria	Actinomycetales	Corynebacteriaceae	Corynebacterium	NA	ASV2497;ASV3647;ASV5559;ASV19873
VSEARCH	0.95	clust.266	NA	NA	NA	Bacteria	Bacteroidetes	Sphingobacteriia	Sphingobacteriales	Chitinophagaceae	NA	NA	ASV2877;ASV11262;ASV2921;ASV11421;ASV6656;ASV14484;ASV18173;ASV12017;ASV14487;ASV17820;ASV19415;ASV25794;ASV28590
VSEARCH	0.95	clust.267	405.967	0.110289	0.74209	Bacteria	Bacteroidetes	Cytophagia	Cytophagales	Cytophagaceae	Spirosoma	NA	ASV1398;ASV3872;ASV4191;ASV9576;ASV17279;ASV11544;ASV8621;ASV14948;ASV23297
VSEARCH	0.95	clust.268	73.4788	0.0473953	0.74209	Bacteria	Chloroflexi	Anaerolineae	Anaerolineales	Anaerolineaceae	NA	NA	ASV4011;ASV10032;ASV5231;ASV4388;ASV9627;ASV8114;ASV23094;ASV3025;ASV19803;ASV14466;ASV20677;ASV23557;ASV12515;ASV13311;ASV18088;ASV23646
VSEARCH	0.95	clust.269	5.29712	0.909409	0.999689	Bacteria	Bacteroidetes	NA	NA	NA	NA	NA	ASV402;ASV552;ASV1239;ASV2423;ASV10441;ASV6864;ASV1891;ASV25452;ASV7372;ASV8871;ASV12075;ASV26775;ASV10331;ASV14306;ASV19307;ASV7046;ASV12139;ASV17684;ASV3318
VSEARCH	0.95	clust.270	176.533	0.488951	0.888738	Bacteria	Acidobacteria	Acidobacteria_Gp17	Gp17	NA	NA	NA	ASV1164;ASV1624;ASV3853;ASV1004;ASV2128;ASV1195;ASV5895;ASV13721;ASV20381;ASV2556;ASV10800;ASV12371;ASV7426;ASV16443;ASV27721;ASV16945;ASV3136;ASV19757;ASV20183;ASV10769;ASV15255;ASV23299;ASV24701;ASV25839;ASV26376;ASV38537
VSEARCH	0.95	clust.271	1.96243	0.50305	0.899152	Bacteria	Proteobacteria	Betaproteobacteria	Rhodocyclales	Rhodocyclaceae	NA	NA	ASV1385;ASV4154;ASV10753;ASV19902;ASV17681;ASV8382;ASV21803
VSEARCH	0.95	clust.272	18.7862	0.406459	0.865861	Bacteria	Proteobacteria	Alphaproteobacteria	Rhodospirillales	Rhodospirillaceae	NA	NA	ASV1732;ASV4206;ASV9068;ASV6371;ASV12366;ASV15915;ASV26791;ASV34802
VSEARCH	0.95	clust.273	101.503	0.877612	0.999689	Bacteria	Proteobacteria	Alphaproteobacteria	Rhizobiales	NA	NA	NA	ASV3118;ASV2016;ASV3621;ASV7027;ASV4817;ASV24975;ASV17159;ASV20105;ASV11543;ASV27165;ASV24945
VSEARCH	0.95	clust.274	528.236	0.426757	0.872738	Bacteria	Acidobacteria	Acidobacteria_Gp3	NA	NA	NA	NA	ASV1188;ASV1189;ASV2689;ASV1700;ASV1515;ASV2544;ASV2909;ASV5913;ASV1814;ASV4242;ASV4989;ASV3867;ASV11363;ASV5763;ASV2840;ASV7463;ASV10121;ASV10972;ASV11665;ASV2494;ASV5622;ASV9121;ASV11116;ASV17234;ASV21090;ASV8841;ASV27882;ASV33132;ASV27108;ASV39768;ASV4228;ASV6584;ASV17182;ASV34992;ASV5770;ASV7551;ASV7648;ASV8028;ASV18902;ASV23777;ASV4707
VSEARCH	0.95	clust.275	1.74714	0.90061	0.999689	Bacteria	Verrucomicrobia	Spartobacteria	NA	NA	NA	NA	ASV1203;ASV7917;ASV3586;ASV4566;ASV3033;ASV5123;ASV3950;ASV7544;ASV5766;ASV5318;ASV19296;ASV21337;ASV8228;ASV10362;ASV33525;ASV15065;ASV9599
VSEARCH	0.95	clust.276	242.384	0.907709	0.999689	Bacteria	Proteobacteria	Alphaproteobacteria	Sphingomonadales	Sphingomonadaceae	NA	NA	ASV1263;ASV369;ASV1670;ASV917;ASV1719;ASV416;ASV1848;ASV3495;ASV1184;ASV1758;ASV1258;ASV7981;ASV2857;ASV650;ASV6927;ASV4939;ASV5595;ASV5098;ASV5384;ASV3500;ASV5639;ASV8438;ASV12288;ASV2572;ASV9365;ASV10310;ASV12169;ASV12189;ASV24141;ASV10571;ASV11697;ASV23663;ASV26707;ASV40142
VSEARCH	0.95	clust.277	NA	NA	NA	Bacteria	Actinobacteria	Actinobacteria	Actinomycetales	Pseudonocardiaceae	NA	NA	ASV1274;ASV6341;ASV4698;ASV11127;ASV13915;ASV26626;ASV18024;ASV20955
VSEARCH	0.95	clust.278	13.696	0.0653935	0.74209	Bacteria	Proteobacteria	Deltaproteobacteria	Myxococcales	NA	NA	NA	ASV1394;ASV2615;ASV9477;ASV15371;ASV26613;ASV14398;ASV18023;ASV17680;ASV23499;ASV30624
VSEARCH	0.95	clust.279	NA	NA	NA	Bacteria	Verrucomicrobia	Opitutae	Puniceicoccales	Puniceicoccaceae	NA	NA	ASV2142;ASV3799;ASV4077;ASV1486;ASV8404;ASV18616;ASV35098;ASV7213
VSEARCH	0.95	clust.280	NA	NA	NA	Bacteria	Proteobacteria	Betaproteobacteria	NA	NA	NA	NA	ASV746;ASV1794;ASV4700;ASV7848;ASV28591;ASV36328;ASV19471
VSEARCH	0.95	clust.281	156.65	0.892011	0.999689	Bacteria	Actinobacteria	Actinobacteria	Actinomycetales	NA	NA	NA	ASV3526;ASV1014;ASV1551;ASV2034;ASV2555;ASV3438;ASV4569;ASV4186;ASV4058;ASV8192;ASV6407;ASV8911;ASV7070;ASV16833;ASV7112;ASV8925;ASV17436;ASV9028;ASV14996;ASV17604;ASV33044;ASV32676;ASV35136;ASV6016;ASV14442;ASV28280;ASV38694
VSEARCH	0.95	clust.282	1388.78	0.237076	0.784824	Bacteria	Actinobacteria	Actinobacteria	Acidimicrobiales	NA	NA	NA	ASV877;ASV1225;ASV1537;ASV1091;ASV1272;ASV3009;ASV3652;ASV3682;ASV7987;ASV5746;ASV6325;ASV8450;ASV10943;ASV15131;ASV17772;ASV7599;ASV10342;ASV21620;ASV8797;ASV12536;ASV16088;ASV18748;ASV9680;ASV19865
VSEARCH	0.95	clust.283	295.052	0.314869	0.829189	Bacteria	Proteobacteria	Alphaproteobacteria	NA	NA	NA	NA	ASV1083;ASV1410;ASV6716;ASV5945;ASV11605;ASV10777;ASV5598;ASV3094;ASV16964;ASV10509;ASV9284;ASV25699;ASV5626;ASV14708;ASV15425;ASV16971;ASV19262;ASV13079;ASV8649;ASV22584;ASV7584;ASV13349;ASV13845;ASV18948;ASV8817;ASV13268;ASV22074;ASV29949
VSEARCH	0.95	clust.284	3.71189	0.875212	0.999689	Bacteria	Proteobacteria	Gammaproteobacteria	NA	NA	NA	NA	ASV1234;ASV1545;ASV1625;ASV4019;ASV3248;ASV3802;ASV21095;ASV5872;ASV7366;ASV20213;ASV15600;ASV20836;ASV16905;ASV17686;ASV4392
VSEARCH	0.95	clust.285	736.262	0.158284	0.779933	Bacteria	Proteobacteria	Alphaproteobacteria	Rhodospirillales	Acetobacteraceae	NA	NA	ASV1316;ASV2116;ASV2054;ASV2002;ASV2169;ASV2780;ASV2243;ASV2215;ASV4653;ASV3357;ASV3979;ASV2101;ASV5110;ASV3759;ASV4577;ASV4629;ASV5166;ASV6774;ASV10412;ASV26151;ASV5180;ASV4010;ASV5061;ASV11087;ASV13943;ASV7264;ASV13364;ASV10456;ASV31042;ASV9187;ASV11894;ASV12348;ASV13315;ASV22708;ASV10616;ASV13734;ASV14077;ASV14922;ASV19918;ASV11188;ASV22727;ASV25354;ASV17302;ASV20715;ASV21713;ASV38324;ASV39129
VSEARCH	0.95	clust.286	NA	NA	NA	Bacteria	Acidobacteria	Acidobacteria_Gp1	Acidicapsa	NA	NA	NA	ASV1710;ASV8190;ASV3400;ASV5149;ASV14791;ASV10292;ASV13172
VSEARCH	0.95	clust.287	34.3981	0.374563	0.856756	Bacteria	Bacteroidetes	Cytophagia	Cytophagales	Cytophagaceae	Emticicia	NA	ASV2037;ASV3130;ASV13551;ASV21049;ASV28040
VSEARCH	0.95	clust.288	NA	NA	NA	Bacteria	Firmicutes	Bacilli	Lactobacillales	Lactobacillaceae	Lactobacillus	NA	ASV2129;ASV5862;ASV13245
VSEARCH	0.95	clust.289	155.56	0.00689931	0.44747	Bacteria	Proteobacteria	Alphaproteobacteria	Rhodospirillales	NA	NA	NA	ASV2851;ASV2076;ASV5004;ASV4102;ASV4818;ASV2246;ASV3719;ASV4502;ASV11016;ASV16839;ASV23845;ASV12252;ASV13874;ASV16197
VSEARCH	0.95	clust.290	11.087	0.275272	0.793846	Bacteria	Proteobacteria	Alphaproteobacteria	Rhodospirillales	Rhodospirillaceae	NA	NA	ASV2992;ASV3874;ASV6251;ASV1917;ASV3721;ASV4221;ASV23214;ASV4284;ASV4706;ASV5992;ASV15844;ASV6887;ASV12226;ASV14192;ASV20259;ASV17022;ASV13689;ASV9426
VSEARCH	0.95	clust.291	20.0923	0.718928	0.983113	Bacteria	Chloroflexi	Anaerolineae	Anaerolineales	Anaerolineaceae	NA	NA	ASV676;ASV3121;ASV9109;ASV9076;ASV15058;ASV20748;ASV7857;ASV10364;ASV31785;ASV14593;ASV13917;ASV21810;ASV7716
VSEARCH	0.95	clust.292	NA	NA	NA	Bacteria	Bacteroidetes	Flavobacteriia	Flavobacteriales	Cryomorphaceae	NA	NA	ASV924;ASV2771;ASV2264;ASV7476;ASV25841;ASV6784
VSEARCH	0.95	clust.293	5.68968	0.753225	0.987163	Bacteria	Proteobacteria	NA	NA	NA	NA	NA	ASV1868;ASV1535;ASV12901;ASV3420;ASV20326;ASV36409;ASV10976
VSEARCH	0.95	clust.294	44.2803	0.815218	0.9987	Bacteria	Proteobacteria	Deltaproteobacteria	Desulfovibrionales	Desulfovibrionaceae	NA	NA	ASV2061;ASV8858;ASV13972;ASV15268
VSEARCH	0.95	clust.295	189.024	0.925607	1	Bacteria	Proteobacteria	Betaproteobacteria	Burkholderiales	Alcaligenaceae	NA	NA	ASV3252;ASV3580;ASV1691;ASV3554;ASV3627;ASV5387;ASV7171;ASV4630;ASV1740;ASV3690;ASV1590;ASV2954;ASV10268;ASV3852;ASV30333;ASV7723;ASV15339;ASV19376;ASV15003;ASV9805;ASV13186;ASV36627;ASV9906;ASV35290
VSEARCH	0.95	clust.296	5.00142	0.532147	0.904818	Bacteria	Proteobacteria	Gammaproteobacteria	Xanthomonadales	Sinobacteraceae	NA	NA	ASV1002;ASV1066;ASV6745;ASV7758;ASV7546;ASV6878;ASV19722;ASV27728;ASV6739
VSEARCH	0.95	clust.297	4.19955	0.773123	0.987163	Bacteria	Proteobacteria	Deltaproteobacteria	NA	NA	NA	NA	ASV1306;ASV2627;ASV4231;ASV5658;ASV6065;ASV7707;ASV15218;ASV25050
VSEARCH	0.95	clust.298	NA	NA	NA	Bacteria	Actinobacteria	Actinobacteria	Actinomycetales	NA	NA	NA	ASV225;ASV2097;ASV2664;ASV7256
VSEARCH	0.95	clust.299	NA	NA	NA	Bacteria	Chloroflexi	Anaerolineae	Anaerolineales	Anaerolineaceae	NA	NA	ASV1238;ASV26167;ASV35617;ASV16452;ASV27216;ASV25954;ASV29101;ASV9306
VSEARCH	0.95	clust.300	785.635	0.830517	0.999689	Bacteria	Proteobacteria	Alphaproteobacteria	Sphingomonadales	NA	NA	NA	ASV948;ASV4193;ASV2444;ASV5538;ASV2839;ASV5169;ASV3595;ASV3358;ASV13601;ASV6734;ASV7953;ASV2258;ASV5999;ASV11949;ASV3117;ASV16662;ASV6429;ASV10941;ASV11168;ASV13580;ASV14523;ASV11341;ASV23422;ASV15563;ASV19242;ASV9309;ASV15017;ASV30876;ASV32045;ASV33113;ASV16517;ASV27004;ASV28574;ASV29075;ASV6163;ASV27439;ASV37433
VSEARCH	0.95	clust.301	1.74502	1	1	Bacteria	Proteobacteria	Betaproteobacteria	NA	NA	NA	NA	ASV914;ASV7535;ASV3427;ASV17240;ASV15121;ASV11849;ASV8422;ASV10959;ASV1273;ASV18949;ASV29391;ASV7798;ASV10718;ASV13449;ASV14194;ASV20877;ASV2429;ASV28460;ASV6948;ASV8445;ASV14358;ASV17598;ASV17988;ASV19121;ASV19938;ASV20923;ASV29301;ASV38232;ASV5923;ASV7206;ASV12755;ASV13957;ASV14541;ASV15309;ASV19244;ASV23908;ASV31914
VSEARCH	0.95	clust.302	174.895	0.889511	0.999689	Bacteria	Proteobacteria	Alphaproteobacteria	Sphingomonadales	Sphingomonadaceae	NA	NA	ASV1651;ASV3687;ASV2031;ASV1358;ASV10593;ASV2903;ASV5474;ASV4015;ASV7136;ASV7657;ASV11004;ASV6618;ASV13801;ASV8012;ASV24943;ASV26980;ASV28285;ASV30307
VSEARCH	0.95	clust.303	139.547	0.753825	0.987163	Bacteria	Bacteroidetes	Flavobacteriia	Flavobacteriales	Cryomorphaceae	Fluviicola	NA	ASV3368;ASV3633;ASV1165;ASV2202;ASV2194;ASV12133;ASV4144;ASV8596;ASV11715;ASV21839;ASV36217;ASV25913;ASV16593;ASV18537
VSEARCH	0.95	clust.304	NA	NA	NA	Bacteria	Actinobacteria	Actinobacteria	Actinomycetales	NA	NA	NA	ASV667;ASV1435;ASV12976;ASV14083;ASV4424;ASV3265;ASV4442
VSEARCH	0.95	clust.305	124.884	0.349365	0.856756	Bacteria	Proteobacteria	Deltaproteobacteria	Myxococcales	Cystobacteraceae	Anaeromyxobacter	NA	ASV1050;ASV2830;ASV3017;ASV1305;ASV3664;ASV1408;ASV6032;ASV5919;ASV10211
VSEARCH	0.95	clust.306	48.2971	0.611339	0.943835	Bacteria	Proteobacteria	Betaproteobacteria	NA	NA	NA	NA	ASV3380;ASV3505;ASV5270;ASV7814;ASV6674;ASV7456;ASV13560;ASV9322;ASV24777;ASV3482;ASV6635;ASV8844;ASV11515;ASV7228;ASV12957;ASV13360;ASV16492;ASV21864;ASV23311;ASV24073;ASV3307;ASV8970
VSEARCH	0.95	clust.307	NA	NA	NA	Bacteria	Proteobacteria	Alphaproteobacteria	Rhizobiales	NA	NA	NA	ASV5262;ASV1466;ASV7063;ASV8945;ASV13722;ASV14905;ASV11414;ASV24197;ASV30714;ASV9507;ASV15676;ASV17733;ASV25095;ASV9704
VSEARCH	0.95	clust.308	28.9288	0.742726	0.985465	Bacteria	Gemmatimonadetes	Gemmatimonadetes	Gemmatimonadales	Gemmatimonadaceae	Gemmatimonas	NA	ASV775;ASV6344;ASV6673;ASV9329;ASV2516;ASV4222;ASV9522;ASV18818;ASV4898;ASV7837;ASV22949;ASV15781;ASV10912;ASV12855;ASV34832
VSEARCH	0.95	clust.309	38.2237	0.816118	0.9987	Bacteria	Proteobacteria	Betaproteobacteria	NA	NA	NA	NA	ASV796;ASV2631;ASV10445;ASV4736;ASV13104;ASV11579;ASV25961;ASV8295;ASV9029;ASV14714;ASV26361;ASV37444;ASV12703;ASV16451;ASV16678;ASV21909;ASV23670;ASV5760;ASV14707;ASV15285;ASV16234;ASV24290;ASV30419
VSEARCH	0.95	clust.310	108.425	0.369563	0.856756	Bacteria	Proteobacteria	Alphaproteobacteria	Rhodospirillales	Rhodospirillaceae	NA	NA	ASV929;ASV1637;ASV2638;ASV3282;ASV7211;ASV13947;ASV4693;ASV5860;ASV23166;ASV8368;ASV8675;ASV26779;ASV28118;ASV10014;ASV10738;ASV14444;ASV21572
VSEARCH	0.95	clust.311	NA	NA	NA	Bacteria	Bacteroidetes	Sphingobacteriia	Sphingobacteriales	Rhodothermaceae	Rubrivirga	NA	ASV1988;ASV7800;ASV18460
VSEARCH	0.95	clust.312	52.5635	0.927707	1	Bacteria	Proteobacteria	Alphaproteobacteria	Rhizobiales	Phyllobacteriaceae	NA	NA	ASV2033;ASV1372;ASV4614;ASV14738;ASV12194;ASV8535;ASV10567;ASV22700;ASV18677;ASV30208
VSEARCH	0.95	clust.313	1.24109	0.482852	0.888738	Bacteria	Firmicutes	Negativicutes	Selenomonadales	Veillonellaceae	NA	NA	ASV3012;ASV4889;ASV11151
VSEARCH	0.95	clust.314	NA	NA	NA	Bacteria	Chloroflexi	NA	NA	NA	NA	NA	ASV3699;ASV14483;ASV40145
VSEARCH	0.95	clust.315	1128.25	0.0462954	0.74209	Bacteria	Proteobacteria	Alphaproteobacteria	Rhizobiales	Hyphomicrobiaceae	NA	NA	ASV1524;ASV4049;ASV1543;ASV2161;ASV2408;ASV2369;ASV4797;ASV4017;ASV10187;ASV2292;ASV2749;ASV4305;ASV15570;ASV6312;ASV10386;ASV3052;ASV6119;ASV9173;ASV10528;ASV12160;ASV7454;ASV8407;ASV6037;ASV8205;ASV11929;ASV14429;ASV21171;ASV12496;ASV18511;ASV28657;ASV12197;ASV12751;ASV13154;ASV22035;ASV22291;ASV25944;ASV26348;ASV29254;ASV9801;ASV10742;ASV12473;ASV16020;ASV18779;ASV19626;ASV20179;ASV22538;ASV26…
VSEARCH	0.95	clust.316	1352.21	0.888311	0.999689	Bacteria	Verrucomicrobia	Opitutae	Opitutales	Opitutaceae	Opitutus	NA	ASV1717;ASV2294;ASV4064;ASV8046;ASV4030;ASV4813;ASV3356;ASV3407;ASV3809;ASV4649;ASV9399;ASV4966;ASV12797;ASV2642;ASV10373;ASV11112;ASV4450;ASV8660;ASV21898;ASV10845;ASV11052;ASV15607;ASV16038;ASV16515;ASV17496;ASV4692;ASV6339;ASV8648;ASV9606;ASV10556;ASV13641;ASV4515;ASV9266;ASV16196;ASV24005;ASV25700;ASV6415;ASV8721;ASV9108;ASV10337;ASV11442;ASV13590;ASV18452;ASV19349;ASV24088;ASV3138;ASV15396;A…
VSEARCH	0.95	clust.317	NA	NA	NA	Bacteria	Proteobacteria	Alphaproteobacteria	Rhodospirillales	Acetobacteraceae	NA	NA	ASV1854;ASV1245;ASV1270;ASV5391;ASV7232;ASV8623;ASV6333;ASV11686;ASV15555;ASV16603;ASV11984;ASV6609
VSEARCH	0.95	clust.318	161.127	0.123888	0.755986	Bacteria	Proteobacteria	Alphaproteobacteria	Sphingomonadales	Sphingomonadaceae	NA	NA	ASV2876;ASV15302;ASV13192;ASV8758;ASV35869
VSEARCH	0.95	clust.319	NA	NA	NA	Bacteria	Bacteroidetes	Sphingobacteriia	Sphingobacteriales	Chitinophagaceae	NA	NA	ASV1509;ASV19278;ASV6514;ASV7693;ASV8588;ASV8893;ASV19907;ASV28251;ASV18386;ASV18919;ASV24538
VSEARCH	0.95	clust.320	4.1687	0.876512	0.999689	Bacteria	Proteobacteria	Betaproteobacteria	Rhodocyclales	Rhodocyclaceae	NA	NA	ASV1592;ASV1383;ASV1390;ASV926;ASV2394;ASV2452;ASV20872;ASV27928
VSEARCH	0.95	clust.321	NA	NA	NA	Bacteria	Proteobacteria	Deltaproteobacteria	Syntrophobacterales	Syntrophaceae	Smithella	NA	ASV765;ASV1573;ASV24504;ASV27715
VSEARCH	0.95	clust.322	39.9987	0.690231	0.96709	Bacteria	Bacteroidetes	Sphingobacteriia	Sphingobacteriales	Sphingobacteriaceae	Mucilaginibacter	NA	ASV2767;ASV5086;ASV13609;ASV6526;ASV8243;ASV3894;ASV8987;ASV13675;ASV28577;ASV18431;ASV13011
VSEARCH	0.95	clust.323	5.45178	0.109789	0.74209	Bacteria	candidate_division_WPS-2	NA	NA	NA	NA	NA	ASV3237;ASV1757;ASV1875;ASV2568;ASV3779;ASV7597;ASV10996;ASV20460
VSEARCH	0.95	clust.324	153.567	0.183582	0.784824	Bacteria	Proteobacteria	Deltaproteobacteria	NA	NA	NA	NA	ASV3611;ASV4378;ASV13024;ASV14437;ASV8722
VSEARCH	0.95	clust.325	NA	NA	NA	Bacteria	Bacteroidetes	Flavobacteriia	Flavobacteriales	Flavobacteriaceae	NA	NA	ASV431;ASV6727;ASV3376;ASV36089
VSEARCH	0.95	clust.326	NA	NA	NA	Bacteria	Acidobacteria	Acidobacteria_Gp1	NA	NA	NA	NA	ASV4587;ASV3191;ASV5485;ASV14949;ASV10933
VSEARCH	0.95	clust.327	NA	NA	NA	Bacteria	Spirochaetes	Spirochaetia	Spirochaetales	Spirochaetaceae	Spirochaeta	NA	ASV1109;ASV1242;ASV9777;ASV13139;ASV16550;ASV4791;ASV30668
VSEARCH	0.95	clust.328	NA	NA	NA	Bacteria	Proteobacteria	Betaproteobacteria	NA	NA	NA	NA	ASV1146;ASV4087;ASV6164;ASV13698;ASV21028
VSEARCH	0.95	clust.329	49.221	0.885011	0.999689	Bacteria	Actinobacteria	Actinobacteria	Solirubrobacterales	NA	NA	NA	ASV1564;ASV1635;ASV2705;ASV2886;ASV3280;ASV3295;ASV10951;ASV4659;ASV18278;ASV3826;ASV9654;ASV13950;ASV11365;ASV9468;ASV13189;ASV22081;ASV15631;ASV36402;ASV6471;ASV11970;ASV16869
VSEARCH	0.95	clust.330	NA	NA	NA	Bacteria	Proteobacteria	Betaproteobacteria	Neisseriales	Neisseriaceae	Chitinibacter	NA	ASV2092;ASV4745;ASV5700;ASV27238
VSEARCH	0.95	clust.331	10.5328	0.176682	0.784824	Bacteria	Bacteroidetes	Sphingobacteriia	Sphingobacteriales	Chitinophagaceae	NA	NA	ASV3446;ASV11264;ASV2736;ASV4712;ASV4286;ASV10703;ASV16118;ASV19643;ASV15765;ASV16133
VSEARCH	0.95	clust.332	NA	NA	NA	Bacteria	Acidobacteria	Acidobacteria_Gp1	NA	NA	NA	NA	ASV3559;ASV5224;ASV17942
VSEARCH	0.95	clust.333	89.2087	0.0336966	0.74209	Bacteria	Proteobacteria	Deltaproteobacteria	Myxococcales	NA	NA	NA	ASV1600;ASV1862;ASV2045;ASV3363;ASV16253;ASV20329;ASV23399
VSEARCH	0.95	clust.334	NA	NA	NA	Bacteria	Bacteroidetes	NA	NA	NA	NA	NA	ASV2562;ASV10604;ASV25828;ASV8298
VSEARCH	0.95	clust.335	190.326	0.0588941	0.74209	Bacteria	Proteobacteria	Alphaproteobacteria	Rhizobiales	Hyphomicrobiaceae	Pedomicrobium	NA	ASV3058;ASV3608;ASV3263;ASV3188;ASV1544;ASV3186;ASV5442;ASV3968;ASV4137;ASV22682;ASV5997;ASV10977;ASV14463;ASV15617;ASV11329;ASV12979;ASV8602;ASV19460;ASV18356;ASV15081;ASV22285;ASV8196;ASV17990;ASV19047;ASV19051;ASV24237;ASV14242;ASV14451;ASV15822;ASV16901;ASV24984
VSEARCH	0.95	clust.336	NA	NA	NA	Bacteria	Actinobacteria	Actinobacteria	Actinomycetales	Nocardiaceae	NA	NA	ASV3092;ASV3634;ASV8759
VSEARCH	0.95	clust.337	448.477	0.375562	0.856756	Bacteria	Proteobacteria	Alphaproteobacteria	Rhizobiales	NA	NA	NA	ASV4114;ASV7816;ASV8551;ASV8773;ASV19670;ASV9853;ASV13637;ASV8781;ASV7628;ASV26478;ASV12446;ASV34724;ASV14057;ASV27117;ASV14983;ASV18874;ASV25603
VSEARCH	0.95	clust.338	NA	NA	NA	Bacteria	Proteobacteria	Alphaproteobacteria	Rhodospirillales	Acetobacteraceae	NA	NA	ASV863;ASV4444;ASV11643;ASV31493;ASV12143;ASV28287
VSEARCH	0.95	clust.339	3.08842	0.218678	0.784824	Bacteria	Verrucomicrobia	Spartobacteria	NA	NA	NA	NA	ASV1107;ASV5240;ASV4090;ASV6136;ASV7946;ASV20321;ASV20950;ASV10807;ASV13149;ASV30575
VSEARCH	0.95	clust.340	41.0748	0.553045	0.904818	Bacteria	Verrucomicrobia	Subdivision3	NA	NA	NA	NA	ASV1362;ASV12427;ASV9022;ASV26595;ASV6309;ASV6615;ASV22091;ASV13974;ASV14253;ASV9475;ASV34280;ASV18665;ASV18781;ASV21813;ASV34690;ASV5706;ASV6818;ASV7924;ASV11014;ASV17662;ASV2512;ASV29103;ASV32020;ASV39713;ASV12533;ASV14994;ASV16510;ASV17646;ASV22736;ASV30447;ASV31809;ASV33762
VSEARCH	0.95	clust.341	17.6343	0.327767	0.840714	Bacteria	Proteobacteria	Alphaproteobacteria	NA	NA	NA	NA	ASV2201;ASV2505;ASV9404;ASV9888;ASV3372;ASV16462;ASV7007;ASV9008;ASV15299;ASV9167;ASV17567;ASV32551;ASV17416;ASV12849;ASV25378
VSEARCH	0.95	clust.342	28.9727	0.267273	0.793846	Bacteria	Proteobacteria	Alphaproteobacteria	Rhodospirillales	Acetobacteraceae	NA	NA	ASV2480;ASV6530;ASV10930;ASV8607;ASV18762;ASV10152;ASV7464
VSEARCH	0.95	clust.343	1363.37	0.535546	0.904818	Bacteria	Proteobacteria	Alphaproteobacteria	Rhizobiales	NA	NA	NA	ASV2507;ASV1798;ASV3819;ASV3999;ASV2547;ASV4530;ASV6858;ASV5167;ASV9749;ASV7641;ASV11866;ASV16062;ASV8914;ASV15625;ASV6277;ASV9331;ASV11473;ASV9332;ASV13926;ASV8018;ASV8106;ASV8274;ASV8747;ASV9698;ASV11434;ASV7529;ASV10332;ASV12207;ASV22409;ASV8727;ASV17328;ASV28599;ASV39839;ASV6675;ASV8143;ASV8756;ASV35999;ASV37255;ASV9220;ASV10840;ASV17899;ASV23862;ASV26782
VSEARCH	0.95	clust.344	134.678	0.107989	0.74209	Bacteria	Gemmatimonadetes	Gemmatimonadetes	Gemmatimonadales	Gemmatimonadaceae	Gemmatimonas	NA	ASV2699;ASV17212;ASV6919;ASV21052;ASV24820;ASV21276;ASV21570
VSEARCH	0.95	clust.345	1.56014	0.880912	0.999689	Bacteria	Actinobacteria	Actinobacteria	Actinomycetales	Nocardioidaceae	NA	NA	ASV3035;ASV3266;ASV6057;ASV7779;ASV12919;ASV13750
VSEARCH	0.95	clust.346	NA	NA	NA	Bacteria	Bacteroidetes	Cytophagia	Cytophagales	Cytophagaceae	NA	NA	ASV3232;ASV1490;ASV35077;ASV8774
VSEARCH	0.95	clust.347	NA	NA	NA	Bacteria	Gemmatimonadetes	Gemmatimonadetes	Gemmatimonadales	Gemmatimonadaceae	Gemmatimonas	NA	ASV4125;ASV3299;ASV15893
VSEARCH	0.95	clust.348	45.934	0.254975	0.784824	Bacteria	Firmicutes	Clostridia	Clostridiales	Lachnospiraceae	Clostridium_XlVa	NA	ASV5328;ASV5883;ASV18679;ASV25125
VSEARCH	0.95	clust.349	160.354	0.555344	0.904818	Bacteria	Proteobacteria	Alphaproteobacteria	NA	NA	NA	NA	ASV870;ASV3373;ASV2688;ASV3824;ASV5286;ASV3470;ASV5489;ASV13825;ASV4623;ASV5447;ASV11935;ASV10266;ASV4837;ASV9982;ASV31628;ASV10819;ASV16198;ASV9235;ASV4288;ASV8332;ASV16193;ASV21453;ASV24833
VSEARCH	0.95	clust.350	6.11759	0.221478	0.784824	Bacteria	Verrucomicrobia	Subdivision3	NA	NA	NA	NA	ASV1290;ASV1945;ASV6368;ASV8531;ASV6201;ASV3000;ASV10383;ASV13986;ASV12388;ASV13948;ASV15235;ASV25456;ASV35442
VSEARCH	0.95	clust.351	NA	NA	NA	Bacteria	Proteobacteria	Gammaproteobacteria	Enterobacteriales	Enterobacteriaceae	NA	NA	ASV1915;ASV3836;ASV19140;ASV15787;ASV32057
VSEARCH	0.95	clust.352	NA	NA	NA	Bacteria	Actinobacteria	NA	NA	NA	NA	NA	ASV3541;ASV1943;ASV15004;ASV18906;ASV10697;ASV11826;ASV13526;ASV12150;ASV19206
VSEARCH	0.95	clust.353	5.99707	0.352465	0.856756	Bacteria	Gemmatimonadetes	Gemmatimonadetes	Gemmatimonadales	Gemmatimonadaceae	Gemmatimonas	NA	ASV3711;ASV3093;ASV4348;ASV12557;ASV14517;ASV18763
VSEARCH	0.95	clust.354	NA	NA	NA	Bacteria	Proteobacteria	Alphaproteobacteria	Rhodospirillales	Rhodospirillaceae	Dongia	NA	ASV1407;ASV8433;ASV8262;ASV7361;ASV8883;ASV11808;ASV17245;ASV18054;ASV15039;ASV13093
VSEARCH	0.95	clust.355	1.0894	0.0672933	0.74209	Bacteria	Actinobacteria	Actinobacteria	Actinomycetales	Intrasporangiaceae	Aquipuribacter	NA	ASV2163;ASV3414;ASV8534;ASV24634
VSEARCH	0.95	clust.356	923.156	0.0385961	0.74209	Bacteria	Proteobacteria	Alphaproteobacteria	Rhodospirillales	Acetobacteraceae	NA	NA	ASV2349;ASV2525;ASV2178;ASV4472;ASV5541;ASV9142;ASV2371;ASV5371;ASV9965;ASV5450;ASV7318;ASV5611;ASV7703;ASV8565;ASV5304;ASV6369;ASV7623;ASV11216;ASV13122;ASV4564;ASV7973;ASV9884;ASV6501;ASV12433;ASV13554;ASV16922;ASV27291;ASV27985;ASV9938;ASV13780;ASV15636;ASV19351;ASV20762;ASV23873;ASV7738;ASV10327;ASV37434;ASV7674
VSEARCH	0.95	clust.357	0.260936	0.517248	0.904818	Bacteria	Proteobacteria	Alphaproteobacteria	Rhodospirillales	Rhodospirillaceae	NA	NA	ASV2455;ASV2293;ASV6897;ASV6798;ASV8677;ASV14288;ASV39503;ASV29830;ASV33135
VSEARCH	0.95	clust.358	154.761	0.457354	0.883113	Bacteria	Acidobacteria	Acidobacteria_Gp17	Gp17	NA	NA	NA	ASV2459;ASV4957;ASV4544;ASV10564;ASV3557;ASV8658;ASV15918;ASV16464;ASV3637;ASV18936;ASV9084;ASV19765;ASV6106;ASV10427;ASV17030;ASV11871;ASV9748;ASV9763;ASV21762;ASV11746;ASV17230;ASV17689;ASV19358;ASV7011;ASV18424;ASV18770;ASV22384;ASV24864;ASV7436
VSEARCH	0.95	clust.359	388.758	0.658734	0.96709	Bacteria	Bacteroidetes	Flavobacteriia	Flavobacteriales	Cryomorphaceae	Fluviicola	NA	ASV5077;ASV1467;ASV3982;ASV15472;ASV5935;ASV7496;ASV10529;ASV13649;ASV8414;ASV30086;ASV12463;ASV18289;ASV16442;ASV15580;ASV20770
VSEARCH	0.95	clust.360	52.16	0.676132	0.96709	Bacteria	Proteobacteria	Gammaproteobacteria	Methylococcales	Methylococcaceae	Methylomonas	NA	ASV2711;ASV9208;ASV5395;ASV6286;ASV7591;ASV22907;ASV21824;ASV14170;ASV5505;ASV18463
VSEARCH	0.95	clust.361	617.673	0.477452	0.888374	Bacteria	Actinobacteria	Actinobacteria	Actinomycetales	Propionibacteriaceae	NA	NA	ASV3533;ASV3904;ASV4808;ASV4850;ASV7520;ASV5634;ASV12581;ASV12885;ASV7175;ASV9042;ASV16255;ASV17940;ASV5623;ASV19423;ASV10907;ASV33427;ASV10685;ASV31365;ASV19571;ASV33976
VSEARCH	0.95	clust.362	11.0718	0.437356	0.878583	Bacteria	Actinobacteria	Actinobacteria	Actinomycetales	Catenulisporaceae	Catenulispora	NA	ASV3658;ASV4195;ASV2763;ASV5882;ASV17664;ASV21125;ASV30053
VSEARCH	0.95	clust.363	NA	NA	NA	Bacteria	Bacteroidetes	Sphingobacteriia	Sphingobacteriales	Chitinophagaceae	NA	NA	ASV1576;ASV2435;ASV9818;ASV14946;ASV3412;ASV3566;ASV11836;ASV14800;ASV29728;ASV14589;ASV20146;ASV20475;ASV7300;ASV11908;ASV12930;ASV33563
VSEARCH	0.95	clust.364	16.5001	0.416558	0.867511	Bacteria	Proteobacteria	Deltaproteobacteria	Myxococcales	NA	NA	NA	ASV2164;ASV7339;ASV10650;ASV11812;ASV23200;ASV21563
VSEARCH	0.95	clust.365	NA	NA	NA	Bacteria	Proteobacteria	NA	NA	NA	NA	NA	ASV1181;ASV1709;ASV8838
VSEARCH	0.95	clust.366	NA	NA	NA	Bacteria	Chloroflexi	Thermomicrobia	Sphaerobacterales	Sphaerobacteraceae	Nitrolancea	NA	ASV14185;ASV11765;ASV30568;ASV21699
VSEARCH	0.95	clust.367	NA	NA	NA	Bacteria	Proteobacteria	Deltaproteobacteria	Syntrophobacterales	Syntrophaceae	Smithella	NA	ASV1889;ASV1583;ASV7934;ASV20790;ASV10936;ASV8508;ASV4318;ASV8685
VSEARCH	0.95	clust.368	NA	NA	NA	Bacteria	Bacteroidetes	Sphingobacteriia	Sphingobacteriales	Chitinophagaceae	NA	NA	ASV3349;ASV38100;ASV14282;ASV38397
VSEARCH	0.95	clust.369	NA	NA	NA	Bacteria	Actinobacteria	NA	NA	NA	NA	NA	ASV4415;ASV1629;ASV4728;ASV4302;ASV11493;ASV8015
VSEARCH	0.95	clust.370	NA	NA	NA	Bacteria	Proteobacteria	Deltaproteobacteria	Desulfobacterales	Desulfobacteraceae	NA	NA	ASV1086;ASV3884;ASV8395;ASV11113
VSEARCH	0.95	clust.371	109.384	0.271973	0.793846	Bacteria	Proteobacteria	Betaproteobacteria	NA	NA	NA	NA	ASV1098;ASV1453;ASV1952;ASV2564;ASV13789;ASV11921;ASV19975;ASV20376;ASV24685;ASV8123;ASV16538;ASV16782;ASV9484
VSEARCH	0.95	clust.372	NA	NA	NA	Bacteria	Proteobacteria	Alphaproteobacteria	Rhodospirillales	Acetobacteraceae	Craurococcus	NA	ASV3660;ASV7967;ASV9659;ASV39262
VSEARCH	0.95	clust.373	383.342	0.320568	0.832164	Bacteria	Proteobacteria	Deltaproteobacteria	Desulfuromonadales	Geobacteraceae	Geobacter	NA	ASV1459;ASV1554;ASV2024;ASV2499;ASV5103;ASV5767;ASV1731;ASV6667;ASV5843;ASV3768;ASV8749;ASV2855;ASV5486;ASV7979;ASV25667;ASV6040;ASV6276;ASV17235;ASV24886;ASV3515;ASV12542;ASV14397;ASV4037;ASV13542;ASV6705;ASV14435;ASV23217;ASV3588;ASV9660;ASV10459;ASV11449;ASV12248;ASV15558;ASV16498;ASV17707;ASV18057;ASV18504;ASV18935;ASV19263;ASV31743;ASV4447;ASV6009;ASV6322;ASV7550;ASV8750;ASV13525;ASV13527;AS…
VSEARCH	0.95	clust.374	2.04898	0.694431	0.96709	Bacteria	Bacteroidetes	NA	NA	NA	NA	NA	ASV1461;ASV10080;ASV4934;ASV25898;ASV2965;ASV11485;ASV21736;ASV23174;ASV8008;ASV14740;ASV22606;ASV23245;ASV16365;ASV18044;ASV30819;ASV33014
VSEARCH	0.95	clust.375	NA	NA	NA	Bacteria	Proteobacteria	Gammaproteobacteria	NA	NA	NA	NA	ASV2207;ASV3154;ASV4768;ASV9233
VSEARCH	0.95	clust.376	NA	NA	NA	Bacteria	Proteobacteria	Alphaproteobacteria	Rhodobacterales	Rhodobacteraceae	NA	NA	ASV2238;ASV4225;ASV9448;ASV3027;ASV8889;ASV8555;ASV6173;ASV23488;ASV36260;ASV11286;ASV18909;ASV36087;ASV9605;ASV10003;ASV14175;ASV14789;ASV18958;ASV31832;ASV4098;ASV4338
VSEARCH	0.95	clust.377	12.1847	0.59634	0.927187	Bacteria	Actinobacteria	Actinobacteria	Acidimicrobiales	NA	NA	NA	ASV2594;ASV1395;ASV4080;ASV8762;ASV12525;ASV10336;ASV14579;ASV8141;ASV22862;ASV21249;ASV14977
VSEARCH	0.95	clust.378	95.6722	0.216878	0.784824	Bacteria	Proteobacteria	Deltaproteobacteria	Myxococcales	Polyangiaceae	NA	NA	ASV2663;ASV3889;ASV3297;ASV2052;ASV10051;ASV15254;ASV9856;ASV7903;ASV10514;ASV16101;ASV6610;ASV11202;ASV13174;ASV6091;ASV10736;ASV7429;ASV3229;ASV6687;ASV8827;ASV12198;ASV15538;ASV18528;ASV26750;ASV12543;ASV17324;ASV6746;ASV8851;ASV11994;ASV13129;ASV20743;ASV24682;ASV4759;ASV14038;ASV16474;ASV20711;ASV24608;ASV26565
VSEARCH	0.95	clust.379	NA	NA	NA	Bacteria	Actinobacteria	Actinobacteria	Acidimicrobiales	NA	NA	NA	ASV3164;ASV7189;ASV8538;ASV35170
VSEARCH	0.95	clust.380	NA	NA	NA	Bacteria	Proteobacteria	Alphaproteobacteria	Rhizobiales	NA	NA	NA	ASV5772;ASV7925;ASV6806;ASV20665;ASV26738;ASV27842
VSEARCH	0.95	clust.381	NA	NA	NA	Bacteria	Proteobacteria	Gammaproteobacteria	Pseudomonadales	Moraxellaceae	Perlucidibaca	NA	ASV6938;ASV6301;ASV18525;ASV21450
VSEARCH	0.95	clust.382	74.7799	0.869513	0.999689	Bacteria	Bacteroidetes	Flavobacteriia	Flavobacteriales	Flavobacteriaceae	Flavobacterium	NA	ASV1356;ASV2221;ASV23317;ASV24640;ASV14604;ASV15686;ASV24215;ASV21096;ASV39744;ASV14596;ASV19254;ASV7677;ASV20631;ASV21667;ASV15586;ASV19035;ASV27324;ASV29989;ASV37400;ASV39330
VSEARCH	0.95	clust.383	NA	NA	NA	Bacteria	Proteobacteria	Deltaproteobacteria	NA	NA	NA	NA	ASV1841;ASV14161;ASV8912;ASV20599
VSEARCH	0.95	clust.384	453.462	0.776122	0.987163	Bacteria	Proteobacteria	Alphaproteobacteria	Sphingomonadales	Sphingomonadaceae	NA	NA	ASV3335;ASV12215;ASV5573;ASV14821;ASV18430;ASV19996;ASV24307;ASV3693;ASV33133;ASV25004;ASV18564;ASV16557;ASV19687
VSEARCH	0.95	clust.385	5.75828	0.645535	0.956854	Bacteria	Proteobacteria	Alphaproteobacteria	Sphingomonadales	Sphingomonadaceae	NA	NA	ASV4108;ASV3716;ASV6484;ASV1775;ASV4688;ASV20167;ASV18280;ASV2365;ASV28601;ASV8799;ASV34734;ASV6535
VSEARCH	0.95	clust.386	NA	NA	NA	Bacteria	Actinobacteria	Actinobacteria	Actinomycetales	Demequinaceae	Demequina	NA	ASV11236;ASV9298;ASV7900
VSEARCH	0.95	clust.387	1.83149	0.461754	0.883113	Bacteria	candidate_division_WPS-2	NA	NA	NA	NA	NA	ASV1429;ASV1641;ASV4531;ASV5582;ASV6300;ASV7049;ASV13396;ASV2891;ASV10704;ASV6612;ASV12230;ASV18101;ASV18553
VSEARCH	0.95	clust.388	25.4768	0.833817	0.999689	Bacteria	Acidobacteria	Acidobacteria_Gp4	NA	NA	NA	NA	ASV2098;ASV8365;ASV5552;ASV2946;ASV10879;ASV9926;ASV7157;ASV23489;ASV28810;ASV15330;ASV21493;ASV6517;ASV10538;ASV24373;ASV16166;ASV17610;ASV21482;ASV28614;ASV35368
VSEARCH	0.95	clust.389	155.745	0.050095	0.74209	Bacteria	Proteobacteria	Betaproteobacteria	Rhodocyclales	Rhodocyclaceae	Uliginosibacterium	NA	ASV2266;ASV17785;ASV11164;ASV22705;ASV24989
VSEARCH	0.95	clust.390	0.0271584	0.888211	0.999689	Bacteria	Gemmatimonadetes	Gemmatimonadetes	Gemmatimonadales	Gemmatimonadaceae	Gemmatimonas	NA	ASV2409;ASV9651;ASV8064;ASV2801;ASV19347;ASV33441;ASV23532
VSEARCH	0.95	clust.391	12.0263	0.20308	0.784824	Bacteria	Proteobacteria	Alphaproteobacteria	NA	NA	NA	NA	ASV3103;ASV10285;ASV5161;ASV6165;ASV7286;ASV40035;ASV14624;ASV20262
VSEARCH	0.95	clust.392	33.2393	0.157484	0.779933	Bacteria	Gemmatimonadetes	Gemmatimonadetes	Gemmatimonadales	Gemmatimonadaceae	Gemmatimonas	NA	ASV5339;ASV2319;ASV5368;ASV4732;ASV7667;ASV20776;ASV4177;ASV27694;ASV33310;ASV7701;ASV23994;ASV28273
VSEARCH	0.95	clust.393	3.00284	0.40426	0.865861	Bacteria	Acidobacteria	NA	NA	NA	NA	NA	ASV669;ASV1650;ASV3441;ASV7483;ASV10275;ASV10271;ASV16303;ASV9766;ASV23573;ASV18623;ASV28879;ASV9671;ASV20742;ASV21361;ASV22446;ASV23514;ASV29353
VSEARCH	0.95	clust.394	NA	NA	NA	Bacteria	Bacteroidetes	Sphingobacteriia	Sphingobacteriales	Chitinophagaceae	NA	NA	ASV1409;ASV5085;ASV11973
VSEARCH	0.95	clust.395	58.8106	0.0564944	0.74209	Bacteria	Proteobacteria	Gammaproteobacteria	NA	NA	NA	NA	ASV1789;ASV10820;ASV4830;ASV9300;ASV8936;ASV16433;ASV24169;ASV33034;ASV14660;ASV31763;ASV12631;ASV18060;ASV20212;ASV29759
VSEARCH	0.95	clust.396	NA	NA	NA	Bacteria	Proteobacteria	Alphaproteobacteria	Rhodospirillales	Acetobacteraceae	NA	NA	ASV2508;ASV2106;ASV7471;ASV3451;ASV7184;ASV5494;ASV12588;ASV6275;ASV2340;ASV7488;ASV13231;ASV19499;ASV23711
VSEARCH	0.95	clust.397	73.7266	0.625637	0.943835	Bacteria	Proteobacteria	Alphaproteobacteria	Rhodospirillales	NA	NA	NA	ASV2753;ASV3259;ASV10679;ASV6340;ASV4175;ASV6525;ASV13410;ASV4729;ASV5769;ASV10464;ASV11694;ASV8206;ASV8347;ASV11693;ASV13238;ASV13373;ASV32456;ASV36440;ASV36749
VSEARCH	0.95	clust.398	NA	NA	NA	Bacteria	Actinobacteria	Actinobacteria	Acidimicrobiales	NA	NA	NA	ASV3270;ASV10090;ASV8432;ASV18106;ASV36946
VSEARCH	0.95	clust.399	NA	NA	NA	Bacteria	Bacteroidetes	Bacteroidia	Bacteroidales	Rikenellaceae	Mucinivorans	NA	ASV4136;ASV25138;ASV16805
VSEARCH	0.95	clust.400	229.176	0.224278	0.784824	Bacteria	Proteobacteria	Alphaproteobacteria	Rhizobiales	NA	NA	NA	ASV4761;ASV3529;ASV1736;ASV1595;ASV7484;ASV1575;ASV4790;ASV5902;ASV2674;ASV6108;ASV11042;ASV4819;ASV6172;ASV9350;ASV11537;ASV5005;ASV7824;ASV11030;ASV16460;ASV19368;ASV23886;ASV5689;ASV13859;ASV15981;ASV16297;ASV20851;ASV23395;ASV27162;ASV33298;ASV35126;ASV8601;ASV9873
VSEARCH	0.95	clust.401	879.285	0.455454	0.883113	Bacteria	Bacteroidetes	Cytophagia	Cytophagales	NA	NA	NA	ASV1863;ASV2130;ASV3497;ASV3562;ASV4320;ASV4045;ASV4330;ASV8937;ASV7143;ASV4355;ASV6280;ASV5128;ASV6018;ASV4778;ASV6987;ASV7124;ASV16942;ASV7164;ASV7935;ASV30187;ASV3777;ASV10308;ASV3772;ASV4126;ASV6506;ASV9775;ASV11899;ASV8239;ASV9291;ASV10334;ASV10640;ASV10788;ASV10969;ASV20953;ASV4823;ASV6200;ASV8216;ASV10576;ASV10678;ASV11777;ASV12662;ASV13883;ASV15103;ASV16242;ASV16413;ASV21819;ASV31108;ASV3…
VSEARCH	0.95	clust.402	4.55336	0.0213979	0.74209	Bacteria	Proteobacteria	Deltaproteobacteria	Myxococcales	Haliangiaceae	Haliangium	NA	ASV2125;ASV2601;ASV17187;ASV8009;ASV15486;ASV19584
VSEARCH	0.95	clust.403	NA	NA	NA	Bacteria	Bacteroidetes	Sphingobacteriia	Sphingobacteriales	NA	NA	NA	ASV2225;ASV12183;ASV27997;ASV23460;ASV28264;ASV19964;ASV22687
VSEARCH	0.95	clust.404	4.30567	0.929607	1	Bacteria	Verrucomicrobia	Subdivision3	NA	NA	NA	NA	ASV2605;ASV2135;ASV2205;ASV1774;ASV15013;ASV21232;ASV4666;ASV8269;ASV10005;ASV12835;ASV10995;ASV21373;ASV8576
VSEARCH	0.95	clust.405	NA	NA	NA	Bacteria	Verrucomicrobia	Subdivision3	NA	NA	NA	NA	ASV3774;ASV4209;ASV5977;ASV3190;ASV4215;ASV6842;ASV6945;ASV5562;ASV8311;ASV16496;ASV23991;ASV8898
VSEARCH	0.95	clust.406	110.879	0.113789	0.74209	Bacteria	Bacteroidetes	Cytophagia	Cytophagales	Cytophagaceae	Hymenobacter	NA	ASV3806;ASV3940;ASV4127;ASV7880;ASV9175;ASV5432;ASV10713;ASV15334;ASV18435;ASV4977;ASV34668;ASV33643;ASV9843
VSEARCH	0.95	clust.407	89.7163	0.468053	0.885968	Bacteria	Verrucomicrobia	Opitutae	Opitutales	Opitutaceae	Opitutus	NA	ASV4452;ASV5281;ASV4517;ASV6600;ASV11625;ASV11569
VSEARCH	0.95	clust.408	NA	NA	NA	Bacteria	Proteobacteria	Alphaproteobacteria	Rickettsiales	Rickettsiaceae	NA	NA	ASV2232;ASV4173;ASV7233;ASV5533;ASV30061
VSEARCH	0.95	clust.409	1000.04	0.290871	0.809779	Bacteria	Proteobacteria	Alphaproteobacteria	Caulobacterales	Caulobacteraceae	NA	NA	ASV2250;ASV2752;ASV2420;ASV3008;ASV18479;ASV5733;ASV11815;ASV11727;ASV3815;ASV5524;ASV5539;ASV4737;ASV4986;ASV12283;ASV4266;ASV9676;ASV16187;ASV18058;ASV18077;ASV20424;ASV14668;ASV14806;ASV13217;ASV16483;ASV20775;ASV11021;ASV13907;ASV18947;ASV21386;ASV22640;ASV22496;ASV23870;ASV29397;ASV38554
VSEARCH	0.95	clust.410	6.68075	0.971703	1	Bacteria	candidate_division_WPS-2	NA	NA	NA	NA	NA	ASV2488;ASV6239;ASV3277;ASV15092;ASV10264;ASV11447;ASV12894;ASV11306;ASV20915;ASV31438;ASV11412;ASV13769;ASV25458;ASV33171
VSEARCH	0.95	clust.411	NA	NA	NA	Bacteria	Deinococcus-Thermus	Deinococci	Deinococcales	Deinococcaceae	Deinococcus	NA	ASV2563;ASV7265;ASV2804;ASV10138;ASV6940;ASV32767;ASV5782;ASV29982;ASV13282;ASV32366
VSEARCH	0.95	clust.412	NA	NA	NA	Bacteria	Actinobacteria	Actinobacteria	Actinomycetales	Actinospicaceae	Actinospica	NA	ASV2710;ASV2527;ASV7099;ASV3319;ASV9881;ASV8554;ASV26001
VSEARCH	0.95	clust.413	NA	NA	NA	Bacteria	Proteobacteria	NA	NA	NA	NA	NA	ASV3069;ASV6828;ASV17173;ASV24288
VSEARCH	0.95	clust.414	558.402	0.655034	0.965538	Bacteria	Proteobacteria	Alphaproteobacteria	Caulobacterales	Caulobacteraceae	NA	NA	ASV5508;ASV2425;ASV6362;ASV2989;ASV3120;ASV2185;ASV3461;ASV2388;ASV4686;ASV3891;ASV5037;ASV4223;ASV5692;ASV4789;ASV3998;ASV4032;ASV6319;ASV6451;ASV7841;ASV17613;ASV6131;ASV5373;ASV14229;ASV5926;ASV6387;ASV7083;ASV9443;ASV6706;ASV19476;ASV6644;ASV8185;ASV10060;ASV15938;ASV23929;ASV8267;ASV8929;ASV10648;ASV14096;ASV18812;ASV11562;ASV13662;ASV14109;ASV14172;ASV14734;ASV16083;ASV9159;ASV12110;ASV1576…
VSEARCH	0.95	clust.415	NA	NA	NA	Bacteria	Actinobacteria	Actinobacteria	Actinomycetales	Corynebacteriaceae	Corynebacterium	NA	ASV5572;ASV28286;ASV22132
VSEARCH	0.95	clust.416	NA	NA	NA	Bacteria	Deinococcus-Thermus	Deinococci	Deinococcales	Deinococcaceae	NA	NA	ASV5662;ASV7154;ASV13254;ASV17292;ASV33624;ASV34712;ASV9460
VSEARCH	0.95	clust.417	4.11541	0.965603	1	Bacteria	Proteobacteria	Deltaproteobacteria	Bdellovibrionales	Bdellovibrionaceae	Bdellovibrio	NA	ASV1840;ASV8079;ASV15960;ASV7608;ASV6190;ASV12902;ASV11104;ASV16618;ASV23145;ASV34804
VSEARCH	0.95	clust.418	8.25844	0.778522	0.987163	Bacteria	Proteobacteria	Betaproteobacteria	NA	NA	NA	NA	ASV1914;ASV4417;ASV4854;ASV7326;ASV11456;ASV11702
VSEARCH	0.95	clust.419	70.1906	0.357964	0.856756	Bacteria	Proteobacteria	Betaproteobacteria	NA	NA	NA	NA	ASV2008;ASV19377;ASV19470;ASV17211;ASV23396
VSEARCH	0.95	clust.420	1958.13	0.783722	0.987163	Bacteria	Proteobacteria	Alphaproteobacteria	Rhizobiales	NA	NA	NA	ASV2149;ASV2269;ASV2353;ASV4535;ASV9754;ASV19350;ASV4871;ASV3312;ASV22005;ASV2132;ASV4555;ASV5581;ASV11770;ASV12832;ASV15900;ASV21917;ASV24464;ASV29999;ASV39201;ASV25808;ASV27036;ASV27632;ASV30018;ASV30407;ASV32368
VSEARCH	0.95	clust.421	32.1891	0.0755924	0.74209	Bacteria	Proteobacteria	Alphaproteobacteria	NA	NA	NA	NA	ASV2504;ASV3203;ASV11086;ASV18359;ASV7473;ASV19795;ASV8330;ASV31694;ASV6253;ASV19766;ASV23805;ASV16656;ASV18361
VSEARCH	0.95	clust.422	51.8582	0.315968	0.829189	Bacteria	Bacteroidetes	Sphingobacteriia	Sphingobacteriales	Chitinophagaceae	NA	NA	ASV2986;ASV6846;ASV3285;ASV4449;ASV7376;ASV6198;ASV24878;ASV20234;ASV15731;ASV11928;ASV12980;ASV22501;ASV34730;ASV19187;ASV30016
VSEARCH	0.95	clust.423	19.7297	0.0186981	0.74209	Bacteria	Bacteroidetes	NA	NA	NA	NA	NA	ASV3631;ASV4814;ASV3753;ASV3253;ASV5034;ASV6181;ASV10294;ASV14999;ASV12326;ASV13489
VSEARCH	0.95	clust.424	NA	NA	NA	Bacteria	Actinobacteria	Actinobacteria	NA	NA	NA	NA	ASV4875;ASV15451;ASV5554;ASV3475;ASV7560;ASV38343;ASV27267;ASV28818
VSEARCH	0.95	clust.425	NA	NA	NA	Bacteria	Actinobacteria	Actinobacteria	Actinomycetales	NA	NA	NA	ASV5540;ASV14058;ASV24281;ASV9471
VSEARCH	0.95	clust.426	23.0018	0.684532	0.96709	Bacteria	Acidobacteria	Acidobacteria_Gp1	NA	NA	NA	NA	ASV1846;ASV3489;ASV5069;ASV5183;ASV7231;ASV6594;ASV6271;ASV7991;ASV8055;ASV10139;ASV8408;ASV13026;ASV14075;ASV15524;ASV9307;ASV10353;ASV6326;ASV11895;ASV21413;ASV26317
VSEARCH	0.95	clust.427	NA	NA	NA	Bacteria	Bacteroidetes	Cytophagia	Cytophagales	Cytophagaceae	Cytophaga	NA	ASV2260;ASV10192;ASV13498;ASV16968;ASV16571;ASV15794
VSEARCH	0.95	clust.428	4.81305	0.255474	0.784824	Bacteria	Proteobacteria	Betaproteobacteria	NA	NA	NA	NA	ASV2660;ASV5410;ASV5226;ASV8459;ASV13638;ASV33219;ASV20709;ASV25827
VSEARCH	0.95	clust.429	NA	NA	NA	Bacteria	Verrucomicrobia	Opitutae	Puniceicoccales	Puniceicoccaceae	NA	NA	ASV2702;ASV5029;ASV6127;ASV3152;ASV15306;ASV11879;ASV28808;ASV14678
VSEARCH	0.95	clust.430	NA	NA	NA	Bacteria	Firmicutes	Clostridia	Clostridiales	Ruminococcaceae	NA	NA	ASV4365;ASV6457;ASV15532;ASV11232
VSEARCH	0.95	clust.431	18.8045	0.737026	0.985465	Bacteria	Actinobacteria	Actinobacteria	Actinomycetales	NA	NA	NA	ASV4631;ASV3754;ASV4709;ASV7414;ASV5060;ASV2737;ASV14877;ASV15632;ASV14505;ASV22308;ASV23874;ASV8021;ASV18860;ASV27294;ASV35388
VSEARCH	0.95	clust.432	17.4555	0.422858	0.872625	Bacteria	Gemmatimonadetes	Gemmatimonadetes	Gemmatimonadales	Gemmatimonadaceae	Gemmatimonas	NA	ASV5449;ASV6655;ASV4968;ASV8175;ASV11745;ASV15010;ASV27223;ASV31724
VSEARCH	0.95	clust.433	NA	NA	NA	Bacteria	Acidobacteria	Acidobacteria_Gp6	Gp6	NA	NA	NA	ASV6235;ASV5990;ASV2832;ASV11037;ASV5991;ASV9994;ASV12181;ASV10202;ASV10953;ASV20568;ASV20947;ASV5127;ASV7396;ASV13080;ASV14085;ASV14231;ASV32056;ASV37516
VSEARCH	0.95	clust.434	NA	NA	NA	Bacteria	Proteobacteria	Alphaproteobacteria	Rhodospirillales	Rhodospirillaceae	NA	NA	ASV1411;ASV5933;ASV22529
VSEARCH	0.95	clust.435	NA	NA	NA	Bacteria	Acidobacteria	Acidobacteria_Gp3	Paludibaculum	NA	NA	NA	ASV1561;ASV39541;ASV8584
VSEARCH	0.95	clust.436	NA	NA	NA	Bacteria	Fusobacteria	Fusobacteriia	Fusobacteriales	Fusobacteriaceae	Propionigenium	NA	ASV1979;ASV40098;ASV24987
VSEARCH	0.95	clust.437	0.678909	0.623338	0.943835	Bacteria	Acidobacteria	Acidobacteria_Gp17	Gp17	NA	NA	NA	ASV2004;ASV1764;ASV8740;ASV4960;ASV10864;ASV5802;ASV7847;ASV2440;ASV26026;ASV2915;ASV23451;ASV9141
VSEARCH	0.95	clust.438	0.0542765	0.89701	0.999689	Bacteria	Bacteroidetes	Sphingobacteriia	Sphingobacteriales	Chitinophagaceae	Flavitalea	NA	ASV2056;ASV4460;ASV5020;ASV3742;ASV9776;ASV7141;ASV8706
VSEARCH	0.95	clust.439	NA	NA	NA	Bacteria	Proteobacteria	Deltaproteobacteria	Myxococcales	NA	NA	NA	ASV2204;ASV6941;ASV2914;ASV16277
VSEARCH	0.95	clust.440	NA	NA	NA	Bacteria	Chloroflexi	Anaerolineae	Anaerolineales	Anaerolineaceae	NA	NA	ASV2312;ASV37212;ASV11525;ASV13856;ASV29383
VSEARCH	0.95	clust.441	26.1876	0.192981	0.784824	Bacteria	Proteobacteria	Betaproteobacteria	Rhodocyclales	Rhodocyclaceae	NA	NA	ASV2608;ASV2370;ASV1873;ASV4638;ASV9877;ASV5080;ASV11076;ASV10446;ASV13512;ASV11225;ASV20221;ASV29885
VSEARCH	0.95	clust.442	78.791	0.593541	0.926005	Bacteria	Actinobacteria	Actinobacteria	Solirubrobacterales	NA	NA	NA	ASV3572;ASV4297;ASV4782;ASV3180;ASV16566;ASV3189;ASV2769;ASV4664;ASV3980;ASV3313;ASV8218;ASV19613;ASV4999;ASV4095;ASV16156;ASV5702;ASV6332;ASV7015;ASV9206;ASV9323;ASV5897;ASV11316;ASV21926;ASV28658;ASV6666;ASV11385;ASV25402;ASV11234;ASV11786;ASV13406;ASV13755;ASV14997;ASV20520;ASV30567;ASV33743;ASV12349;ASV19384;ASV20927;ASV25789;ASV27254;ASV8081;ASV13118;ASV16653;ASV16957;ASV17291;ASV20071;ASV20…
VSEARCH	0.95	clust.443	NA	NA	NA	Bacteria	Proteobacteria	Alphaproteobacteria	Rhizobiales	NA	NA	NA	ASV3959;ASV37417;ASV31959;ASV37194;ASV38310
VSEARCH	0.95	clust.444	132.781	0.394761	0.861641	Bacteria	Bacteroidetes	Sphingobacteriia	Sphingobacteriales	Chitinophagaceae	NA	NA	ASV1415;ASV11082;ASV3685;ASV5405;ASV5256;ASV8467;ASV9112;ASV13756;ASV7927;ASV10599;ASV11822;ASV31024;ASV27309;ASV16317;ASV15340;ASV23459;ASV23871;ASV29250
VSEARCH	0.95	clust.445	NA	NA	NA	Bacteria	Acidobacteria	Acidobacteria_Gp5	Gp5	NA	NA	NA	ASV2397;ASV3137;ASV4248;ASV12964;ASV30745;ASV23265
VSEARCH	0.95	clust.446	NA	NA	NA	Bacteria	Proteobacteria	Alphaproteobacteria	Sphingomonadales	Sphingomonadaceae	NA	NA	ASV2534;ASV2616;ASV1922;ASV11707;ASV7304
VSEARCH	0.95	clust.447	59.3935	0.735926	0.985465	Bacteria	Proteobacteria	Alphaproteobacteria	Rhizobiales	NA	NA	NA	ASV2802;ASV13233;ASV4843;ASV4254;ASV4839;ASV7279;ASV18333;ASV7577;ASV15035;ASV8999;ASV18530;ASV12054;ASV21746;ASV21945;ASV30067
VSEARCH	0.95	clust.448	NA	NA	NA	Bacteria	Verrucomicrobia	Subdivision3	NA	NA	NA	NA	ASV3734;ASV2850;ASV11888;ASV11987;ASV3023;ASV15282;ASV20110;ASV29671
VSEARCH	0.95	clust.449	54.3856	0.779422	0.987163	Bacteria	Bacteroidetes	Flavobacteriia	Flavobacteriales	Cryomorphaceae	Fluviicola	NA	ASV5309;ASV9080;ASV11583;ASV7397;ASV13454;ASV18287;ASV20896
VSEARCH	0.95	clust.450	17.2474	0.0547945	0.74209	Bacteria	Proteobacteria	Deltaproteobacteria	NA	NA	NA	NA	ASV5597;ASV1657;ASV3954;ASV5179;ASV11049;ASV23543;ASV24644;ASV22522;ASV11902;ASV13163;ASV34094
VSEARCH	0.95	clust.451	NA	NA	NA	Bacteria	Proteobacteria	Gammaproteobacteria	NA	NA	NA	NA	ASV7064;ASV11546;ASV28201;ASV9356;ASV8282;ASV23789;ASV9516;ASV24194;ASV17696;ASV33221;ASV35328;ASV7998
VSEARCH	0.95	clust.452	0.937928	0.554645	0.904818	Bacteria	Proteobacteria	Gammaproteobacteria	NA	NA	NA	NA	ASV7343;ASV2280;ASV2460;ASV6700;ASV4670;ASV1822;ASV4987;ASV12168;ASV33165;ASV8663
VSEARCH	0.95	clust.453	NA	NA	NA	Bacteria	Actinobacteria	Actinobacteria	NA	NA	NA	NA	ASV1160;ASV14464;ASV24300;ASV27762;ASV16776;ASV35065
VSEARCH	0.95	clust.454	NA	NA	NA	Bacteria	Bacteroidetes	Cytophagia	Cytophagales	Cytophagaceae	NA	NA	ASV1281;ASV2938;ASV24839;ASV4873;ASV40100;ASV18508
VSEARCH	0.95	clust.455	765.462	0.340666	0.856756	Bacteria	Bacteroidetes	Sphingobacteriia	Sphingobacteriales	Chitinophagaceae	NA	NA	ASV1560;ASV1505;ASV2146;ASV9024;ASV5510;ASV13885;ASV12818;ASV5053;ASV6414;ASV10834;ASV7173;ASV16628;ASV5621;ASV9942;ASV11566;ASV14427;ASV17045;ASV24207;ASV26339;ASV15240;ASV18048;ASV21050;ASV23274;ASV35264;ASV8499;ASV15484;ASV20628;ASV20737;ASV26083
VSEARCH	0.95	clust.456	625.652	0.431657	0.877308	Bacteria	Acidobacteria	Acidobacteria_Gp6	Gp6	NA	NA	NA	ASV2649;ASV5118;ASV11564;ASV8559;ASV9497;ASV13866;ASV10521;ASV15864;ASV5375;ASV16851;ASV18428;ASV12916;ASV23848;ASV10338;ASV10515;ASV14182;ASV24860;ASV10333;ASV17258;ASV21104;ASV14321;ASV16146;ASV36318;ASV7961;ASV12007;ASV32961;ASV7115;ASV10313;ASV20148;ASV21296
VSEARCH	0.95	clust.457	NA	NA	NA	Bacteria	Proteobacteria	Deltaproteobacteria	Bdellovibrionales	Bdellovibrionaceae	Vampirovibrio	NA	ASV2739;ASV6776;ASV11345;ASV23068;ASV24174;ASV14919;ASV8900;ASV11123;ASV25365
VSEARCH	0.95	clust.458	NA	NA	NA	Bacteria	Proteobacteria	Deltaproteobacteria	Myxococcales	NA	NA	NA	ASV3227;ASV2600;ASV9713;ASV18080;ASV13500
VSEARCH	0.95	clust.459	NA	NA	NA	Bacteria	Proteobacteria	Deltaproteobacteria	Myxococcales	NA	NA	NA	ASV3317;ASV6751;ASV16816;ASV7729;ASV37277;ASV22292
VSEARCH	0.95	clust.460	2658.23	0.10289	0.74209	Bacteria	Verrucomicrobia	Subdivision3	NA	NA	NA	NA	ASV3397;ASV4954;ASV1659;ASV3068;ASV21449;ASV8927;ASV21814;ASV2880;ASV12396;ASV16206;ASV23673;ASV10802;ASV14244;ASV17549;ASV18224;ASV15348;ASV17380;ASV22509;ASV23503;ASV26649;ASV30525;ASV36465;ASV3841;ASV4636;ASV13305;ASV14197;ASV16068;ASV21951;ASV23243;ASV25742;ASV28169;ASV28523;ASV31121
VSEARCH	0.95	clust.461	23.0896	0.79832	0.992979	Bacteria	Actinobacteria	Actinobacteria	Actinomycetales	Micromonosporaceae	NA	NA	ASV3596;ASV1765;ASV2782;ASV3328;ASV3124;ASV8743;ASV6709;ASV7363;ASV13208;ASV14446;ASV11240;ASV22547;ASV32054;ASV35226;ASV7441;ASV37470
VSEARCH	0.95	clust.462	179.483	0.633937	0.949859	Bacteria	Verrucomicrobia	NA	NA	NA	NA	NA	ASV3656;ASV3542;ASV3425;ASV6315;ASV7889;ASV9867;ASV10629;ASV3654;ASV17387;ASV4174;ASV15126;ASV13940;ASV38160;ASV10096;ASV15419;ASV8907;ASV14086;ASV15911;ASV19477;ASV32477
VSEARCH	0.95	clust.463	NA	NA	NA	Bacteria	Firmicutes	Bacilli	Bacillales	NA	NA	NA	ASV4008;ASV4562;ASV12983;ASV6490
VSEARCH	0.95	clust.464	NA	NA	NA	Bacteria	Proteobacteria	Gammaproteobacteria	Pseudomonadales	Moraxellaceae	NA	NA	ASV4475;ASV6232;ASV8694;ASV22030;ASV16591
VSEARCH	0.95	clust.465	NA	NA	NA	Bacteria	Proteobacteria	Epsilonproteobacteria	Campylobacterales	Campylobacteraceae	Sulfurospirillum	NA	ASV4576;ASV12733;ASV10435
VSEARCH	0.95	clust.466	NA	NA	NA	Bacteria	Armatimonadetes	Armatimonadetes_gp5	NA	NA	NA	NA	ASV4801;ASV3798;ASV7781;ASV8572;ASV20451;ASV37539;ASV19547;ASV20143;ASV24715;ASV34747
VSEARCH	0.95	clust.467	19.3208	0.192681	0.784824	Bacteria	Proteobacteria	Alphaproteobacteria	Sphingomonadales	Sphingomonadaceae	NA	NA	ASV4923;ASV3449;ASV10391;ASV6911;ASV2697;ASV3104;ASV17122;ASV3800;ASV3695;ASV14770;ASV14000;ASV4929;ASV18854;ASV15902;ASV3431;ASV5886;ASV9059;ASV20197;ASV16749;ASV25169;ASV19108
VSEARCH	0.95	clust.468	NA	NA	NA	Bacteria	Proteobacteria	Alphaproteobacteria	Rhizobiales	NA	NA	NA	ASV5174;ASV28325;ASV8953;ASV16324
VSEARCH	0.95	clust.469	NA	NA	NA	Bacteria	Proteobacteria	NA	NA	NA	NA	NA	ASV5222;ASV9168;ASV6418;ASV19885
VSEARCH	0.95	clust.470	NA	NA	NA	Bacteria	Acidobacteria	Acidobacteria_Gp4	Gp4	NA	NA	NA	ASV5357;ASV10283;ASV39291
VSEARCH	0.95	clust.471	NA	NA	NA	Bacteria	Proteobacteria	Deltaproteobacteria	Myxococcales	Cystobacteraceae	Anaeromyxobacter	NA	ASV11729;ASV5701;ASV14859
VSEARCH	0.95	clust.472	200.611	0.794621	0.991093	Bacteria	Bacteroidetes	Sphingobacteriia	Sphingobacteriales	Chitinophagaceae	NA	NA	ASV1183;ASV2939;ASV5910;ASV2533;ASV8989;ASV31879;ASV33025;ASV9201;ASV24267;ASV28057;ASV5191;ASV6107
VSEARCH	0.95	clust.473	162.388	0.0970903	0.74209	Bacteria	Proteobacteria	Alphaproteobacteria	Rhodospirillales	NA	NA	NA	ASV1456;ASV2559;ASV2918;ASV5715;ASV8313;ASV11426;ASV24001;ASV17639
VSEARCH	0.95	clust.474	337.108	0.117688	0.74209	Bacteria	Proteobacteria	Alphaproteobacteria	Sphingomonadales	NA	NA	NA	ASV1697;ASV16294;ASV7566;ASV9738;ASV15349;ASV3522;ASV36757;ASV5461;ASV8248;ASV23619;ASV23837;ASV25195
VSEARCH	0.95	clust.475	82.8233	0.235376	0.784824	Bacteria	Proteobacteria	Alphaproteobacteria	Rhizobiales	Hyphomicrobiaceae	Devosia	NA	ASV2302;ASV6956;ASV6440;ASV6112;ASV5205;ASV23808;ASV18513;ASV22791;ASV26018;ASV31244;ASV24140;ASV33487;ASV35705;ASV38651
VSEARCH	0.95	clust.476	NA	NA	NA	Bacteria	Actinobacteria	Actinobacteria	Acidimicrobiales	NA	NA	NA	ASV2719;ASV4852;ASV10799;ASV33107
VSEARCH	0.95	clust.477	NA	NA	NA	Bacteria	Actinobacteria	Actinobacteria	Actinomycetales	Microbacteriaceae	Rhodoluna	NA	ASV2837;ASV426;ASV681;ASV16549;ASV6688;ASV8930;ASV9268
VSEARCH	0.95	clust.478	NA	NA	NA	Bacteria	Bacteroidetes	Sphingobacteriia	Sphingobacteriales	Saprospiraceae	NA	NA	ASV2920;ASV9255;ASV12490;ASV17391
VSEARCH	0.95	clust.479	1.42527	0.373763	0.856756	Bacteria	Bacteroidetes	NA	NA	NA	NA	NA	ASV3310;ASV5969;ASV3842;ASV25608
VSEARCH	0.95	clust.480	37.3604	0.116488	0.74209	Bacteria	Acidobacteria	Acidobacteria_Gp4	Aridibacter	NA	NA	NA	ASV4034;ASV3007;ASV10346;ASV6102;ASV17190;ASV2606;ASV10612;ASV19510;ASV9847;ASV10895;ASV17215;ASV18291;ASV30518;ASV7375;ASV14693;ASV18910;ASV35326;ASV15797;ASV17861;ASV18855;ASV13949;ASV17617;ASV18049;ASV20690;ASV21857;ASV23202;ASV34693;ASV7654
VSEARCH	0.95	clust.481	NA	NA	NA	Bacteria	Bacteroidetes	Sphingobacteriia	Sphingobacteriales	Sphingobacteriaceae	Pedobacter	NA	ASV4250;ASV9973;ASV14942;ASV22500;ASV39489
VSEARCH	0.95	clust.482	565.66	0.00469953	0.44747	Bacteria	Proteobacteria	Alphaproteobacteria	Sphingomonadales	Sphingomonadaceae	NA	NA	ASV4382;ASV4520;ASV4947;ASV5607;ASV10621;ASV5476;ASV9316
VSEARCH	0.95	clust.483	4.67444	0.267373	0.793846	Bacteria	Proteobacteria	Alphaproteobacteria	Rhizobiales	Methylocystaceae	NA	NA	ASV5566;ASV4072;ASV10074;ASV11523;ASV25943;ASV4081;ASV10396;ASV22913;ASV25260;ASV39203;ASV21941
VSEARCH	0.95	clust.484	NA	NA	NA	Bacteria	Proteobacteria	Deltaproteobacteria	Myxococcales	NA	NA	NA	ASV6273;ASV14642;ASV15370;ASV6486
VSEARCH	0.95	clust.485	NA	NA	NA	Bacteria	Proteobacteria	Alphaproteobacteria	Rhizobiales	Methylobacteriaceae	NA	NA	ASV9916;ASV3454;ASV16733;ASV10163;ASV5290;ASV6045;ASV7846;ASV10254;ASV20414;ASV13582;ASV24570;ASV27006
VSEARCH	0.95	clust.486	NA	NA	NA	Bacteria	Proteobacteria	Gammaproteobacteria	Xanthomonadales	Sinobacteraceae	NA	NA	ASV1043;ASV2080;ASV14390;ASV14507;ASV37260;ASV35202;ASV36251
VSEARCH	0.95	clust.487	0.487919	0.243876	0.784824	Bacteria	Verrucomicrobia	Verrucomicrobiae	Verrucomicrobiales	Verrucomicrobiaceae	Luteolibacter	NA	ASV1118;ASV5536;ASV22453;ASV11784;ASV14223;ASV10844;ASV18160
VSEARCH	0.95	clust.488	NA	NA	NA	Bacteria	Actinobacteria	Actinobacteria	Acidimicrobiales	NA	NA	NA	ASV2634;ASV10934;ASV33974;ASV21477;ASV24294;ASV25001
VSEARCH	0.95	clust.489	984.525	0.425057	0.872738	Bacteria	Actinobacteria	Actinobacteria	Gaiellales	Gaiellaceae	Gaiella	NA	ASV3504;ASV2610;ASV2703;ASV5567;ASV10842;ASV6743;ASV3829;ASV4353;ASV13586;ASV6617;ASV7348;ASV8003;ASV16852;ASV17503;ASV18735;ASV25641;ASV12201;ASV31002;ASV4996;ASV7714;ASV11398
VSEARCH	0.95	clust.490	NA	NA	NA	Bacteria	Aminicenantes	NA	NA	NA	NA	NA	ASV3723;ASV12555;ASV33816;ASV10855
VSEARCH	0.95	clust.491	NA	NA	NA	Bacteria	Proteobacteria	NA	NA	NA	NA	NA	ASV5382;ASV5351;ASV26450;ASV29758;ASV8191;ASV29437;ASV37751;ASV26464;ASV30868;ASV14677;ASV22974;ASV28168
VSEARCH	0.95	clust.492	NA	NA	NA	Bacteria	Proteobacteria	Deltaproteobacteria	Bdellovibrionales	Bdellovibrionaceae	Vampirovibrio	NA	ASV5437;ASV8148;ASV14611;ASV22587;ASV23712;ASV5815;ASV12839;ASV11862;ASV21733;ASV14136
VSEARCH	0.95	clust.493	NA	NA	NA	Bacteria	Acidobacteria	Acidobacteria_Gp7	Gp7	NA	NA	NA	ASV7445;ASV6400;ASV2957;ASV14062;ASV30884
VSEARCH	0.95	clust.494	NA	NA	NA	Bacteria	Bacteroidetes	Cytophagia	Cytophagales	NA	NA	NA	ASV8686;ASV4210;ASV16714;ASV11989;ASV7117;ASV9319
VSEARCH	0.95	clust.495	NA	NA	NA	Bacteria	Verrucomicrobia	Spartobacteria	NA	NA	NA	NA	ASV957;ASV8384;ASV15975;ASV4296;ASV22996;ASV25235;ASV25911
VSEARCH	0.95	clust.496	NA	NA	NA	Bacteria	Armatimonadetes	Chthonomonadetes	Chthonomonadales	Chthonomonadaceae	Chthonomonas/Armatimonadetes_gp3	NA	ASV1884;ASV3474;ASV2797;ASV11183;ASV22464;ASV20192;ASV16122
VSEARCH	0.95	clust.497	NA	NA	NA	Bacteria	Gemmatimonadetes	Gemmatimonadetes	Gemmatimonadales	Gemmatimonadaceae	Gemmatimonas	NA	ASV2726;ASV8915;ASV21420;ASV20850;ASV27703;ASV10070;ASV11402;ASV20498
VSEARCH	0.95	clust.498	3.85983	0.145485	0.779933	Bacteria	Proteobacteria	Alphaproteobacteria	NA	NA	NA	NA	ASV2899;ASV5091;ASV10956;ASV9952;ASV9623;ASV26868;ASV16158
VSEARCH	0.95	clust.499	NA	NA	NA	Bacteria	Actinobacteria	NA	NA	NA	NA	NA	ASV3085;ASV19319;ASV6738;ASV13138;ASV17616;ASV26185;ASV20860;ASV23500;ASV17132;ASV26395;ASV12977;ASV19422;ASV21058
VSEARCH	0.95	clust.500	134.617	0.691631	0.96709	Bacteria	Proteobacteria	Alphaproteobacteria	Alphaproteobacteria_incertae_sedis	Rhizomicrobium	NA	NA	ASV4018;ASV2926;ASV6123;ASV6386;ASV4606;ASV5025;ASV13259;ASV4586;ASV7138;ASV10397;ASV12055;ASV16944;ASV12136;ASV17876;ASV7411;ASV14957;ASV22497;ASV5247;ASV11093;ASV33066
VSEARCH	0.95	clust.501	0.0583468	0.260674	0.788973	Bacteria	Proteobacteria	Alphaproteobacteria	NA	NA	NA	NA	ASV4552;ASV4321;ASV3833;ASV5771;ASV7194;ASV9153;ASV5915;ASV5871;ASV14428;ASV26817;ASV28243
VSEARCH	0.95	clust.502	NA	NA	NA	Bacteria	Deinococcus-Thermus	Deinococci	Deinococcales	Deinococcaceae	Deinococcus	NA	ASV4657;ASV10248;ASV3514;ASV3865;ASV11361
VSEARCH	0.95	clust.503	4.19557	0.20388	0.784824	Bacteria	Proteobacteria	Deltaproteobacteria	Bdellovibrionales	Bdellovibrionaceae	Vampirovibrio	NA	ASV5821;ASV6575;ASV4521;ASV14495;ASV17813;ASV18390;ASV36935
VSEARCH	0.95	clust.504	NA	NA	NA	Bacteria	Proteobacteria	Alphaproteobacteria	SAR11	Candidatus_Pelagibacter	NA	NA	ASV595;ASV20311;ASV24704
VSEARCH	0.95	clust.505	NA	NA	NA	Bacteria	Proteobacteria	Alphaproteobacteria	Rhizobiales	NA	NA	NA	ASV6174;ASV6935;ASV9838;ASV11995;ASV15559
VSEARCH	0.95	clust.506	1058.66	0.273373	0.793846	Bacteria	Proteobacteria	Betaproteobacteria	NA	NA	NA	NA	ASV6406;ASV4436;ASV1838;ASV10262;ASV5056;ASV7219;ASV14052;ASV2585
VSEARCH	0.95	clust.507	NA	NA	NA	Bacteria	Proteobacteria	Deltaproteobacteria	Bdellovibrionales	Bdellovibrionaceae	Bdellovibrio	NA	ASV6470;ASV13112;ASV23074;ASV28347
VSEARCH	0.95	clust.508	2266.68	0.242276	0.784824	Bacteria	Bacteroidetes	NA	NA	NA	NA	NA	ASV7065;ASV2815;ASV8789;ASV5338;ASV12960;ASV4541;ASV4949;ASV18443;ASV8094;ASV14998;ASV25673;ASV5263;ASV9263;ASV10727;ASV14727;ASV16890;ASV17589;ASV13132;ASV15412;ASV17369;ASV11497;ASV24258;ASV25635;ASV31828;ASV8355;ASV12793;ASV14416;ASV18538;ASV21428;ASV25899;ASV34464
VSEARCH	0.95	clust.509	5.59915	0.627737	0.943835	Bacteria	Proteobacteria	NA	NA	NA	NA	NA	ASV2103;ASV22141;ASV22174;ASV37367;ASV7610;ASV6252;ASV9983;ASV30467;ASV32759
VSEARCH	0.95	clust.510	NA	NA	NA	Bacteria	Acidobacteria	Acidobacteria_Gp1	NA	NA	NA	NA	ASV2628;ASV5356;ASV25958;ASV23902;ASV27615;ASV38550;ASV19932;ASV6433
VSEARCH	0.95	clust.511	NA	NA	NA	Bacteria	Proteobacteria	Betaproteobacteria	NA	NA	NA	NA	ASV2704;ASV4624;ASV4609;ASV17609;ASV19168;ASV6563;ASV20292;ASV5470;ASV33965;ASV39586
VSEARCH	0.95	clust.512	NA	NA	NA	Bacteria	Proteobacteria	Betaproteobacteria	Rhodocyclales	Rhodocyclaceae	NA	NA	ASV2831;ASV4527;ASV11384;ASV14704
VSEARCH	0.95	clust.513	NA	NA	NA	Bacteria	Proteobacteria	Alphaproteobacteria	Rhodospirillales	Rhodospirillaceae	Telmatospirillum	NA	ASV2991;ASV19541;ASV34109;ASV14222
VSEARCH	0.95	clust.514	218.871	0.412659	0.865861	Bacteria	Proteobacteria	Alphaproteobacteria	Sphingomonadales	Sphingomonadaceae	NA	NA	ASV3507;ASV5803;ASV3551;ASV7059;ASV9591;ASV18353;ASV18184;ASV7792;ASV9850;ASV11488;ASV16558;ASV13648;ASV14468;ASV25093;ASV9203;ASV9363;ASV12900;ASV13900;ASV15603;ASV11163;ASV13361;ASV17607;ASV28813;ASV32508;ASV14025;ASV25041;ASV28801;ASV33405;ASV3473;ASV4679;ASV17224;ASV29692;ASV8682
VSEARCH	0.95	clust.515	NA	NA	NA	Bacteria	Proteobacteria	Alphaproteobacteria	Rhizobiales	NA	NA	NA	ASV3840;ASV2222;ASV7866;ASV11634;ASV23277
VSEARCH	0.95	clust.516	0.025956	0.587741	0.921528	Bacteria	Proteobacteria	Alphaproteobacteria	Rhodospirillales	Rhodospirillaceae	NA	NA	ASV3886;ASV5864;ASV14263
VSEARCH	0.95	clust.517	NA	NA	NA	Bacteria	Proteobacteria	Alphaproteobacteria	Rhizobiales	NA	NA	NA	ASV5542;ASV2684;ASV30602;ASV5082;ASV12946;ASV32491
VSEARCH	0.95	clust.518	20.5598	0.142786	0.779933	Bacteria	Proteobacteria	Gammaproteobacteria	Xanthomonadales	Xanthomonadaceae	NA	NA	ASV6480;ASV10009;ASV10952;ASV15541;ASV18236;ASV18329;ASV11556;ASV23551;ASV6403;ASV7512;ASV20352;ASV26843
VSEARCH	0.95	clust.519	NA	NA	NA	Bacteria	Gemmatimonadetes	Gemmatimonadetes	Gemmatimonadales	Gemmatimonadaceae	Gemmatimonas	NA	ASV7525;ASV14489;ASV22788;ASV8794;ASV20169
VSEARCH	0.95	clust.520	NA	NA	NA	Bacteria	Firmicutes	Clostridia	Clostridiales	Lachnospiraceae	Clostridium_XlVa	NA	ASV8025;ASV17158;ASV35023
VSEARCH	0.95	clust.521	287.487	0.0590941	0.74209	Bacteria	Proteobacteria	Alphaproteobacteria	Caulobacterales	Caulobacteraceae	NA	NA	ASV10487;ASV2584;ASV2569;ASV3643;ASV5327;ASV10896;ASV5042;ASV5941;ASV7730;ASV15803;ASV25843;ASV7711;ASV10351;ASV10885;ASV15040;ASV18198;ASV20834;ASV21756;ASV23930
VSEARCH	0.95	clust.522	8.54426	0.552245	0.904818	Bacteria	Firmicutes	Clostridia	Clostridiales	Lachnospiraceae	NA	NA	ASV12594;ASV6384;ASV12494
VSEARCH	0.95	clust.523	NA	NA	NA	Bacteria	Proteobacteria	Alphaproteobacteria	Rhodospirillales	Acetobacteraceae	Acidocella	NA	ASV14783;ASV5235;ASV4878;ASV5890;ASV5588;ASV5965;ASV2863;ASV9441
VSEARCH	0.95	clust.524	21.3926	0.231177	0.784824	Bacteria	Proteobacteria	Alphaproteobacteria	NA	NA	NA	NA	ASV2136;ASV2656;ASV6228;ASV22493;ASV11853;ASV15052;ASV17418;ASV29034;ASV35909;ASV12734;ASV13314;ASV17505;ASV39263;ASV22800
VSEARCH	0.95	clust.525	6.28403	0.923308	1	Bacteria	Proteobacteria	Oligoflexia	Oligoflexales	Oligoflexaceae	Oligoflexus	NA	ASV2318;ASV4973;ASV5360;ASV10010;ASV31957
VSEARCH	0.95	clust.526	NA	NA	NA	Bacteria	Gemmatimonadetes	Gemmatimonadetes	Gemmatimonadales	Gemmatimonadaceae	Gemmatimonas	NA	ASV2506;ASV19681;ASV22414
VSEARCH	0.95	clust.527	1.85984	0.0369963	0.74209	Bacteria	Actinobacteria	Actinobacteria	NA	NA	NA	NA	ASV2623;ASV3493;ASV5216;ASV4510;ASV8698;ASV15974;ASV6077;ASV17176
VSEARCH	0.95	clust.528	NA	NA	NA	Bacteria	Verrucomicrobia	Verrucomicrobiae	Verrucomicrobiales	Verrucomicrobiaceae	Brevifollis	NA	ASV2713;ASV26503;ASV39854
VSEARCH	0.95	clust.529	NA	NA	NA	Bacteria	Proteobacteria	Alphaproteobacteria	Rhizobiales	Hyphomicrobiaceae	Prosthecomicrobium	NA	ASV2741;ASV24172;ASV18731
VSEARCH	0.95	clust.530	NA	NA	NA	Bacteria	Bacteroidetes	NA	NA	NA	NA	NA	ASV2942;ASV15096;ASV28436;ASV37146
VSEARCH	0.95	clust.531	38.5037	0.188281	0.784824	Bacteria	Nitrospirae	Nitrospira	Nitrospirales	Nitrospiraceae	Nitrospira	NA	ASV3632;ASV5571;ASV5679;ASV10682;ASV1331;ASV7055;ASV13867;ASV14164;ASV18453;ASV3738;ASV30247;ASV9502;ASV11850;ASV18796;ASV18798
VSEARCH	0.95	clust.532	NA	NA	NA	Bacteria	Actinobacteria	Actinobacteria	Acidimicrobiales	NA	NA	NA	ASV3846;ASV21589;ASV14725
VSEARCH	0.95	clust.533	13.2539	0.233477	0.784824	Bacteria	Actinobacteria	Actinobacteria	Acidimicrobiales	NA	NA	NA	ASV4507;ASV1359;ASV8637;ASV6404;ASV6543;ASV10215;ASV10973;ASV40440
VSEARCH	0.95	clust.534	NA	NA	NA	Bacteria	Proteobacteria	Gammaproteobacteria	Xanthomonadales	Sinobacteraceae	NA	NA	ASV5164;ASV12759;ASV11349;ASV7562;ASV14609;ASV12373;ASV13205;ASV13484;ASV20578;ASV23508
VSEARCH	0.95	clust.535	NA	NA	NA	Bacteria	Bacteroidetes	Cytophagia	Cytophagales	Cytophagaceae	Adhaeribacter	NA	ASV6069;ASV10949;ASV11852
VSEARCH	0.95	clust.536	NA	NA	NA	Bacteria	Proteobacteria	Deltaproteobacteria	Myxococcales	NA	NA	NA	ASV7078;ASV6169;ASV17875;ASV10847;ASV24919
VSEARCH	0.95	clust.537	15.7323	0.339866	0.856756	Bacteria	Actinobacteria	Actinobacteria	Solirubrobacterales	NA	NA	NA	ASV8803;ASV6995;ASV5631;ASV20646;ASV18761;ASV10634;ASV27353;ASV29468;ASV30527;ASV33625
VSEARCH	0.95	clust.538	NA	NA	NA	Bacteria	Acidobacteria	Acidobacteria_Gp13	Gp13	NA	NA	NA	ASV10350;ASV10825;ASV16092
VSEARCH	0.95	clust.539	NA	NA	NA	Bacteria	Proteobacteria	Betaproteobacteria	Neisseriales	Neisseriaceae	NA	NA	ASV11041;ASV13848;ASV24427;ASV25168;ASV33004
VSEARCH	0.95	clust.540	NA	NA	NA	Bacteria	Chloroflexi	NA	NA	NA	NA	NA	ASV1969;ASV2380;ASV14715;ASV33366
VSEARCH	0.95	clust.541	NA	NA	NA	Bacteria	Chloroflexi	Anaerolineae	Anaerolineales	Anaerolineaceae	NA	NA	ASV2595;ASV3512;ASV10137;ASV15520;ASV27573;ASV5665;ASV25043;ASV13819;ASV16819;ASV19311;ASV32558
VSEARCH	0.95	clust.542	NA	NA	NA	Bacteria	Firmicutes	Clostridia	Clostridiales	NA	NA	NA	ASV3528;ASV10981;ASV7849;ASV7329
VSEARCH	0.95	clust.543	40.0828	0.437256	0.878583	Bacteria	Gemmatimonadetes	Gemmatimonadetes	Gemmatimonadales	Gemmatimonadaceae	Gemmatimonas	NA	ASV3795;ASV5525;ASV12108;ASV12757;ASV11992;ASV16287;ASV9728;ASV14993;ASV18813;ASV27491;ASV5875;ASV10542;ASV12415;ASV14432;ASV15635;ASV19455;ASV25217;ASV27175
VSEARCH	0.95	clust.544	NA	NA	NA	Bacteria	Chloroflexi	NA	NA	NA	NA	NA	ASV4234;ASV14094;ASV20408;ASV28571;ASV19018;ASV24479
VSEARCH	0.95	clust.545	NA	NA	NA	Bacteria	Proteobacteria	Alphaproteobacteria	Rhodospirillales	Rhodospirillaceae	NA	NA	ASV4393;ASV6375;ASV36155
VSEARCH	0.95	clust.546	NA	NA	NA	Bacteria	Bacteroidetes	NA	NA	NA	NA	NA	ASV4429;ASV14534;ASV11757;ASV26911
VSEARCH	0.95	clust.547	22.8845	0.370363	0.856756	Bacteria	Bacteroidetes	Flavobacteriia	Flavobacteriales	Flavobacteriaceae	Flavobacterium	NA	ASV7320;ASV11886;ASV5618;ASV14087;ASV7089;ASV20287
VSEARCH	0.95	clust.548	NA	NA	NA	Bacteria	Proteobacteria	Gammaproteobacteria	NA	NA	NA	NA	ASV7692;ASV20883;ASV21692;ASV33612
VSEARCH	0.95	clust.549	NA	NA	NA	Bacteria	Firmicutes	Bacilli	Bacillales	Paenibacillaceae_1	Paenibacillus	NA	ASV8513;ASV13466;ASV12011;ASV35250
VSEARCH	0.95	clust.550	15.5455	0.392261	0.860759	Bacteria	Latescibacteria	NA	NA	NA	NA	NA	ASV8798;ASV7708;ASV3642;ASV6039;ASV9646;ASV15663;ASV17390;ASV14515;ASV15204;ASV18365;ASV24155;ASV38096;ASV38299
VSEARCH	0.95	clust.551	NA	NA	NA	Bacteria	Proteobacteria	Alphaproteobacteria	Rhizobiales	NA	NA	NA	ASV8988;ASV7875;ASV8280;ASV22710;ASV12227;ASV13388;ASV24057
VSEARCH	0.95	clust.552	NA	NA	NA	Bacteria	Bacteroidetes	Cytophagia	Cytophagales	Cytophagaceae	NA	NA	ASV8990;ASV6829;ASV8168
VSEARCH	0.95	clust.553	NA	NA	NA	Bacteria	Chloroflexi	Thermomicrobia	Sphaerobacterales	Sphaerobacteraceae	Nitrolancea	NA	ASV14243;ASV18148;ASV19526;ASV25873
VSEARCH	0.95	clust.554	NA	NA	NA	Bacteria	Proteobacteria	Gammaproteobacteria	Chromatiales	NA	NA	NA	ASV1430;ASV1992;ASV7102;ASV37040
VSEARCH	0.95	clust.555	155.459	0.274173	0.793846	Bacteria	Bacteroidetes	Sphingobacteriia	Sphingobacteriales	Chitinophagaceae	NA	NA	ASV1511;ASV4333;ASV15939;ASV8211;ASV23442;ASV18811;ASV22679;ASV30414;ASV15078;ASV26903;ASV4914
VSEARCH	0.95	clust.556	97.509	0.744526	0.985465	Bacteria	Actinobacteria	Actinobacteria	Gaiellales	Gaiellaceae	Gaiella	NA	ASV1987;ASV2712;ASV9665;ASV4627;ASV4583;ASV6296;ASV17987;ASV11069;ASV6613;ASV9075;ASV12941;ASV11531;ASV12592;ASV17216;ASV8735;ASV9910;ASV9917;ASV10104;ASV18142;ASV36796;ASV14426;ASV25485;ASV31130;ASV14679;ASV15187;ASV16096;ASV16659;ASV9146;ASV13731;ASV14658;ASV25175
VSEARCH	0.95	clust.557	0.847796	0.517148	0.904818	Bacteria	Proteobacteria	Alphaproteobacteria	Rhodospirillales	Rhodospirillaceae	NA	NA	ASV2323;ASV9674;ASV4303;ASV7054;ASV30173;ASV23699;ASV4962;ASV9191;ASV15551
VSEARCH	0.95	clust.558	NA	NA	NA	Bacteria	Proteobacteria	Gammaproteobacteria	Methylococcales	Methylococcaceae	NA	NA	ASV2567;ASV7970;ASV24771;ASV11839;ASV23842
VSEARCH	0.95	clust.559	44.7087	0.785221	0.987163	Bacteria	Acidobacteria	Acidobacteria_Gp6	Gp6	NA	NA	NA	ASV3129;ASV5814;ASV10939;ASV8309;ASV8343;ASV6549;ASV10335;ASV11217;ASV9799;ASV11635;ASV13009;ASV3435;ASV15351;ASV23335;ASV27862;ASV7740;ASV13989;ASV8486;ASV18297;ASV21322;ASV26325;ASV19109;ASV20693;ASV29303;ASV7907
VSEARCH	0.95	clust.560	31.9012	0.164984	0.783891	Bacteria	Proteobacteria	Deltaproteobacteria	Myxococcales	Labilitrichaceae	Labilithrix	NA	ASV3250;ASV6544;ASV12775;ASV11079;ASV29447;ASV12510;ASV15100;ASV8374;ASV9099;ASV15566;ASV13767;ASV23872;ASV29649;ASV26653
VSEARCH	0.95	clust.561	1.0249	0.90121	0.999689	Bacteria	Bacteroidetes	NA	NA	NA	NA	NA	ASV3553;ASV10312;ASV11861;ASV11616;ASV13621;ASV8070
VSEARCH	0.95	clust.562	18.1011	0.716128	0.982243	Bacteria	Proteobacteria	Alphaproteobacteria	Caulobacterales	Caulobacteraceae	Brevundimonas	NA	ASV4770;ASV4851;ASV8939;ASV6766;ASV6234;ASV4267;ASV2694;ASV4932;ASV10214;ASV12761;ASV9267;ASV7639;ASV10477;ASV8336;ASV9158;ASV18288;ASV15596;ASV11419;ASV19953
VSEARCH	0.95	clust.563	NA	NA	NA	Bacteria	Proteobacteria	Betaproteobacteria	Rhodocyclales	Rhodocyclaceae	NA	NA	ASV4995;ASV2289;ASV3403;ASV9492;ASV29978
VSEARCH	0.95	clust.564	709.893	0.39776	0.864034	Bacteria	Bacteroidetes	Cytophagia	Cytophagales	Cytophagaceae	Dyadobacter	NA	ASV5124;ASV5653;ASV6554;ASV8546;ASV9393;ASV3570;ASV5402;ASV16472;ASV10656;ASV10150;ASV18158;ASV16008;ASV24344
VSEARCH	0.95	clust.565	NA	NA	NA	Bacteria	Actinobacteria	Actinobacteria	Acidimicrobiales	NA	NA	NA	ASV5288;ASV14847;ASV16937;ASV33561;ASV36857;ASV37481;ASV9402
VSEARCH	0.95	clust.566	NA	NA	NA	Bacteria	Proteobacteria	Deltaproteobacteria	Bdellovibrionales	Bdellovibrionaceae	Vampirovibrio	NA	ASV5426;ASV4739;ASV9082;ASV7698;ASV35945
VSEARCH	0.95	clust.567	NA	NA	NA	Bacteria	Verrucomicrobia	Spartobacteria	NA	NA	NA	NA	ASV5660;ASV5586;ASV9124;ASV32009
VSEARCH	0.95	clust.568	NA	NA	NA	Bacteria	Armatimonadetes	Armatimonadetes_gp5	NA	NA	NA	NA	ASV8318;ASV11858;ASV6180;ASV37402;ASV7541
VSEARCH	0.95	clust.569	NA	NA	NA	Bacteria	Proteobacteria	Betaproteobacteria	Neisseriales	Neisseriaceae	NA	NA	ASV8397;ASV7425;ASV8619;ASV20281;ASV24665
VSEARCH	0.95	clust.570	NA	NA	NA	Bacteria	Deinococcus-Thermus	Deinococci	Deinococcales	Deinococcaceae	Deinococcus	NA	ASV12141;ASV10866;ASV11695
VSEARCH	0.95	clust.571	25.9452	0.159684	0.779933	Bacteria	Acidobacteria	Acidobacteria_Gp4	Aridibacter	NA	NA	NA	ASV2214;ASV15274;ASV11229;ASV11627;ASV8855;ASV28200;ASV37196;ASV5963;ASV20409;ASV31966;ASV3975;ASV13869;ASV14347;ASV15300;ASV16136;ASV26783;ASV17207;ASV25525;ASV31556;ASV5057
VSEARCH	0.95	clust.572	NA	NA	NA	Bacteria	Proteobacteria	Alphaproteobacteria	Rhodospirillales	Rhodospirillaceae	NA	NA	ASV2913;ASV6576;ASV2565
VSEARCH	0.95	clust.573	NA	NA	NA	Bacteria	Bacteroidetes	Cytophagia	Cytophagales	Cytophagaceae	Adhaeribacter	NA	ASV2968;ASV20914;ASV10993;ASV13882;ASV15993;ASV16858;ASV18075;ASV38700
VSEARCH	0.95	clust.574	11849.4	0.244276	0.784824	Bacteria	Bacteroidetes	Sphingobacteriia	Sphingobacteriales	Chitinophagaceae	NA	NA	ASV3113;ASV1369;ASV4906;ASV1996;ASV2338;ASV5725;ASV3871;ASV9427;ASV1964;ASV3348;ASV5834;ASV11066;ASV23486;ASV5958;ASV7051;ASV10165;ASV7447;ASV22626;ASV3587;ASV10398;ASV12931;ASV21375;ASV22040;ASV6541;ASV14143;ASV5887;ASV7669;ASV15264;ASV19853;ASV8400;ASV8679;ASV8745;ASV11157;ASV11533;ASV24241;ASV11249;ASV12242;ASV15674;ASV16222;ASV21483;ASV27687;ASV28173;ASV31651;ASV6025;ASV13271;ASV13372;ASV1374…
VSEARCH	0.95	clust.575	NA	NA	NA	Bacteria	Proteobacteria	Gammaproteobacteria	NA	NA	NA	NA	ASV3145;ASV2751;ASV5518;ASV21087;ASV14663;ASV29004;ASV31603;ASV33530;ASV30590
VSEARCH	0.95	clust.576	5.40241	0.785321	0.987163	Bacteria	Proteobacteria	Deltaproteobacteria	Myxococcales	NA	NA	NA	ASV3395;ASV10808;ASV3788;ASV6308;ASV9588;ASV28799;ASV36250
VSEARCH	0.95	clust.577	0.0456728	0.371863	0.856756	Bacteria	Proteobacteria	Deltaproteobacteria	Myxococcales	Polyangiaceae	Minicystis	NA	ASV3568;ASV8275;ASV4667;ASV12019;ASV15549;ASV5683
VSEARCH	0.95	clust.578	4.10894	0.610139	0.943835	Bacteria	Chloroflexi	NA	NA	NA	NA	NA	ASV3814;ASV6732;ASV29786;ASV19550;ASV19608;ASV29417;ASV37852
VSEARCH	0.95	clust.579	NA	NA	NA	Bacteria	Proteobacteria	Gammaproteobacteria	Chromatiales	Chromatiaceae	Rheinheimera	NA	ASV4265;ASV10794;ASV2908;ASV9986;ASV15970;ASV22088;ASV31658
VSEARCH	0.95	clust.580	NA	NA	NA	Bacteria	Proteobacteria	Deltaproteobacteria	Myxococcales	NA	NA	NA	ASV5046;ASV20500;ASV7513;ASV30526;ASV20286
VSEARCH	0.95	clust.581	NA	NA	NA	Bacteria	Acidobacteria	Acidobacteria_Gp5	Gp5	NA	NA	NA	ASV5425;ASV10677;ASV11331;ASV19742;ASV22580
VSEARCH	0.95	clust.582	0.883142	0.780222	0.987163	Bacteria	Actinobacteria	Actinobacteria	Solirubrobacterales	NA	NA	NA	ASV5998;ASV6299;ASV13165;ASV15098;ASV27148
VSEARCH	0.95	clust.583	NA	NA	NA	Bacteria	Proteobacteria	Gammaproteobacteria	Legionellales	Coxiellaceae	Aquicella	NA	ASV6282;ASV8172;ASV18334;ASV10159;ASV16109
VSEARCH	0.95	clust.584	57.2691	0.939706	1	Bacteria	Acidobacteria	Acidobacteria_Gp1	NA	NA	NA	NA	ASV6443;ASV6236;ASV3583;ASV5867;ASV6142;ASV4230;ASV11010;ASV6186;ASV4710;ASV4753;ASV5023;ASV5134;ASV9245;ASV12105;ASV14218;ASV26382;ASV7939;ASV10963;ASV14297;ASV16424;ASV22957;ASV9261;ASV12724;ASV14391;ASV16236;ASV21260;ASV6026;ASV18100;ASV6634;ASV19162;ASV19387;ASV33363
VSEARCH	0.95	clust.585	1735.69	0.512349	0.904818	Bacteria	Proteobacteria	NA	NA	NA	NA	NA	ASV645;ASV8592;ASV3053;ASV3573;ASV3040;ASV3600;ASV4807;ASV5062;ASV5211;ASV5269;ASV6080;ASV10601;ASV4188;ASV5800;ASV3756;ASV5114;ASV5605;ASV6922;ASV10560;ASV17804;ASV2859;ASV3908;ASV7345;ASV11062;ASV2700;ASV3648;ASV8000;ASV12193;ASV9683;ASV9760;ASV12963;ASV5661;ASV11143;ASV13687;ASV7214;ASV9670;ASV1519;ASV15545;ASV26341;ASV3995;ASV7191;ASV11678;ASV12893;ASV15639;ASV17343;ASV18882;ASV14600;ASV15012…
VSEARCH	0.95	clust.586	2.9951	0.688731	0.96709	Bacteria	Firmicutes	Bacilli	Bacillales	NA	NA	NA	ASV6748;ASV7148;ASV17961;ASV24296;ASV11135;ASV15402;ASV16228;ASV27977;ASV14956;ASV33001;ASV16900
VSEARCH	0.95	clust.587	NA	NA	NA	Bacteria	Proteobacteria	Deltaproteobacteria	Myxococcales	Polyangiaceae	NA	NA	ASV7745;ASV18488;ASV15504;ASV17138;ASV15916;ASV31902
VSEARCH	0.95	clust.588	NA	NA	NA	Bacteria	candidate_division_WPS-2	NA	NA	NA	NA	NA	ASV8769;ASV7180;ASV21441
VSEARCH	0.95	clust.589	518.551	0.159884	0.779933	Bacteria	Bacteroidetes	Cytophagia	Cytophagales	Cytophagaceae	Spirosoma	NA	ASV9032;ASV10340;ASV8173;ASV11509;ASV14384;ASV18956;ASV35016;ASV35741;ASV27891
VSEARCH	0.95	clust.590	NA	NA	NA	Bacteria	Actinobacteria	Actinobacteria	Acidimicrobiales	Acidimicrobiaceae	Ilumatobacter	NA	ASV950;ASV971;ASV2515
VSEARCH	0.95	clust.591	NA	NA	NA	Bacteria	Actinobacteria	Actinobacteria	Actinomycetales	NA	NA	NA	ASV13091;ASV3714;ASV29696
VSEARCH	0.95	clust.592	NA	NA	NA	Bacteria	Ignavibacteriae	Ignavibacteria	Ignavibacteriales	Ignavibacteriaceae	Ignavibacterium	NA	ASV13144;ASV3751;ASV30599
VSEARCH	0.95	clust.593	NA	NA	NA	Bacteria	Proteobacteria	Deltaproteobacteria	Myxococcales	Cystobacteraceae	Anaeromyxobacter	NA	ASV14629;ASV19851;ASV11420;ASV8353;ASV29431;ASV33049;ASV23056;ASV6224;ASV11495;ASV14564
VSEARCH	0.95	clust.594	NA	NA	NA	Bacteria	Actinobacteria	Actinobacteria	Gaiellales	Gaiellaceae	Gaiella	NA	ASV2655;ASV14631;ASV18354;ASV23431;ASV23453;ASV39199
VSEARCH	0.95	clust.595	8.69414	0.090091	0.74209	Bacteria	Actinobacteria	Actinobacteria	NA	NA	NA	NA	ASV2910;ASV2086;ASV6394;ASV7370;ASV31107;ASV34329;ASV22120
VSEARCH	0.95	clust.596	3.50528	0.565043	0.90968	Bacteria	Proteobacteria	Gammaproteobacteria	Xanthomonadales	Sinobacteraceae	NA	NA	ASV4537;ASV5824;ASV8777;ASV5613;ASV20797;ASV15432;ASV21344;ASV15153;ASV21422;ASV20844;ASV24690;ASV24826
VSEARCH	0.95	clust.597	NA	NA	NA	Bacteria	Proteobacteria	Betaproteobacteria	Neisseriales	Neisseriaceae	NA	NA	ASV4546;ASV2317;ASV5633;ASV13572;ASV18347;ASV34773
VSEARCH	0.95	clust.598	NA	NA	NA	Bacteria	Proteobacteria	Alphaproteobacteria	Rhodospirillales	Rhodospirillaceae	NA	NA	ASV4622;ASV4769;ASV6207;ASV11930;ASV19302;ASV23958;ASV39237
VSEARCH	0.95	clust.599	NA	NA	NA	Bacteria	Gemmatimonadetes	Gemmatimonadetes	Gemmatimonadales	Gemmatimonadaceae	Gemmatimonas	NA	ASV5227;ASV15156;ASV18962;ASV23601
VSEARCH	0.95	clust.600	NA	NA	NA	Bacteria	Acidobacteria	Acidobacteria_Gp3	NA	NA	NA	NA	ASV5315;ASV9223;ASV8132
VSEARCH	0.95	clust.601	NA	NA	NA	Bacteria	Proteobacteria	Gammaproteobacteria	Methylococcales	Methylococcaceae	NA	NA	ASV5544;ASV7809;ASV22620
VSEARCH	0.95	clust.602	81.7887	0.0336966	0.74209	Bacteria	Proteobacteria	Alphaproteobacteria	Rhodobacterales	Rhodobacteraceae	Rubellimicrobium	NA	ASV5783;ASV8848;ASV14849;ASV7785;ASV12738;ASV12780;ASV29967;ASV18433
VSEARCH	0.95	clust.603	NA	NA	NA	Bacteria	Chloroflexi	Thermomicrobia	Sphaerobacterales	Sphaerobacteraceae	NA	NA	ASV8984;ASV12920;ASV11933;ASV13057
VSEARCH	0.95	clust.604	NA	NA	NA	Bacteria	Proteobacteria	Gammaproteobacteria	NA	NA	NA	NA	ASV94;ASV5591;ASV18581;ASV31764;ASV360
VSEARCH	0.95	clust.605	NA	NA	NA	Bacteria	Bacteroidetes	Bacteroidia	Bacteroidales	Rikenellaceae	NA	NA	ASV9768;ASV7580;ASV32075
VSEARCH	0.95	clust.606	892.232	0.182782	0.784824	Bacteria	Proteobacteria	Alphaproteobacteria	Rhodobacterales	Rhodobacteraceae	NA	NA	ASV9787;ASV9685;ASV5693;ASV9114;ASV9383;ASV4349;ASV25804;ASV5812;ASV7100;ASV9389;ASV4936;ASV14345;ASV19007;ASV24353;ASV16123;ASV30738;ASV11570;ASV12301;ASV21325;ASV33611;ASV38612;ASV17309;ASV18465;ASV21867;ASV37747
VSEARCH	0.95	clust.607	NA	NA	NA	Bacteria	Acidobacteria	Acidobacteria_Gp4	NA	NA	NA	NA	ASV11422;ASV9461;ASV24964;ASV6378;ASV7883;ASV26709
VSEARCH	0.95	clust.608	9.06593	0.852515	0.999689	Bacteria	Bacteroidetes	Sphingobacteriia	Sphingobacteriales	NA	NA	NA	ASV13320;ASV3599;ASV9041;ASV9340;ASV7226;ASV9508;ASV6910;ASV13782;ASV6029;ASV4035;ASV9806;ASV15638;ASV3370;ASV13955;ASV23719;ASV24076;ASV6747;ASV10535;ASV13992;ASV17968;ASV18072;ASV24695;ASV30687;ASV15045;ASV3745
VSEARCH	0.95	clust.609	NA	NA	NA	Bacteria	Proteobacteria	Betaproteobacteria	NA	NA	NA	NA	ASV1479;ASV16948;ASV10666;ASV6532;ASV15029;ASV22782;ASV7384
VSEARCH	0.95	clust.610	NA	NA	NA	Bacteria	Deinococcus-Thermus	Deinococci	Deinococcales	Deinococcaceae	Deinococcus	NA	ASV15146;ASV9466;ASV7746;ASV3084
VSEARCH	0.95	clust.611	NA	NA	NA	Bacteria	Acidobacteria	Acidobacteria_Gp11	Gp11	NA	NA	NA	ASV2192;ASV5758;ASV28124;ASV38404
VSEARCH	0.95	clust.612	NA	NA	NA	Bacteria	Bacteroidetes	NA	NA	NA	NA	NA	ASV3384;ASV19929;ASV39829
VSEARCH	0.95	clust.613	24.2157	0.725127	0.985465	Bacteria	Proteobacteria	Alphaproteobacteria	Rhodospirillales	Acetobacteraceae	NA	NA	ASV3496;ASV10322;ASV4462;ASV6802;ASV6385;ASV5836;ASV8993;ASV17932;ASV12403;ASV13253;ASV29386;ASV29648;ASV7747
VSEARCH	0.95	clust.614	NA	NA	NA	Bacteria	Bacteroidetes	Sphingobacteriia	Sphingobacteriales	NA	NA	NA	ASV4482;ASV28212;ASV20429
VSEARCH	0.95	clust.615	NA	NA	NA	Bacteria	Bacteroidetes	NA	NA	NA	NA	NA	ASV5223;ASV11790;ASV32637
VSEARCH	0.95	clust.616	28.0741	0.30197	0.811209	Bacteria	Proteobacteria	Alphaproteobacteria	Sphingomonadales	Sphingomonadaceae	Sphingorhabdus	NA	ASV5514;ASV5515;ASV5097;ASV7001;ASV977;ASV3128;ASV2102;ASV11396;ASV5170;ASV15804;ASV15601;ASV16594;ASV6092;ASV9903;ASV8244;ASV15950;ASV24595
VSEARCH	0.95	clust.617	NA	NA	NA	Bacteria	Proteobacteria	Gammaproteobacteria	Xanthomonadales	Xanthomonadaceae	NA	NA	ASV5735;ASV2956;ASV21257;ASV35319;ASV7735;ASV34671;ASV26758;ASV14219
VSEARCH	0.95	clust.618	20.5707	0.457554	0.883113	Bacteria	Proteobacteria	Deltaproteobacteria	Myxococcales	NA	NA	NA	ASV6028;ASV6294;ASV8689;ASV6350;ASV2530;ASV10674;ASV19690;ASV30774;ASV8195;ASV9179;ASV13562;ASV17225;ASV28822;ASV14562
VSEARCH	0.95	clust.619	NA	NA	NA	Bacteria	Proteobacteria	Deltaproteobacteria	Myxococcales	NA	NA	NA	ASV6876;ASV13888;ASV21236
VSEARCH	0.95	clust.620	NA	NA	NA	Bacteria	Bacteroidetes	Sphingobacteriia	Sphingobacteriales	Chitinophagaceae	NA	NA	ASV8059;ASV20369;ASV18766;ASV21516;ASV35425;ASV15530;ASV25487;ASV26739;ASV35055
VSEARCH	0.95	clust.621	NA	NA	NA	Bacteria	Armatimonadetes	Armatimonadia	Armatimonadales	Armatimonadaceae	Armatimonas/Armatimonadetes_gp1	NA	ASV8287;ASV6231;ASV15641;ASV22479;ASV15740;ASV8047;ASV13384
VSEARCH	0.95	clust.622	NA	NA	NA	Bacteria	Proteobacteria	Alphaproteobacteria	Caulobacterales	Caulobacteraceae	NA	NA	ASV8952;ASV11767;ASV8302;ASV5550;ASV2402;ASV19604;ASV7444;ASV14599;ASV7679;ASV8609;ASV8864;ASV13792;ASV14113;ASV9943;ASV20702;ASV26318;ASV6427;ASV9193;ASV9394;ASV11387;ASV18083;ASV23351;ASV30650;ASV27490;ASV4420
VSEARCH	0.95	clust.623	NA	NA	NA	Bacteria	Proteobacteria	Alphaproteobacteria	Sphingomonadales	Sphingomonadaceae	Sphingomonas	NA	ASV10062;ASV6845;ASV11588;ASV4097;ASV4740;ASV16061;ASV10448;ASV11979;ASV7955;ASV31616;ASV38976;ASV17017;ASV21607;ASV28150;ASV18921;ASV23204;ASV33527
VSEARCH	0.95	clust.624	NA	NA	NA	Bacteria	Proteobacteria	Betaproteobacteria	Burkholderiales	Burkholderiaceae	Cupriavidus	NA	ASV11761;ASV30423;ASV30512;ASV21093;ASV28847
VSEARCH	0.95	clust.625	NA	NA	NA	Bacteria	Verrucomicrobia	Subdivision3	NA	NA	NA	NA	ASV13440;ASV7252;ASV13531;ASV6244;ASV9107;ASV17414;ASV10865;ASV18517;ASV20729;ASV31983;ASV20703
VSEARCH	0.95	clust.626	NA	NA	NA	Bacteria	Proteobacteria	Alphaproteobacteria	Rhizobiales	NA	NA	NA	ASV17120;ASV6116;ASV37768;ASV27481;ASV11099;ASV31465
VSEARCH	0.95	clust.627	NA	NA	NA	Bacteria	Bacteroidetes	Cytophagia	Cytophagales	Cytophagaceae	Runella	NA	ASV2398;ASV5111;ASV12395;ASV17437;ASV27826;ASV20162;ASV21416
VSEARCH	0.95	clust.628	NA	NA	NA	Bacteria	Verrucomicrobia	Verrucomicrobiae	Verrucomicrobiales	Verrucomicrobiaceae	NA	NA	ASV2842;ASV15256;ASV19734;ASV34042
VSEARCH	0.95	clust.629	236.88	0.00539946	0.44747	Bacteria	Verrucomicrobia	NA	NA	NA	NA	NA	ASV2958;ASV3095;ASV17229;ASV10606;ASV17992;ASV6078;ASV8532;ASV15198;ASV16548;ASV27230;ASV20228;ASV21442
VSEARCH	0.95	clust.630	103.344	0.531047	0.904818	Bacteria	Proteobacteria	Deltaproteobacteria	Myxococcales	NA	NA	NA	ASV3344;ASV4675;ASV5045;ASV9852;ASV8766;ASV7631;ASV10318;ASV10810;ASV10859;ASV11259;ASV13039;ASV15295;ASV8487;ASV13811;ASV18050;ASV5024;ASV9715;ASV27626;ASV5139;ASV8522;ASV9981;ASV12566;ASV12708;ASV20705;ASV6724;ASV8654;ASV8921;ASV11986;ASV13421;ASV22378;ASV35161;ASV6316;ASV8197;ASV8824;ASV11409;ASV12116;ASV12752;ASV24006;ASV8615;ASV13310;ASV14625;ASV18046;ASV19264;ASV19331;ASV25158;ASV8574
VSEARCH	0.95	clust.631	NA	NA	NA	Bacteria	Proteobacteria	Alphaproteobacteria	Rhizobiales	NA	NA	NA	ASV4119;ASV13988;ASV12970;ASV28272
VSEARCH	0.95	clust.632	6.97102	0.516948	0.904818	Bacteria	Proteobacteria	Alphaproteobacteria	NA	NA	NA	NA	ASV4207;ASV14729;ASV9736;ASV6601;ASV10851;ASV15260;ASV27387;ASV33248;ASV34157
VSEARCH	0.95	clust.633	NA	NA	NA	Bacteria	Bacteroidetes	Cytophagia	Cytophagales	NA	NA	NA	ASV4518;ASV6118;ASV8146;ASV15572;ASV9841;ASV6087
VSEARCH	0.95	clust.634	NA	NA	NA	Bacteria	Actinobacteria	Actinobacteria	Acidimicrobiales	NA	NA	NA	ASV4553;ASV7383;ASV11502;ASV19195;ASV6279;ASV32374;ASV7906;ASV31018;ASV22752
VSEARCH	0.95	clust.635	NA	NA	NA	Bacteria	Actinobacteria	Actinobacteria	NA	NA	NA	NA	ASV4908;ASV19434;ASV27258
VSEARCH	0.95	clust.636	NA	NA	NA	Bacteria	Armatimonadetes	Armatimonadia	Armatimonadales	Armatimonadaceae	Armatimonas/Armatimonadetes_gp1	NA	ASV4951;ASV9101;ASV20210;ASV19231;ASV8283
VSEARCH	0.95	clust.637	NA	NA	NA	Bacteria	Ignavibacteriae	Ignavibacteria	Ignavibacteriales	Ignavibacteriaceae	NA	NA	ASV4972;ASV38298;ASV16044
VSEARCH	0.95	clust.638	NA	NA	NA	Bacteria	Proteobacteria	Alphaproteobacteria	NA	NA	NA	NA	ASV5081;ASV12929;ASV11847;ASV8586;ASV18908;ASV19990;ASV20190;ASV12770;ASV26213;ASV10099;ASV20827;ASV23361
VSEARCH	0.95	clust.639	NA	NA	NA	Bacteria	Armatimonadetes	Armatimonadia	Armatimonadales	Armatimonadaceae	Armatimonas/Armatimonadetes_gp1	NA	ASV5749;ASV25591;ASV26504
VSEARCH	0.95	clust.640	NA	NA	NA	Bacteria	Proteobacteria	Deltaproteobacteria	Myxococcales	NA	NA	NA	ASV5774;ASV15123;ASV7306;ASV6777;ASV9886;ASV11966;ASV28508;ASV15594;ASV28874;ASV6722;ASV8866;ASV15922;ASV16000;ASV20867;ASV29984
VSEARCH	0.95	clust.641	NA	NA	NA	Bacteria	Verrucomicrobia	Subdivision3	NA	NA	NA	NA	ASV6696;ASV22129;ASV11036;ASV22987
VSEARCH	0.95	clust.642	2.58499	0.123288	0.755986	Bacteria	Acidobacteria	Acidobacteria_Gp2	Gp2	NA	NA	NA	ASV8260;ASV5052;ASV3110;ASV9004;ASV14230;ASV12151;ASV15593;ASV11090;ASV23252
VSEARCH	0.95	clust.643	NA	NA	NA	Bacteria	Gemmatimonadetes	Gemmatimonadetes	Gemmatimonadales	Gemmatimonadaceae	Gemmatimonas	NA	ASV8410;ASV9560;ASV10551;ASV15060;ASV15259;ASV30275
VSEARCH	0.95	clust.644	133.468	0.536946	0.904818	Bacteria	Bacteroidetes	Flavobacteriia	Flavobacteriales	Flavobacteriaceae	Flavobacterium	NA	ASV8860;ASV5397;ASV1278;ASV30429;ASV10747;ASV6094;ASV19204;ASV19827;ASV8443;ASV8977;ASV30033;ASV9001;ASV9281;ASV24914
VSEARCH	0.95	clust.645	35.7416	0.00679932	0.44747	Bacteria	Actinobacteria	Actinobacteria	Actinomycetales	Micromonosporaceae	NA	NA	ASV10692;ASV3672;ASV9280;ASV6001;ASV7428;ASV14141;ASV9314;ASV24387;ASV4881;ASV20125;ASV24796;ASV25105;ASV16203
VSEARCH	0.95	clust.646	NA	NA	NA	Bacteria	Proteobacteria	Alphaproteobacteria	Rhodospirillales	Rhodospirillaceae	Dongia	NA	ASV10911;ASV11281;ASV39463
VSEARCH	0.95	clust.647	22.1426	0.519448	0.904818	Bacteria	Bacteroidetes	Sphingobacteriia	Sphingobacteriales	Chitinophagaceae	NA	NA	ASV15896;ASV4336;ASV13078;ASV20211;ASV15337;ASV11726;ASV8466;ASV12899;ASV13420;ASV10465;ASV12251;ASV14259;ASV26718;ASV30533
VSEARCH	0.95	clust.648	NA	NA	NA	Bacteria	Proteobacteria	Alphaproteobacteria	Rhizobiales	NA	NA	NA	ASV17217;ASV2316;ASV16629
VSEARCH	0.95	clust.649	NA	NA	NA	Bacteria	Bacteroidetes	Cytophagia	Cytophagales	Cytophagaceae	Spirosoma	NA	ASV18484;ASV18486;ASV22982
VSEARCH	0.95	clust.650	NA	NA	NA	Bacteria	Proteobacteria	Deltaproteobacteria	Bdellovibrionales	Bacteriovoracaceae	Halobacteriovorax	NA	ASV3115;ASV5674;ASV10672;ASV14497;ASV19112
VSEARCH	0.95	clust.651	8.89607	0.238276	0.784824	Bacteria	Bacteroidetes	NA	NA	NA	NA	NA	ASV3172;ASV4269;ASV21778;ASV12480;ASV14745;ASV22365;ASV15708;ASV20671;ASV7956
VSEARCH	0.95	clust.652	NA	NA	NA	Bacteria	Actinobacteria	Actinobacteria	NA	NA	NA	NA	ASV4074;ASV10305;ASV11191;ASV18149;ASV7271;ASV9726;ASV22474;ASV12078;ASV17651;ASV10466;ASV29500;ASV30974;ASV9302
VSEARCH	0.95	clust.653	16.4608	0.491351	0.888738	Bacteria	Proteobacteria	Alphaproteobacteria	Rhodospirillales	NA	NA	NA	ASV4122;ASV10548;ASV1924;ASV4632;ASV5456;ASV6329;ASV18370;ASV7489;ASV9012;ASV29730;ASV18015;ASV8589;ASV8818;ASV11988;ASV17356;ASV7803;ASV13985;ASV16215;ASV29286;ASV37070
VSEARCH	0.95	clust.654	NA	NA	NA	Bacteria	Acidobacteria	Acidobacteria_Gp11	Gp11	NA	NA	NA	ASV4383;ASV14500;ASV34952
VSEARCH	0.95	clust.655	1.45101	0.226977	0.784824	Bacteria	Verrucomicrobia	Opitutae	Puniceicoccales	Puniceicoccaceae	NA	NA	ASV4501;ASV6783;ASV24849;ASV9998
VSEARCH	0.95	clust.656	NA	NA	NA	Bacteria	Proteobacteria	Deltaproteobacteria	Myxococcales	NA	NA	NA	ASV4937;ASV25947;ASV7568
VSEARCH	0.95	clust.657	16.607	0.218778	0.784824	Bacteria	Verrucomicrobia	Subdivision3	NA	NA	NA	NA	ASV4958;ASV19288;ASV34936;ASV15475;ASV14388;ASV26728;ASV27252;ASV28637;ASV37062
VSEARCH	0.95	clust.658	NA	NA	NA	Bacteria	Bacteroidetes	Cytophagia	Cytophagales	Cytophagaceae	Fibrella	NA	ASV5087;ASV21431;ASV28952;ASV15750;ASV20224;ASV12209;ASV22171
VSEARCH	0.95	clust.659	NA	NA	NA	Bacteria	Latescibacteria	NA	NA	NA	NA	NA	ASV5181;ASV9376;ASV18318;ASV21475;ASV9318;ASV20467
VSEARCH	0.95	clust.660	NA	NA	NA	Bacteria	Proteobacteria	Alphaproteobacteria	Rhizobiales	NA	NA	NA	ASV5200;ASV27702;ASV15770
VSEARCH	0.95	clust.661	35.3611	0.29637	0.809779	Bacteria	Proteobacteria	Betaproteobacteria	NA	NA	NA	NA	ASV5343;ASV7986;ASV3111;ASV10501;ASV3978;ASV14690;ASV22164;ASV4787;ASV5148;ASV24424;ASV21324
VSEARCH	0.95	clust.662	NA	NA	NA	Bacteria	Acidobacteria	Acidobacteria_Gp2	Gp2	NA	NA	NA	ASV5475;ASV6840;ASV19154
VSEARCH	0.95	clust.663	NA	NA	NA	Bacteria	Firmicutes	Clostridia	Clostridiales	Clostridiaceae_1	Clostridium_sensu_stricto	NA	ASV6021;ASV4735;ASV6816
VSEARCH	0.95	clust.664	NA	NA	NA	Bacteria	Armatimonadetes	Armatimonadia	Armatimonadales	Armatimonadaceae	Armatimonas/Armatimonadetes_gp1	NA	ASV6348;ASV8600;ASV7905
VSEARCH	0.95	clust.665	NA	NA	NA	Bacteria	Acidobacteria	Acidobacteria_Gp5	Gp5	NA	NA	NA	ASV6425;ASV15211;ASV5364;ASV6720;ASV19561;ASV10136;ASV22525;ASV16072;ASV28612;ASV12947;ASV30952
VSEARCH	0.95	clust.666	NA	NA	NA	Bacteria	Acidobacteria	Acidobacteria_Gp1	Gp1	NA	NA	NA	ASV6835;ASV2430;ASV5651;ASV13600;ASV37035;ASV32422;ASV6292;ASV18515
VSEARCH	0.95	clust.667	NA	NA	NA	Bacteria	Verrucomicrobia	NA	NA	NA	NA	NA	ASV6991;ASV5732;ASV11615;ASV6905;ASV11285;ASV12340;ASV24293;ASV30195;ASV19773;ASV20015
VSEARCH	0.95	clust.668	5.36127	0.620538	0.943835	Bacteria	Proteobacteria	Betaproteobacteria	NA	NA	NA	NA	ASV7661;ASV4262;ASV10126;ASV9313;ASV12444;ASV2509;ASV8031;ASV9455;ASV9869;ASV29768;ASV22421;ASV28915;ASV7218
VSEARCH	0.95	clust.669	NA	NA	NA	Bacteria	Proteobacteria	Deltaproteobacteria	Syntrophorhabdaceae	Syntrophorhabdus	NA	NA	ASV8127;ASV35219;ASV9304;ASV22009
VSEARCH	0.95	clust.670	92.5436	0.107489	0.74209	Bacteria	Acidobacteria	Acidobacteria_Gp4	Gp4	NA	NA	NA	ASV8261;ASV5090;ASV10151;ASV15540;ASV14955;ASV30319;ASV18366;ASV19258;ASV19954;ASV21371;ASV11555;ASV23672;ASV27405
VSEARCH	0.95	clust.671	NA	NA	NA	Bacteria	Verrucomicrobia	Subdivision3	NA	NA	NA	NA	ASV8350;ASV4763;ASV11457;ASV11639;ASV12083;ASV11260;ASV27980;ASV29962;ASV35423;ASV15270;ASV15979;ASV19775;ASV26506;ASV26979;ASV27988;ASV40260
VSEARCH	0.95	clust.672	NA	NA	NA	Bacteria	Actinobacteria	Actinobacteria	Actinomycetales	Micrococcaceae	NA	NA	ASV8795;ASV15610;ASV5464;ASV7635;ASV5291;ASV28193;ASV18565;ASV20924;ASV21752
VSEARCH	0.95	clust.673	NA	NA	NA	Bacteria	Proteobacteria	Deltaproteobacteria	Myxococcales	NA	NA	NA	ASV9312;ASV26848;ASV16499
VSEARCH	0.95	clust.674	NA	NA	NA	Bacteria	Bacteroidetes	Cytophagia	Cytophagales	Cytophagaceae	Spirosoma	NA	ASV9612;ASV11380;ASV10734;ASV23722;ASV34914
VSEARCH	0.95	clust.675	NA	NA	NA	Bacteria	Verrucomicrobia	Opitutae	NA	NA	NA	NA	ASV10251;ASV27827;ASV17849
VSEARCH	0.95	clust.676	NA	NA	NA	Bacteria	Verrucomicrobia	Verrucomicrobiae	Verrucomicrobiales	Verrucomicrobiaceae	Prosthecobacter	NA	ASV10667;ASV8139;ASV34218
VSEARCH	0.95	clust.677	NA	NA	NA	Bacteria	Proteobacteria	Deltaproteobacteria	NA	NA	NA	NA	ASV12468;ASV5765;ASV4323;ASV12200;ASV20727;ASV30169
VSEARCH	0.95	clust.678	44.0092	0.245475	0.784824	Bacteria	Proteobacteria	Deltaproteobacteria	Bdellovibrionales	Bacteriovoracaceae	Peredibacter	NA	ASV12677;ASV8865;ASV11293;ASV6918;ASV8344;ASV10134;ASV10329;ASV6892;ASV12749;ASV14473;ASV18490;ASV19705;ASV35159;ASV24525;ASV27434
VSEARCH	0.95	clust.679	NA	NA	NA	Bacteria	Proteobacteria	Deltaproteobacteria	Myxococcales	NA	NA	NA	ASV13060;ASV13276;ASV18061;ASV29744
VSEARCH	0.95	clust.680	10.5538	0.683432	0.96709	Bacteria	Proteobacteria	Betaproteobacteria	NA	NA	NA	NA	ASV14377;ASV9959;ASV31084;ASV12459;ASV18337;ASV11632;ASV13963;ASV21883;ASV9282;ASV14177;ASV27839;ASV10931;ASV12363;ASV13107;ASV17264;ASV20513;ASV18355
VSEARCH	0.95	clust.681	NA	NA	NA	Bacteria	Actinobacteria	Actinobacteria	NA	NA	NA	NA	ASV14685;ASV10852;ASV10476;ASV19912;ASV18244;ASV24567;ASV8147;ASV8628;ASV16357;ASV29727;ASV27279;ASV7421;ASV8731;ASV10754;ASV19986
VSEARCH	0.95	clust.682	NA	NA	NA	Bacteria	Proteobacteria	Deltaproteobacteria	Myxococcales	Polyangiaceae	NA	NA	ASV18441;ASV7751;ASV17378;ASV19576;ASV30112;ASV21592;ASV28349
VSEARCH	0.95	clust.683	2660.21	0.0566943	0.74209	Bacteria	Proteobacteria	Alphaproteobacteria	Rhizobiales	NA	NA	NA	ASV18549;ASV4574;ASV5178;ASV6642;ASV8053;ASV17104;ASV19799;ASV8030;ASV18506;ASV26975;ASV9969;ASV6950;ASV11708;ASV12681;ASV18580;ASV19247;ASV30037;ASV33209;ASV15199;ASV21823;ASV3243
VSEARCH	0.95	clust.684	NA	NA	NA	Bacteria	Proteobacteria	Alphaproteobacteria	Sphingomonadales	Sphingomonadaceae	Polymorphobacter	NA	ASV23178;ASV4956;ASV8203;ASV22562
VSEARCH	0.95	clust.685	126.723	0.941406	1	Bacteria	Bacteroidetes	Sphingobacteriia	Sphingobacteriales	Chitinophagaceae	NA	NA	ASV24032;ASV9483;ASV11950;ASV6886;ASV24233;ASV5640;ASV16321;ASV3569;ASV9505;ASV11514;ASV11711;ASV17143;ASV5793;ASV5852;ASV7299;ASV7477;ASV12406;ASV15560;ASV21504;ASV9219;ASV14575;ASV19370;ASV19972;ASV11156;ASV14225;ASV11033;ASV14637;ASV17574;ASV17947;ASV19163;ASV23147;ASV8187;ASV8786;ASV10217;ASV12707;ASV15892;ASV19216;ASV21345;ASV29423;ASV29914;ASV8209;ASV11829;ASV12127;ASV15048;ASV17425;ASV1941…
VSEARCH	0.95	clust.686	NA	NA	NA	Bacteria	Proteobacteria	Alphaproteobacteria	Rhizobiales	Hyphomicrobiaceae	Hyphomicrobium	NA	ASV4799;ASV7393;ASV18807;ASV16731;ASV18192;ASV25508;ASV7570
VSEARCH	0.95	clust.687	NA	NA	NA	Bacteria	Proteobacteria	Betaproteobacteria	Rhodocyclales	Rhodocyclaceae	NA	NA	ASV5145;ASV7936;ASV3736
VSEARCH	0.95	clust.688	NA	NA	NA	Bacteria	Bacteroidetes	Sphingobacteriia	Sphingobacteriales	Chitinophagaceae	NA	NA	ASV6059;ASV19872;ASV27061;ASV25127;ASV29743;ASV19472
VSEARCH	0.95	clust.689	NA	NA	NA	Bacteria	Latescibacteria	NA	NA	NA	NA	NA	ASV6209;ASV5609;ASV8516;ASV11214;ASV23454;ASV12521;ASV11325;ASV19889;ASV31581;ASV14258;ASV21270;ASV38334;ASV15506;ASV16559;ASV19772;ASV20297;ASV27259
VSEARCH	0.95	clust.690	NA	NA	NA	Bacteria	Proteobacteria	Gammaproteobacteria	Methylococcales	Methylococcaceae	NA	NA	ASV6320;ASV4201;ASV23001;ASV14262;ASV33636
VSEARCH	0.95	clust.691	NA	NA	NA	Bacteria	Proteobacteria	Deltaproteobacteria	Syntrophorhabdaceae	Syntrophorhabdus	NA	NA	ASV6346;ASV5112;ASV30075
VSEARCH	0.95	clust.692	NA	NA	NA	Bacteria	Proteobacteria	Alphaproteobacteria	Alphaproteobacteria_incertae_sedis	Rhizomicrobium	NA	NA	ASV7033;ASV4276;ASV13221;ASV11800;ASV14606
VSEARCH	0.95	clust.693	131.25	0.0380962	0.74209	Bacteria	Actinobacteria	Actinobacteria	NA	NA	NA	NA	ASV7251;ASV6323;ASV7768;ASV20741;ASV8717;ASV9113;ASV5921;ASV9051;ASV18108;ASV12208;ASV16183;ASV21256;ASV16842;ASV20720
VSEARCH	0.95	clust.694	NA	NA	NA	Bacteria	Bacteroidetes	Cytophagia	Cytophagales	Cytophagaceae	Rudanella	NA	ASV7409;ASV13656;ASV19891;ASV10683
VSEARCH	0.95	clust.695	NA	NA	NA	Bacteria	Proteobacteria	Alphaproteobacteria	Rhodospirillales	Rhodospirillaceae	Azospirillum	NA	ASV8019;ASV29737;ASV23010;ASV24607
VSEARCH	0.95	clust.696	NA	NA	NA	Bacteria	Spirochaetes	Spirochaetia	Spirochaetales	Spirochaetaceae	Spirochaeta	NA	ASV8183;ASV10238;ASV24970;ASV22015;ASV18861;ASV10507;ASV14472;ASV20079;ASV33181;ASV19832
VSEARCH	0.95	clust.697	11.8616	0.386861	0.856756	Bacteria	Proteobacteria	Alphaproteobacteria	Rhizobiales	Hyphomicrobiaceae	Devosia	NA	ASV8908;ASV20723;ASV19738;ASV23319;ASV5214;ASV10058;ASV36980;ASV15006;ASV20862;ASV16871;ASV33480;ASV24312;ASV29644;ASV39632
VSEARCH	0.95	clust.698	NA	NA	NA	Bacteria	Acidobacteria	Acidobacteria_Gp6	Gp6	NA	NA	NA	ASV9214;ASV12342;ASV8193
VSEARCH	0.95	clust.699	66.2948	0.069793	0.74209	Bacteria	Acidobacteria	Acidobacteria_Gp3	Gp3	NA	NA	NA	ASV9469;ASV6159;ASV7507;ASV17981;ASV20382;ASV28691;ASV9848;ASV11648;ASV12735;ASV27742;ASV19739
VSEARCH	0.95	clust.700	5.73543	0.342966	0.856756	Bacteria	Proteobacteria	Gammaproteobacteria	Xanthomonadales	Xanthomonadaceae	NA	NA	ASV10276;ASV7437;ASV4959;ASV8561;ASV19636
VSEARCH	0.95	clust.701	NA	NA	NA	Bacteria	candidate_division_WPS-2	NA	NA	NA	NA	NA	ASV13330;ASV7025;ASV10773;ASV22220
VSEARCH	0.95	clust.702	NA	NA	NA	Bacteria	Verrucomicrobia	Subdivision3	NA	NA	NA	NA	ASV13588;ASV6191;ASV5873;ASV23760
VSEARCH	0.95	clust.703	24.3924	0.0853915	0.74209	Bacteria	Proteobacteria	Alphaproteobacteria	Rhodospirillales	NA	NA	NA	ASV13654;ASV10241;ASV8754;ASV25556;ASV10402;ASV10598;ASV13682;ASV7992;ASV11572;ASV19320;ASV25633;ASV8176;ASV35450
VSEARCH	0.95	clust.704	NA	NA	NA	Bacteria	Bacteroidetes	Cytophagia	Cytophagales	Cytophagaceae	Spirosoma	NA	ASV23382;ASV21126;ASV27319
VSEARCH	0.95	clust.705	NA	NA	NA	Bacteria	Proteobacteria	Alphaproteobacteria	Rhodobacterales	Rhodobacteraceae	NA	NA	ASV25173;ASV12482;ASV9908;ASV12486;ASV2707;ASV10905;ASV18159;ASV20349;ASV24628;ASV27510
VSEARCH	0.95	clust.706	NA	NA	NA	Bacteria	Gemmatimonadetes	Gemmatimonadetes	Gemmatimonadales	Gemmatimonadaceae	Gemmatimonas	NA	ASV3139;ASV5757;ASV6843;ASV9666;ASV17673;ASV11755;ASV17558
VSEARCH	0.95	clust.707	NA	NA	NA	Bacteria	Proteobacteria	Betaproteobacteria	NA	NA	NA	NA	ASV3849;ASV14227;ASV10224;ASV22723;ASV21445
VSEARCH	0.95	clust.708	NA	NA	NA	Bacteria	Actinobacteria	Actinobacteria	Actinomycetales	Pseudonocardiaceae	NA	NA	ASV3858;ASV11356;ASV8071;ASV1310
VSEARCH	0.95	clust.709	222.344	0.276272	0.793846	Bacteria	Bacteroidetes	NA	NA	NA	NA	NA	ASV5027;ASV7829;ASV15440;ASV5482;ASV12174;ASV29478;ASV6663;ASV6903;ASV14266;ASV23405;ASV19585;ASV19617;ASV23795;ASV6347
VSEARCH	0.95	clust.710	NA	NA	NA	Bacteria	Spirochaetes	Spirochaetia	Spirochaetales	Spirochaetaceae	NA	NA	ASV6411;ASV11174;ASV28558;ASV13776;ASV28292;ASV11194;ASV14730;ASV34772
VSEARCH	0.95	clust.711	41.4255	0.570943	0.912705	Bacteria	Proteobacteria	Gammaproteobacteria	Legionellales	Legionellaceae	Legionella	NA	ASV6483;ASV8614;ASV24609;ASV12764;ASV5209;ASV13696;ASV31536;ASV11701;ASV12766;ASV28207;ASV25752;ASV26247;ASV5398;ASV31066
VSEARCH	0.95	clust.712	NA	NA	NA	Bacteria	Actinobacteria	Actinobacteria	Acidimicrobiales	NA	NA	NA	ASV6605;ASV12053;ASV23430
VSEARCH	0.95	clust.713	97.3412	0.090091	0.74209	Bacteria	Armatimonadetes	Armatimonadia	Armatimonadales	Armatimonadaceae	Armatimonas/Armatimonadetes_gp1	NA	ASV6753;ASV14022;ASV16953;ASV11601;ASV16990;ASV31514;ASV15018;ASV24245;ASV10502
VSEARCH	0.95	clust.714	NA	NA	NA	Bacteria	Actinobacteria	Actinobacteria	Acidimicrobiales	Acidimicrobineae_incertae_sedis	Aciditerrimonas	NA	ASV7282;ASV16681;ASV22678
VSEARCH	0.95	clust.715	NA	NA	NA	Bacteria	NA	NA	NA	NA	NA	NA	ASV7789;ASV10433;ASV31137
VSEARCH	0.95	clust.716	16.3607	0.20268	0.784824	Bacteria	Proteobacteria	Alphaproteobacteria	Rhodospirillales	Acetobacteraceae	NA	NA	ASV8180;ASV9520;ASV9833;ASV31016;ASV17295;ASV16939
VSEARCH	0.95	clust.717	NA	NA	NA	Bacteria	Proteobacteria	Betaproteobacteria	Neisseriales	Neisseriaceae	NA	NA	ASV9308;ASV9872;ASV30327;ASV33514
VSEARCH	0.95	clust.718	NA	NA	NA	Bacteria	Armatimonadetes	Armatimonadetes_gp5	NA	NA	NA	NA	ASV9433;ASV7485;ASV6834;ASV16035;ASV27428;ASV9995;ASV13558;ASV21331;ASV23861;ASV29402;ASV35075;ASV25067
VSEARCH	0.95	clust.719	0.693617	0.550745	0.904818	Bacteria	Proteobacteria	Deltaproteobacteria	Myxococcales	Myxococcaceae	Aggregicoccus	NA	ASV10123;ASV7455;ASV22518;ASV21350;ASV12117
VSEARCH	0.95	clust.720	NA	NA	NA	Bacteria	Proteobacteria	Alphaproteobacteria	Sphingomonadales	Sphingomonadaceae	NA	NA	ASV10437;ASV13712;ASV10481;ASV25763;ASV16555;ASV22577;ASV12049;ASV15308
VSEARCH	0.95	clust.721	NA	NA	NA	Bacteria	Bacteroidetes	Sphingobacteriia	Sphingobacteriales	Chitinophagaceae	NA	NA	ASV10586;ASV15897;ASV19520
VSEARCH	0.95	clust.722	NA	NA	NA	Bacteria	Chloroflexi	Anaerolineae	Anaerolineales	Anaerolineaceae	NA	NA	ASV10809;ASV22149;ASV2361;ASV26998
VSEARCH	0.95	clust.723	47.151	0.231777	0.784824	Bacteria	Bacteroidetes	Sphingobacteriia	Sphingobacteriales	Chitinophagaceae	Taibaiella	NA	ASV13476;ASV3239;ASV13211;ASV21512;ASV6654;ASV13177;ASV13777;ASV22007;ASV9470;ASV19744;ASV11405;ASV13243;ASV19230;ASV23779
VSEARCH	0.95	clust.724	NA	NA	NA	Bacteria	Proteobacteria	Betaproteobacteria	Burkholderiales	NA	NA	NA	ASV13877;ASV19965;ASV25948;ASV5907
VSEARCH	0.95	clust.725	NA	NA	NA	Bacteria	Bacteroidetes	Bacteroidia	Bacteroidales	Porphyromonadaceae	Paludibacter	NA	ASV1464;ASV4856;ASV15746;ASV8553;ASV17577;ASV9735;ASV22716;ASV24304;ASV28602;ASV8923
VSEARCH	0.95	clust.726	NA	NA	NA	Bacteria	Chloroflexi	NA	NA	NA	NA	NA	ASV16001;ASV11139;ASV9546;ASV18393;ASV28512;ASV10354;ASV10129;ASV13358
VSEARCH	0.95	clust.727	20.4311	0.645235	0.956854	Bacteria	Bacteroidetes	NA	NA	NA	NA	NA	ASV19883;ASV5579;ASV10724;ASV15528;ASV14224
VSEARCH	0.95	clust.728	NA	NA	NA	Bacteria	Bacteroidetes	Cytophagia	Cytophagales	NA	NA	NA	ASV21721;ASV12502;ASV22770;ASV5381;ASV9692;ASV30513
VSEARCH	0.95	clust.729	NA	NA	NA	Bacteria	Chloroflexi	Thermomicrobia	Sphaerobacterales	Sphaerobacteraceae	NA	NA	ASV22366;ASV9135;ASV11881;ASV17043;ASV22010;ASV27904
VSEARCH	0.95	clust.730	NA	NA	NA	Bacteria	Chloroflexi	Anaerolineae	Anaerolineales	Anaerolineaceae	NA	NA	ASV22508;ASV9911;ASV32956
VSEARCH	0.95	clust.731	NA	NA	NA	Bacteria	Verrucomicrobia	Subdivision3	NA	NA	NA	NA	ASV24063;ASV15846;ASV28507;ASV17605;ASV27856;ASV23922
VSEARCH	0.95	clust.732	NA	NA	NA	Bacteria	Acidobacteria	Acidobacteria_Gp3	NA	NA	NA	NA	ASV24306;ASV11142;ASV25443;ASV10474;ASV21238
VSEARCH	0.95	clust.733	28.6502	0.126587	0.756193	Bacteria	Verrucomicrobia	Subdivision3	NA	NA	NA	NA	ASV3487;ASV20796;ASV9488;ASV11314;ASV10240;ASV16216;ASV18667;ASV35298;ASV14953;ASV16094;ASV29731
VSEARCH	0.95	clust.734	NA	NA	NA	Bacteria	Bacteroidetes	NA	NA	NA	NA	NA	ASV4448;ASV8888;ASV9540;ASV14742
VSEARCH	0.95	clust.735	NA	NA	NA	Bacteria	Acidobacteria	Acidobacteria_Gp7	Gp7	NA	NA	NA	ASV4519;ASV8436;ASV3485;ASV4172;ASV8557;ASV12882;ASV12155;ASV18262;ASV26725;ASV4051;ASV9979
VSEARCH	0.95	clust.736	NA	NA	NA	Bacteria	Chloroflexi	Anaerolineae	Anaerolineales	Anaerolineaceae	NA	NA	ASV4974;ASV8007;ASV35473
VSEARCH	0.95	clust.737	83.4847	0.441456	0.882912	Bacteria	Proteobacteria	Betaproteobacteria	NA	NA	NA	NA	ASV5473;ASV7328;ASV6633;ASV23039;ASV3581;ASV19768;ASV10700;ASV17679;ASV23658;ASV23983;ASV27507;ASV28229
VSEARCH	0.95	clust.738	NA	NA	NA	Bacteria	Proteobacteria	Alphaproteobacteria	Rhodospirillales	Rhodospirillaceae	NA	NA	ASV5478;ASV36773;ASV15711
VSEARCH	0.95	clust.739	123.652	0.268673	0.793846	Bacteria	Proteobacteria	Alphaproteobacteria	Rhodospirillales	NA	NA	NA	ASV5713;ASV7313;ASV9002;ASV22049;ASV20226;ASV15169;ASV25722;ASV14846;ASV23606;ASV23883
VSEARCH	0.95	clust.740	NA	NA	NA	Bacteria	Bacteroidetes	Sphingobacteriia	Sphingobacteriales	Chitinophagaceae	NA	NA	ASV6479;ASV10833;ASV9617;ASV16611;ASV20580
VSEARCH	0.95	clust.741	NA	NA	NA	Bacteria	Actinobacteria	Actinobacteria	Acidimicrobiales	NA	NA	NA	ASV6785;ASV8563;ASV18319;ASV19562;ASV24033;ASV24745
VSEARCH	0.95	clust.742	0.214459	0.693831	0.96709	Bacteria	Proteobacteria	Deltaproteobacteria	NA	NA	NA	NA	ASV6820;ASV6266;ASV13897;ASV16105;ASV22057;ASV12061;ASV18899;ASV20900;ASV26025;ASV8676;ASV22647;ASV30224
VSEARCH	0.95	clust.743	NA	NA	NA	Bacteria	Proteobacteria	Alphaproteobacteria	NA	NA	NA	NA	ASV6992;ASV5846;ASV10618;ASV5779;ASV26841
VSEARCH	0.95	clust.744	NA	NA	NA	Bacteria	Proteobacteria	Alphaproteobacteria	Rhodospirillales	Rhodospirillaceae	NA	NA	ASV8238;ASV13669;ASV28859;ASV20214;ASV23586
VSEARCH	0.95	clust.745	58.4217	0.348665	0.856756	Bacteria	Gemmatimonadetes	Gemmatimonadetes	Gemmatimonadales	Gemmatimonadaceae	Gemmatimonas	NA	ASV8448;ASV7680;ASV4560;ASV15710;ASV33720;ASV13506;ASV20220;ASV15490;ASV12356;ASV16840
VSEARCH	0.95	clust.746	NA	NA	NA	Bacteria	Bacteroidetes	Sphingobacteriia	Sphingobacteriales	Chitinophagaceae	NA	NA	ASV9077;ASV20538;ASV19501
VSEARCH	0.95	clust.747	NA	NA	NA	Bacteria	Proteobacteria	Alphaproteobacteria	Rhodobacterales	Rhodobacteraceae	Amaricoccus	NA	ASV9528;ASV10409;ASV26097
VSEARCH	0.95	clust.748	NA	NA	NA	Bacteria	Bacteroidetes	Cytophagia	Cytophagales	Cytophagaceae	Larkinella	NA	ASV10013;ASV26374;ASV24813
VSEARCH	0.95	clust.749	NA	NA	NA	Bacteria	Proteobacteria	Gammaproteobacteria	Xanthomonadales	Sinobacteraceae	NA	NA	ASV10988;ASV19252;ASV29448;ASV39521;ASV22036;ASV35091
VSEARCH	0.95	clust.750	NA	NA	NA	Bacteria	Verrucomicrobia	Subdivision3	NA	NA	NA	NA	ASV11122;ASV26354;ASV9387
VSEARCH	0.95	clust.751	NA	NA	NA	Bacteria	Proteobacteria	Alphaproteobacteria	Rhizobiales	Rhodobiaceae	NA	NA	ASV11428;ASV15523;ASV31469
VSEARCH	0.95	clust.752	NA	NA	NA	Bacteria	Bacteroidetes	NA	NA	NA	NA	NA	ASV11623;ASV13679;ASV18413;ASV18577
VSEARCH	0.95	clust.753	NA	NA	NA	Bacteria	Proteobacteria	Alphaproteobacteria	NA	NA	NA	NA	ASV12458;ASV8670;ASV22607;ASV18068;ASV23938;ASV16385
VSEARCH	0.95	clust.754	NA	NA	NA	Bacteria	Bacteroidetes	Sphingobacteriia	Sphingobacteriales	NA	NA	NA	ASV12776;ASV23783;ASV8490;ASV15602;ASV15627;ASV31746
VSEARCH	0.95	clust.755	NA	NA	NA	Bacteria	Bacteroidetes	Sphingobacteriia	Sphingobacteriales	Chitinophagaceae	NA	NA	ASV12925;ASV5848;ASV7342;ASV7391;ASV19802;ASV13847;ASV10657
VSEARCH	0.95	clust.756	NA	NA	NA	Bacteria	Bacteroidetes	Bacteroidia	Bacteroidales	Rikenellaceae	Mucinivorans	NA	ASV13043;ASV33445;ASV33017
VSEARCH	0.95	clust.757	NA	NA	NA	Bacteria	Armatimonadetes	Armatimonadetes_gp5	NA	NA	NA	NA	ASV13937;ASV14503;ASV12611
VSEARCH	0.95	clust.758	NA	NA	NA	Bacteria	Proteobacteria	Deltaproteobacteria	Myxococcales	NA	NA	NA	ASV14638;ASV20207;ASV18717;ASV37327
VSEARCH	0.95	clust.759	53.4095	0.368163	0.856756	Bacteria	Bacteroidetes	Sphingobacteriia	Sphingobacteriales	Chitinophagaceae	NA	NA	ASV19735;ASV15784;ASV21287;ASV5122;ASV23315;ASV9797;ASV17281;ASV16298;ASV20865;ASV24559;ASV13528;ASV13786;ASV17936;ASV18805;ASV22961;ASV25398;ASV33617
VSEARCH	0.95	clust.760	NA	NA	NA	Bacteria	Proteobacteria	Alphaproteobacteria	Rhodospirillales	Acetobacteraceae	NA	NA	ASV19829;ASV11465;ASV11313;ASV35911;ASV15022;ASV16423;ASV26342;ASV26745
VSEARCH	0.95	clust.761	NA	NA	NA	Bacteria	Bacteroidetes	Cytophagia	Cytophagales	NA	NA	NA	ASV22766;ASV13297;ASV26798
VSEARCH	0.95	clust.762	NA	NA	NA	Bacteria	Proteobacteria	Gammaproteobacteria	Chromatiales	Chromatiaceae	NA	NA	ASV2356;ASV18573;ASV9143;ASV2652;ASV8370
VSEARCH	0.95	clust.763	NA	NA	NA	Bacteria	Proteobacteria	Alphaproteobacteria	Rhodospirillales	Rhodospirillaceae	NA	NA	ASV26168;ASV10688;ASV17739
VSEARCH	0.95	clust.764	1243.12	0.781822	0.987163	Bacteria	Bacteroidetes	Flavobacteriia	Flavobacteriales	Flavobacteriaceae	Flavobacterium	NA	ASV27505;ASV3346;ASV7558;ASV13114;ASV20617;ASV3155;ASV5438;ASV6155;ASV5949;ASV11991;ASV15033;ASV1960;ASV8300;ASV9668;ASV11798;ASV12177;ASV14602;ASV15838;ASV18078;ASV6826;ASV12671;ASV26715;ASV30225;ASV5265;ASV6184;ASV5785;ASV6814
VSEARCH	0.95	clust.765	NA	NA	NA	Bacteria	Actinobacteria	Actinobacteria	Gaiellales	Gaiellaceae	Gaiella	NA	ASV27527;ASV6304;ASV28053;ASV13038;ASV22627;ASV9359
VSEARCH	0.95	clust.766	NA	NA	NA	Bacteria	Proteobacteria	Gammaproteobacteria	Legionellales	Coxiellaceae	Aquicella	NA	ASV4139;ASV5390;ASV20902;ASV24148;ASV29946;ASV13765;ASV18181;ASV26188;ASV31025
VSEARCH	0.95	clust.767	NA	NA	NA	Bacteria	Acidobacteria	Acidobacteria_Gp3	NA	NA	NA	NA	ASV5156;ASV5632;ASV7614;ASV23690;ASV26005;ASV35392
VSEARCH	0.95	clust.768	11.1857	0.489851	0.888738	Bacteria	Proteobacteria	Alphaproteobacteria	NA	NA	NA	NA	ASV5523;ASV17578;ASV5934;ASV16138;ASV5863;ASV7990;ASV8252;ASV8949;ASV11677;ASV9746;ASV19183;ASV20119;ASV35244;ASV35491;ASV19271;ASV21547;ASV25724
VSEARCH	0.95	clust.769	NA	NA	NA	Bacteria	Bacteroidetes	Sphingobacteriia	Sphingobacteriales	Chitinophagaceae	Taibaiella	NA	ASV5711;ASV17565;ASV8077
VSEARCH	0.95	clust.770	NA	NA	NA	Bacteria	Proteobacteria	Gammaproteobacteria	Methylococcales	Methylococcaceae	NA	NA	ASV5752;ASV7003;ASV2167;ASV35072
VSEARCH	0.95	clust.771	NA	NA	NA	Bacteria	Proteobacteria	Betaproteobacteria	NA	NA	NA	NA	ASV5940;ASV12095;ASV30149
VSEARCH	0.95	clust.772	NA	NA	NA	Bacteria	Proteobacteria	Gammaproteobacteria	Legionellales	Legionellaceae	Legionella	NA	ASV6360;ASV16822;ASV25503
VSEARCH	0.95	clust.773	2.10602	0.112889	0.74209	Bacteria	Bacteroidetes	Sphingobacteriia	Sphingobacteriales	Chitinophagaceae	NA	NA	ASV6608;ASV13975;ASV9453;ASV12743;ASV15741;ASV4660;ASV15489
VSEARCH	0.95	clust.774	NA	NA	NA	Bacteria	Actinobacteria	Actinobacteria	Gaiellales	Gaiellaceae	Gaiella	NA	ASV6807;ASV7659;ASV10589;ASV6242;ASV10092;ASV13389;ASV3126;ASV24824;ASV24982;ASV36015;ASV12836;ASV20037
VSEARCH	0.95	clust.775	NA	NA	NA	Bacteria	Actinobacteria	Actinobacteria	Actinomycetales	Pseudonocardiaceae	NA	NA	ASV6808;ASV13488;ASV7457;ASV16865;ASV25164;ASV13933
VSEARCH	0.95	clust.776	NA	NA	NA	Bacteria	Acidobacteria	Acidobacteria_Gp3	NA	NA	NA	NA	ASV7398;ASV14787;ASV39523
VSEARCH	0.95	clust.777	NA	NA	NA	Bacteria	Acidobacteria	Acidobacteria_Gp3	Gp3	NA	NA	NA	ASV7728;ASV6764;ASV27532;ASV24325;ASV35854
VSEARCH	0.95	clust.778	NA	NA	NA	Bacteria	Verrucomicrobia	Opitutae	Opitutales	Opitutaceae	Opitutus	NA	ASV7732;ASV26331;ASV29078;ASV30644
VSEARCH	0.95	clust.779	NA	NA	NA	Bacteria	Proteobacteria	Gammaproteobacteria	Pseudomonadales	Pseudomonadaceae	Pseudomonas	NA	ASV8812;ASV8129;ASV18063;ASV21609
VSEARCH	0.95	clust.780	NA	NA	NA	Bacteria	Acidobacteria	NA	NA	NA	NA	NA	ASV9046;ASV25329;ASV39182
VSEARCH	0.95	clust.781	34.1348	0.682532	0.96709	Bacteria	Proteobacteria	Alphaproteobacteria	Rhodospirillales	Acetobacteraceae	NA	NA	ASV10146;ASV14836;ASV22726;ASV19443;ASV11710;ASV13116;ASV15511;ASV19115;ASV20926;ASV16235;ASV16862
VSEARCH	0.95	clust.782	NA	NA	NA	Bacteria	Bacteroidetes	Flavobacteriia	Flavobacteriales	Flavobacteriaceae	Flavobacterium	NA	ASV11683;ASV7901;ASV21981;ASV23083;ASV22376
VSEARCH	0.95	clust.783	NA	NA	NA	Bacteria	Bacteroidetes	Cytophagia	Cytophagales	NA	NA	NA	ASV11926;ASV33995;ASV22037;ASV26993;ASV32375
VSEARCH	0.95	clust.784	NA	NA	NA	Bacteria	Gemmatimonadetes	Gemmatimonadetes	Gemmatimonadales	Gemmatimonadaceae	Gemmatimonas	NA	ASV12570;ASV12645;ASV15000;ASV7352;ASV19132;ASV16601;ASV24292;ASV37941
VSEARCH	0.95	clust.785	NA	NA	NA	Bacteria	Proteobacteria	Deltaproteobacteria	Myxococcales	NA	NA	NA	ASV13617;ASV6430;ASV12667;ASV22483;ASV10960
VSEARCH	0.95	clust.786	NA	NA	NA	Bacteria	Verrucomicrobia	NA	NA	NA	NA	NA	ASV13660;ASV18989;ASV11561
VSEARCH	0.95	clust.787	NA	NA	NA	Bacteria	Bacteroidetes	NA	NA	NA	NA	NA	ASV13718;ASV7719;ASV25167;ASV20455
VSEARCH	0.95	clust.788	NA	NA	NA	Bacteria	Proteobacteria	Gammaproteobacteria	Chromatiales	Thioalkalispiraceae	Thioprofundum	NA	ASV13824;ASV37052;ASV27125
VSEARCH	0.95	clust.789	NA	NA	NA	Bacteria	Chloroflexi	Thermomicrobia	Sphaerobacterales	Sphaerobacteraceae	NA	NA	ASV14476;ASV17406;ASV22078;ASV15203;ASV27939;ASV30160;ASV33637;ASV31367;ASV25094
VSEARCH	0.95	clust.790	NA	NA	NA	Bacteria	Proteobacteria	Gammaproteobacteria	NA	NA	NA	NA	ASV14924;ASV8604;ASV24583;ASV24633
VSEARCH	0.95	clust.791	NA	NA	NA	Bacteria	Planctomycetes	Planctomycetia	Planctomycetales	Planctomycetaceae	NA	NA	ASV15150;ASV33428;ASV35293;ASV23849;ASV38279
VSEARCH	0.95	clust.792	NA	NA	NA	Bacteria	Proteobacteria	Alphaproteobacteria	Rhodospirillales	NA	NA	NA	ASV15387;ASV7478;ASV20879;ASV23108
VSEARCH	0.95	clust.793	NA	NA	NA	Bacteria	Bacteroidetes	Cytophagia	Cytophagales	NA	NA	NA	ASV15661;ASV7638;ASV21098;ASV37320
VSEARCH	0.95	clust.794	NA	NA	NA	Bacteria	Proteobacteria	Deltaproteobacteria	Myxococcales	Haliangiaceae	Haliangium	NA	ASV17606;ASV10229;ASV8067;ASV10425;ASV14010;ASV10270;ASV12059;ASV18373;ASV23186
VSEARCH	0.95	clust.795	NA	NA	NA	Bacteria	Bacteroidetes	NA	NA	NA	NA	NA	ASV1874;ASV6870;ASV33882;ASV32606;ASV9611;ASV19577;ASV34931
VSEARCH	0.95	clust.796	NA	NA	NA	Bacteria	Actinobacteria	Actinobacteria	Gaiellales	Gaiellaceae	Gaiella	NA	ASV19580;ASV10361;ASV12018
VSEARCH	0.95	clust.797	NA	NA	NA	Bacteria	Proteobacteria	Gammaproteobacteria	Xanthomonadales	Sinobacteraceae	Povalibacter	NA	ASV21937;ASV11642;ASV12682;ASV37381
VSEARCH	0.95	clust.798	NA	NA	NA	Bacteria	Proteobacteria	Alphaproteobacteria	Rhizobiales	NA	NA	NA	ASV26895;ASV10627;ASV27047;ASV14349;ASV18514;ASV19366
VSEARCH	0.95	clust.799	2.09518	0.257574	0.784824	Bacteria	Proteobacteria	Alphaproteobacteria	Rhodospirillales	Acetobacteraceae	Roseomonas	NA	ASV3898;ASV8972;ASV12717;ASV27720;ASV29373
VSEARCH	0.95	clust.800	NA	NA	NA	Bacteria	Proteobacteria	Deltaproteobacteria	Syntrophobacterales	Syntrophobacteraceae	Syntrophobacter	NA	ASV3974;ASV33225;ASV34930;ASV16405
VSEARCH	0.95	clust.801	51.9695	0.238776	0.784824	Bacteria	Proteobacteria	Gammaproteobacteria	NA	NA	NA	NA	ASV4096;ASV16170;ASV9597;ASV13703;ASV10558;ASV15628;ASV20386
VSEARCH	0.95	clust.802	NA	NA	NA	Bacteria	Bacteroidetes	NA	NA	NA	NA	NA	ASV5336;ASV5448;ASV8038;ASV11436;ASV10265;ASV21858;ASV38549;ASV14368
VSEARCH	0.95	clust.803	NA	NA	NA	Bacteria	Proteobacteria	Deltaproteobacteria	Bdellovibrionales	Bacteriovoracaceae	Peredibacter	NA	ASV5453;ASV14598;ASV19234;ASV22001
VSEARCH	0.95	clust.804	NA	NA	NA	Bacteria	Proteobacteria	Alphaproteobacteria	Rhodospirillales	Rhodospirillaceae	NA	NA	ASV5780;ASV24295;ASV23498
VSEARCH	0.95	clust.805	NA	NA	NA	Bacteria	Proteobacteria	Betaproteobacteria	NA	NA	NA	NA	ASV5943;ASV7020;ASV8808;ASV17342;ASV4506;ASV27765;ASV11171;ASV17050;ASV18268;ASV21562;ASV29347;ASV3869
VSEARCH	0.95	clust.806	4.16981	0.473753	0.888374	Bacteria	Proteobacteria	Alphaproteobacteria	Rhodospirillales	Reyranella	NA	NA	ASV6012;ASV8593;ASV12856;ASV11609;ASV26523
VSEARCH	0.95	clust.807	NA	NA	NA	Bacteria	Proteobacteria	Gammaproteobacteria	NA	NA	NA	NA	ASV6117;ASV11714;ASV9207;ASV15278;ASV16504;ASV21846
VSEARCH	0.95	clust.808	NA	NA	NA	Bacteria	Proteobacteria	Deltaproteobacteria	Myxococcales	Cystobacteraceae	Anaeromyxobacter	NA	ASV6521;ASV25241;ASV21457;ASV25818
VSEARCH	0.95	clust.809	NA	NA	NA	Bacteria	Proteobacteria	Alphaproteobacteria	NA	NA	NA	NA	ASV6661;ASV12364;ASV24867
VSEARCH	0.95	clust.810	NA	NA	NA	Bacteria	Proteobacteria	Betaproteobacteria	NA	NA	NA	NA	ASV6901;ASV8314;ASV13890;ASV21051;ASV21938;ASV16398;ASV25052;ASV13409;ASV29444;ASV9517
VSEARCH	0.95	clust.811	NA	NA	NA	Bacteria	Planctomycetes	Planctomycetia	Planctomycetales	Planctomycetaceae	Singulisphaera	NA	ASV7006;ASV5830;ASV12529;ASV15866
VSEARCH	0.95	clust.812	NA	NA	NA	Bacteria	Actinobacteria	Actinobacteria	Acidimicrobiales	NA	NA	NA	ASV7096;ASV8910;ASV25748
VSEARCH	0.95	clust.813	NA	NA	NA	Bacteria	Proteobacteria	Betaproteobacteria	Burkholderiales	NA	NA	NA	ASV7151;ASV12892;ASV25249
VSEARCH	0.95	clust.814	NA	NA	NA	Bacteria	Verrucomicrobia	Subdivision3	NA	NA	NA	NA	ASV9237;ASV22017;ASV23057;ASV7166
VSEARCH	0.95	clust.815	NA	NA	NA	Bacteria	Bacteroidetes	Flavobacteriia	Flavobacteriales	Flavobacteriaceae	Flavobacterium	NA	ASV9609;ASV10221;ASV9069;ASV14646;ASV19314
VSEARCH	0.95	clust.816	NA	NA	NA	Bacteria	Proteobacteria	Deltaproteobacteria	Myxococcales	NA	NA	NA	ASV10966;ASV12319;ASV35294
VSEARCH	0.95	clust.817	NA	NA	NA	Bacteria	Bacteroidetes	NA	NA	NA	NA	NA	ASV11312;ASV11692;ASV23353;ASV6944
VSEARCH	0.95	clust.818	NA	NA	NA	Bacteria	Proteobacteria	Alphaproteobacteria	Rhizobiales	Hyphomicrobiaceae	Rhodomicrobium	NA	ASV11378;ASV4593;ASV22113;ASV7187;ASV19451
VSEARCH	0.95	clust.819	NA	NA	NA	Bacteria	Bacteroidetes	NA	NA	NA	NA	NA	ASV11393;ASV21578;ASV11998
VSEARCH	0.95	clust.820	NA	NA	NA	Bacteria	Chloroflexi	Caldilineae	Caldilineales	Caldilineaceae	NA	NA	ASV12299;ASV30153;ASV30190;ASV32769;ASV37278
VSEARCH	0.95	clust.821	NA	NA	NA	Bacteria	Bacteroidetes	Flavobacteriia	Flavobacteriales	Cryomorphaceae	NA	NA	ASV12959;ASV10565;ASV32219;ASV34955
VSEARCH	0.95	clust.822	NA	NA	NA	Bacteria	Candidatus_Saccharibacteria	NA	NA	NA	NA	NA	ASV13504;ASV11741;ASV18005;ASV13745;ASV19313
VSEARCH	0.95	clust.823	75.4376	0.218778	0.784824	Bacteria	Proteobacteria	Gammaproteobacteria	Pseudomonadales	Pseudomonadaceae	Pseudomonas	NA	ASV16479;ASV24214;ASV20062;ASV39807;ASV29766
VSEARCH	0.95	clust.824	NA	NA	NA	Bacteria	Proteobacteria	Alphaproteobacteria	Rhizobiales	NA	NA	NA	ASV16780;ASV10382;ASV17166;ASV22879;ASV29282
VSEARCH	0.95	clust.825	NA	NA	NA	Bacteria	Proteobacteria	Deltaproteobacteria	Myxococcales	Cystobacteraceae	Anaeromyxobacter	NA	ASV17076;ASV10008;ASV15592;ASV16715
VSEARCH	0.95	clust.826	NA	NA	NA	Bacteria	Proteobacteria	Alphaproteobacteria	Sphingomonadales	Sphingomonadaceae	NA	NA	ASV17487;ASV13945;ASV11355;ASV7344;ASV14404;ASV19861;ASV24572;ASV25946;ASV33048;ASV9956;ASV12300;ASV13369;ASV17332;ASV14228;ASV18934
VSEARCH	0.95	clust.827	NA	NA	NA	Bacteria	Chloroflexi	NA	NA	NA	NA	NA	ASV17912;ASV23944;ASV14465
VSEARCH	0.95	clust.828	NA	NA	NA	Bacteria	Bacteroidetes	Cytophagia	Cytophagales	Cytophagaceae	Spirosoma	NA	ASV19200;ASV17544;ASV39402
VSEARCH	0.95	clust.829	NA	NA	NA	Bacteria	Acidobacteria	Acidobacteria_Gp10	Gp10	NA	NA	NA	ASV20014;ASV10258;ASV13171;ASV30062;ASV12153;ASV15500
VSEARCH	0.95	clust.830	NA	NA	NA	Bacteria	Verrucomicrobia	Subdivision3	NA	NA	NA	NA	ASV20255;ASV20649;ASV32527
VSEARCH	0.95	clust.831	NA	NA	NA	Bacteria	Acidobacteria	Acidobacteria_Gp2	Gp2	NA	NA	NA	ASV21164;ASV16727;ASV20279;ASV19669
VSEARCH	0.95	clust.832	NA	NA	NA	Bacteria	Actinobacteria	Actinobacteria	Solirubrobacterales	Conexibacteraceae	Conexibacter	NA	ASV22072;ASV16060;ASV16239
VSEARCH	0.95	clust.833	NA	NA	NA	Bacteria	Candidatus_Saccharibacteria	NA	NA	NA	NA	NA	ASV24247;ASV15968;ASV14405;ASV23367;ASV31099
VSEARCH	0.95	clust.834	NA	NA	NA	Bacteria	Hydrogenedentes	Candidatus_Hydrogenedens	NA	NA	NA	NA	ASV24574;ASV32957;ASV8791
VSEARCH	0.95	clust.835	NA	NA	NA	Bacteria	Bacteroidetes	Sphingobacteriia	Sphingobacteriales	Chitinophagaceae	NA	NA	ASV29655;ASV26530;ASV24386
VSEARCH	0.95	clust.836	NA	NA	NA	Bacteria	Proteobacteria	Gammaproteobacteria	NA	NA	NA	NA	ASV30294;ASV21914;ASV16078;ASV33682
VSEARCH	0.95	clust.837	NA	NA	NA	Bacteria	Bacteroidetes	Flavobacteriia	Flavobacteriales	Flavobacteriaceae	Flavobacterium	NA	ASV31976;ASV4364;ASV7321;ASV7921;ASV8259;ASV10278;ASV22870;ASV6258;ASV7237;ASV10184;ASV14093;ASV16867;ASV18092;ASV23579;ASV29211;ASV6355;ASV11927;ASV13714;ASV19229;ASV26372;ASV4822;ASV7018;ASV7076;ASV7928;ASV10421;ASV17467;ASV4310;ASV5212
VSEARCH	0.95	clust.838	NA	NA	NA	Bacteria	Acidobacteria	Acidobacteria_Gp18	Gp18	NA	NA	NA	ASV3352;ASV14932;ASV10242;ASV15941;ASV16642
VSEARCH	0.95	clust.839	NA	NA	NA	Bacteria	Proteobacteria	Betaproteobacteria	Burkholderiales	NA	NA	NA	ASV4075;ASV3003;ASV17730;ASV27536;ASV34809
VSEARCH	0.95	clust.840	NA	NA	NA	Bacteria	Chloroflexi	NA	NA	NA	NA	NA	ASV4184;ASV7333;ASV3986
VSEARCH	0.95	clust.841	6.54393	0.148885	0.779933	Bacteria	Proteobacteria	Alphaproteobacteria	Rhizobiales	NA	NA	NA	ASV4454;ASV5236;ASV15913;ASV25507
VSEARCH	0.95	clust.842	NA	NA	NA	Bacteria	Proteobacteria	Alphaproteobacteria	Rhodobacterales	Rhodobacteraceae	NA	NA	ASV5049;ASV6566;ASV2872;ASV14479;ASV6461
VSEARCH	0.95	clust.843	NA	NA	NA	Bacteria	Proteobacteria	Gammaproteobacteria	NA	NA	NA	NA	ASV5564;ASV7317;ASV20187
VSEARCH	0.95	clust.844	NA	NA	NA	Bacteria	Proteobacteria	Betaproteobacteria	NA	NA	NA	NA	ASV6555;ASV11801;ASV12439
VSEARCH	0.95	clust.845	NA	NA	NA	Bacteria	Proteobacteria	Betaproteobacteria	Burkholderiales	Burkholderiaceae	Limnobacter	NA	ASV6957;ASV28746;ASV5267;ASV8359
VSEARCH	0.95	clust.846	NA	NA	NA	Bacteria	Actinobacteria	Actinobacteria	NA	NA	NA	NA	ASV7109;ASV24412;ASV12771;ASV24842
VSEARCH	0.95	clust.847	NA	NA	NA	Bacteria	Actinobacteria	Actinobacteria	Acidimicrobiales	NA	NA	NA	ASV7207;ASV10827;ASV11058;ASV15216;ASV20607;ASV29158;ASV35431
VSEARCH	0.95	clust.848	NA	NA	NA	Bacteria	Proteobacteria	Deltaproteobacteria	Myxococcales	Labilitrichaceae	Labilithrix	NA	ASV7822;ASV28256;ASV19995
VSEARCH	0.95	clust.849	56.9457	0.564344	0.90968	Bacteria	Verrucomicrobia	Opitutae	Opitutales	Opitutaceae	Opitutus	NA	ASV8068;ASV9498;ASV22020;ASV10105;ASV14527;ASV15234;ASV8629;ASV12926;ASV17026;ASV17354;ASV18595;ASV9478;ASV13124;ASV23152;ASV9023;ASV24793;ASV27285;ASV40158
VSEARCH	0.95	clust.850	NA	NA	NA	Bacteria	Acidobacteria	Acidobacteria_Gp6	Gp6	NA	NA	NA	ASV8672;ASV20558;ASV20566;ASV9889;ASV24327;ASV25562;ASV17070;ASV17674
VSEARCH	0.95	clust.851	NA	NA	NA	Bacteria	Proteobacteria	Alphaproteobacteria	Rhizobiales	NA	NA	NA	ASV8846;ASV19141;ASV20807;ASV30772
VSEARCH	0.95	clust.852	NA	NA	NA	Bacteria	Proteobacteria	Alphaproteobacteria	NA	NA	NA	NA	ASV9025;ASV17791;ASV27707
VSEARCH	0.95	clust.853	NA	NA	NA	Bacteria	Proteobacteria	Alphaproteobacteria	Rhodospirillales	Rhodospirillaceae	NA	NA	ASV9401;ASV17192;ASV17775;ASV7439;ASV10592;ASV17826;ASV20773;ASV33855
VSEARCH	0.95	clust.854	NA	NA	NA	Bacteria	Acidobacteria	NA	NA	NA	NA	NA	ASV9771;ASV17275;ASV16009;ASV30720;ASV9697;ASV33958
VSEARCH	0.95	clust.855	NA	NA	NA	Bacteria	Ignavibacteriae	Ignavibacteria	Ignavibacteriales	Ignavibacteriaceae	NA	NA	ASV9783;ASV9816;ASV4243
VSEARCH	0.95	clust.856	NA	NA	NA	Bacteria	Proteobacteria	Alphaproteobacteria	Rickettsiales	Rickettsiaceae	Rickettsia	NA	ASV9832;ASV18891;ASV12953;ASV14007;ASV22255;ASV30114;ASV30322
VSEARCH	0.95	clust.857	NA	NA	NA	Bacteria	Proteobacteria	Gammaproteobacteria	NA	NA	NA	NA	ASV10135;ASV9045;ASV7338;ASV27782
VSEARCH	0.95	clust.858	NA	NA	NA	Bacteria	Proteobacteria	Alphaproteobacteria	Rhodospirillales	Acetobacteraceae	Roseomonas	NA	ASV10519;ASV10357;ASV24911
VSEARCH	0.95	clust.859	NA	NA	NA	Bacteria	Bacteroidetes	NA	NA	NA	NA	NA	ASV10889;ASV19120;ASV17139
VSEARCH	0.95	clust.860	NA	NA	NA	Bacteria	Proteobacteria	Deltaproteobacteria	Syntrophobacterales	Syntrophobacteraceae	NA	NA	ASV11720;ASV16511;ASV5568;ASV39595;ASV26755;ASV19053;ASV19838
VSEARCH	0.95	clust.861	NA	NA	NA	Bacteria	Bacteroidetes	Sphingobacteriia	Sphingobacteriales	Saprospiraceae	NA	NA	ASV12338;ASV6364;ASV26460
VSEARCH	0.95	clust.862	NA	NA	NA	Bacteria	Proteobacteria	Deltaproteobacteria	Myxococcales	NA	NA	NA	ASV12387;ASV22653;ASV5246;ASV13103;ASV15197;ASV13939
VSEARCH	0.95	clust.863	NA	NA	NA	Bacteria	Bacteroidetes	Sphingobacteriia	Sphingobacteriales	Chitinophagaceae	NA	NA	ASV13456;ASV9822;ASV25161
VSEARCH	0.95	clust.864	NA	NA	NA	Bacteria	Acidobacteria	Acidobacteria_Gp2	Gp2	NA	NA	NA	ASV13723;ASV14204;ASV16220
VSEARCH	0.95	clust.865	NA	NA	NA	Bacteria	Acidobacteria	NA	NA	NA	NA	NA	ASV13729;ASV17209;ASV20459
VSEARCH	0.95	clust.866	14.0192	0.234477	0.784824	Bacteria	Proteobacteria	Alphaproteobacteria	NA	NA	NA	NA	ASV16602;ASV8562;ASV8150;ASV8402;ASV13665;ASV12050;ASV12190;ASV13133;ASV16830;ASV18499;ASV19532;ASV22184;ASV33396;ASV9583;ASV17811;ASV20373;ASV6990;ASV7248;ASV16868;ASV17720;ASV26486;ASV26928
VSEARCH	0.95	clust.867	NA	NA	NA	Bacteria	Candidatus_Saccharibacteria	NA	NA	NA	NA	NA	ASV16719;ASV7690;ASV14837;ASV8186;ASV28936;ASV29271;ASV9637;ASV16616
VSEARCH	0.95	clust.868	NA	NA	NA	Bacteria	Proteobacteria	Alphaproteobacteria	NA	NA	NA	NA	ASV18331;ASV19718;ASV25307
VSEARCH	0.95	clust.869	NA	NA	NA	Bacteria	Proteobacteria	Betaproteobacteria	Rhodocyclales	Rhodocyclaceae	NA	NA	ASV18702;ASV4612;ASV5648;ASV8189;ASV13607;ASV11358
VSEARCH	0.95	clust.870	NA	NA	NA	Bacteria	Firmicutes	NA	NA	NA	NA	NA	ASV18872;ASV7331;ASV9610;ASV17346
VSEARCH	0.95	clust.871	NA	NA	NA	Bacteria	Bacteroidetes	Cytophagia	Cytophagales	Cytophagaceae	Spirosoma	NA	ASV18969;ASV12868;ASV14794
VSEARCH	0.95	clust.872	NA	NA	NA	Bacteria	Proteobacteria	Alphaproteobacteria	Rhizobiales	NA	NA	NA	ASV1918;ASV8549;ASV7125;ASV3402;ASV6923;ASV15565;ASV16263;ASV18461;ASV26913;ASV38438
VSEARCH	0.95	clust.873	NA	NA	NA	Bacteria	Proteobacteria	Gammaproteobacteria	Xanthomonadales	Sinobacteraceae	Hydrocarboniphaga	NA	ASV19754;ASV18804;ASV7957;ASV7116
VSEARCH	0.95	clust.874	NA	NA	NA	Bacteria	Proteobacteria	NA	NA	NA	NA	NA	ASV20876;ASV19287;ASV11820;ASV19842;ASV28513;ASV21255;ASV30000
VSEARCH	0.95	clust.875	NA	NA	NA	Bacteria	Proteobacteria	Deltaproteobacteria	Syntrophobacterales	NA	NA	NA	ASV22701;ASV32004;ASV19589;ASV15553;ASV16956;ASV14674
VSEARCH	0.95	clust.876	NA	NA	NA	Bacteria	Proteobacteria	Alphaproteobacteria	Rhizobiales	Methylobacteriaceae	Methylobacterium	NA	ASV23533;ASV8202;ASV11709;ASV13655;ASV29114
VSEARCH	0.95	clust.877	NA	NA	NA	Bacteria	Bacteroidetes	Cytophagia	Cytophagales	Chryseolinea	NA	NA	ASV23933;ASV23778;ASV20941
VSEARCH	0.95	clust.878	NA	NA	NA	Bacteria	Candidatus_Saccharibacteria	NA	NA	NA	NA	NA	ASV24284;ASV5378;ASV12284
VSEARCH	0.95	clust.879	NA	NA	NA	Bacteria	Ignavibacteriae	Ignavibacteria	Ignavibacteriales	Ignavibacteriaceae	Ignavibacterium	NA	ASV25819;ASV18782;ASV18229
VSEARCH	0.95	clust.880	NA	NA	NA	Bacteria	Proteobacteria	Gammaproteobacteria	NA	NA	NA	NA	ASV28122;ASV20863;ASV21358
VSEARCH	0.95	clust.881	NA	NA	NA	Bacteria	Chloroflexi	NA	NA	NA	NA	NA	ASV30150;ASV7893;ASV20370;ASV31398;ASV35457
VSEARCH	0.95	clust.882	NA	NA	NA	Bacteria	Proteobacteria	Gammaproteobacteria	NA	NA	NA	NA	ASV32544;ASV29508;ASV14006;ASV33045;ASV30320
VSEARCH	0.95	clust.883	NA	NA	NA	Bacteria	Chloroflexi	Thermomicrobia	Sphaerobacterales	Sphaerobacteraceae	NA	NA	ASV36908;ASV22253;ASV25084
VSEARCH	0.95	clust.884	NA	NA	NA	Bacteria	Proteobacteria	Deltaproteobacteria	Myxococcales	NA	NA	NA	ASV37669;ASV21010;ASV21944;ASV31433;ASV31944
VSEARCH	0.95	clust.885	NA	NA	NA	Bacteria	Bacteroidetes	Cytophagia	Cytophagales	Cytophagaceae	Hymenobacter	NA	ASV4307;ASV14474;ASV14019;ASV9390;ASV40045
VSEARCH	0.95	clust.886	NA	NA	NA	Bacteria	Bacteroidetes	Flavobacteriia	Flavobacteriales	Flavobacteriaceae	Flavobacterium	NA	ASV4340;ASV14643;ASV33575
VSEARCH	0.95	clust.887	NA	NA	NA	Bacteria	Bacteroidetes	NA	NA	NA	NA	NA	ASV5332;ASV10923;ASV11730
VSEARCH	0.95	clust.888	NA	NA	NA	Bacteria	Proteobacteria	Deltaproteobacteria	Bdellovibrionales	Bdellovibrionaceae	Bdellovibrio	NA	ASV6358;ASV14357;ASV30978
VSEARCH	0.95	clust.889	NA	NA	NA	Bacteria	Actinobacteria	Actinobacteria	Acidimicrobiales	NA	NA	NA	ASV6531;ASV18764;ASV14043;ASV18742;ASV37472
VSEARCH	0.95	clust.890	NA	NA	NA	Bacteria	Bacteroidetes	NA	NA	NA	NA	NA	ASV6636;ASV13140;ASV27760
VSEARCH	0.95	clust.891	NA	NA	NA	Bacteria	Acidobacteria	Acidobacteria_Gp3	Gp3	NA	NA	NA	ASV6889;ASV11429;ASV8023;ASV12795
VSEARCH	0.95	clust.892	NA	NA	NA	Bacteria	Proteobacteria	Gammaproteobacteria	NA	NA	NA	NA	ASV6986;ASV26799;ASV15075
VSEARCH	0.95	clust.893	NA	NA	NA	Bacteria	Firmicutes	NA	NA	NA	NA	NA	ASV7743;ASV8926;ASV11381;ASV14406;ASV12164;ASV14261;ASV5584
VSEARCH	0.95	clust.894	4.00383	0.293971	0.809779	Bacteria	Proteobacteria	Betaproteobacteria	NA	NA	NA	NA	ASV7810;ASV14786;ASV18689;ASV7540;ASV9256;ASV22000;ASV13064;ASV17178;ASV11919;ASV16567
VSEARCH	0.95	clust.895	NA	NA	NA	Bacteria	Planctomycetes	Planctomycetia	Planctomycetales	Planctomycetaceae	NA	NA	ASV7859;ASV13732;ASV12331;ASV8539;ASV16924;ASV7468;ASV8932
VSEARCH	0.95	clust.896	NA	NA	NA	Bacteria	Proteobacteria	Oligoflexia	Oligoflexales	Oligoflexaceae	Oligoflexus	NA	ASV8222;ASV11330;ASV32152;ASV39644;ASV17457;ASV8151
VSEARCH	0.95	clust.897	NA	NA	NA	Bacteria	Proteobacteria	Deltaproteobacteria	Myxococcales	NA	NA	NA	ASV8511;ASV12548;ASV10684;ASV8246;ASV18894;ASV26242
VSEARCH	0.95	clust.898	NA	NA	NA	Bacteria	Proteobacteria	Gammaproteobacteria	Legionellales	Coxiellaceae	Aquicella	NA	ASV8514;ASV12696;ASV29352
VSEARCH	0.95	clust.899	NA	NA	NA	Bacteria	Proteobacteria	Alphaproteobacteria	Rhizobiales	NA	NA	NA	ASV9355;ASV20348;ASV12129;ASV15125;ASV34940;ASV9178;ASV9580;ASV13152;ASV15908;ASV19804;ASV24436;ASV24969;ASV25160;ASV32081
VSEARCH	0.95	clust.900	NA	NA	NA	Bacteria	Bacteroidetes	NA	NA	NA	NA	NA	ASV9863;ASV26593;ASV36151
VSEARCH	0.95	clust.901	NA	NA	NA	Bacteria	Bacteroidetes	Cytophagia	Cytophagales	Cytophagaceae	Rudanella	NA	ASV10325;ASV11487;ASV27266
VSEARCH	0.95	clust.902	NA	NA	NA	Bacteria	Proteobacteria	Gammaproteobacteria	NA	NA	NA	NA	ASV10480;ASV6141;ASV16693
VSEARCH	0.95	clust.903	NA	NA	NA	Bacteria	Armatimonadetes	Armatimonadia	Armatimonadales	Armatimonadaceae	Armatimonas/Armatimonadetes_gp1	NA	ASV10543;ASV15448;ASV19371;ASV16931
VSEARCH	0.95	clust.904	22.3009	0.510849	0.904818	Bacteria	Proteobacteria	Alphaproteobacteria	Rhodospirillales	NA	NA	NA	ASV10554;ASV6856;ASV8403;ASV9773;ASV29293;ASV38149;ASV13170;ASV30305
VSEARCH	0.95	clust.905	NA	NA	NA	Bacteria	Proteobacteria	Alphaproteobacteria	NA	NA	NA	NA	ASV10751;ASV9755;ASV2126
VSEARCH	0.95	clust.906	NA	NA	NA	Bacteria	Proteobacteria	Alphaproteobacteria	NA	NA	NA	NA	ASV11956;ASV31677;ASV7062;ASV37518
VSEARCH	0.95	clust.907	NA	NA	NA	Bacteria	Proteobacteria	Deltaproteobacteria	Myxococcales	NA	NA	NA	ASV12291;ASV17420;ASV20477;ASV24625
VSEARCH	0.95	clust.908	NA	NA	NA	Bacteria	Verrucomicrobia	Spartobacteria	NA	NA	NA	NA	ASV12307;ASV22095;ASV19397;ASV22080
VSEARCH	0.95	clust.909	NA	NA	NA	Bacteria	Proteobacteria	Deltaproteobacteria	Myxococcales	NA	NA	NA	ASV12644;ASV23230;ASV13362;ASV18752;ASV11084
VSEARCH	0.95	clust.910	NA	NA	NA	Bacteria	Proteobacteria	Gammaproteobacteria	NA	NA	NA	NA	ASV13573;ASV27990;ASV32087
VSEARCH	0.95	clust.911	NA	NA	NA	Bacteria	Bacteroidetes	Cytophagia	Cytophagales	Chryseolinea	NA	NA	ASV13598;ASV12624;ASV11936;ASV12235;ASV15655;ASV10243;ASV16161;ASV20358
VSEARCH	0.95	clust.912	NA	NA	NA	Bacteria	Gemmatimonadetes	Gemmatimonadetes	Gemmatimonadales	Gemmatimonadaceae	Gemmatimonas	NA	ASV13784;ASV17441;ASV11911;ASV15519;ASV32143;ASV39525;ASV10716;ASV15865;ASV16027;ASV22514;ASV35829
VSEARCH	0.95	clust.913	NA	NA	NA	Bacteria	Acidobacteria	Acidobacteria_Gp1	Granulicella	NA	NA	NA	ASV14268;ASV5904;ASV19117;ASV16772;ASV7770
VSEARCH	0.95	clust.914	NA	NA	NA	Bacteria	Proteobacteria	Alphaproteobacteria	Rhodospirillales	NA	NA	NA	ASV15315;ASV7235;ASV8718;ASV20150;ASV28966;ASV29086;ASV21374
VSEARCH	0.95	clust.915	NA	NA	NA	Bacteria	Bacteroidetes	NA	NA	NA	NA	NA	ASV15534;ASV24149;ASV39571;ASV15468
VSEARCH	0.95	clust.916	NA	NA	NA	Bacteria	Proteobacteria	Deltaproteobacteria	Bdellovibrionales	Bdellovibrionaceae	Bdellovibrio	NA	ASV16114;ASV26784;ASV6728;ASV21012;ASV8962
VSEARCH	0.95	clust.917	NA	NA	NA	Bacteria	Proteobacteria	Deltaproteobacteria	Bdellovibrionales	Bdellovibrionaceae	Bdellovibrio	NA	ASV16374;ASV17805;ASV20374;ASV36763
VSEARCH	0.95	clust.918	NA	NA	NA	Bacteria	Bacteroidetes	Sphingobacteriia	Sphingobacteriales	NA	NA	NA	ASV16432;ASV7742;ASV28034
VSEARCH	0.95	clust.919	NA	NA	NA	Bacteria	Proteobacteria	Deltaproteobacteria	Bdellovibrionales	Bdellovibrionaceae	Bdellovibrio	NA	ASV17506;ASV25325;ASV8505;ASV34749;ASV18975;ASV21107;ASV39856
VSEARCH	0.95	clust.920	NA	NA	NA	Bacteria	Bacteroidetes	Flavobacteriia	Flavobacteriales	Cryomorphaceae	Fluviicola	NA	ASV18922;ASV30573;ASV9990
VSEARCH	0.95	clust.921	66.5224	0.19558	0.784824	Bacteria	Verrucomicrobia	Subdivision3	NA	NA	NA	NA	ASV20198;ASV13131;ASV9960;ASV11565;ASV7030;ASV18235;ASV23962;ASV11932;ASV15548;ASV17693;ASV21791;ASV22024;ASV23349;ASV24173;ASV39788;ASV5411
VSEARCH	0.95	clust.922	NA	NA	NA	Bacteria	Proteobacteria	Alphaproteobacteria	Rhizobiales	Methylobacteriaceae	NA	NA	ASV20322;ASV14008;ASV33319;ASV10311;ASV12934;ASV30352
VSEARCH	0.95	clust.923	NA	NA	NA	Bacteria	Acidobacteria	Acidobacteria_Gp3	Candidatus_Solibacter	NA	NA	NA	ASV21138;ASV7762;ASV12472;ASV26032;ASV27974;ASV23926;ASV21355
VSEARCH	0.95	clust.924	NA	NA	NA	Bacteria	Verrucomicrobia	NA	NA	NA	NA	NA	ASV21766;ASV16342;ASV26788;ASV39504;ASV12243;ASV25891
VSEARCH	0.95	clust.925	NA	NA	NA	Bacteria	Bacteroidetes	NA	NA	NA	NA	NA	ASV22762;ASV25685;ASV17978;ASV23237
VSEARCH	0.95	clust.926	NA	NA	NA	Bacteria	Bacteroidetes	Sphingobacteriia	Sphingobacteriales	Chitinophagaceae	NA	NA	ASV23222;ASV26717;ASV21438;ASV29621;ASV11743;ASV22282;ASV28365;ASV33026
VSEARCH	0.95	clust.927	NA	NA	NA	Bacteria	Gemmatimonadetes	Gemmatimonadetes	Gemmatimonadales	Gemmatimonadaceae	Gemmatimonas	NA	ASV26724;ASV13074;ASV18458
VSEARCH	0.95	clust.928	NA	NA	NA	Bacteria	Bacteroidetes	Sphingobacteriia	Sphingobacteriales	Saprospiraceae	NA	NA	ASV2798;ASV12437;ASV19937;ASV16209;ASV26688;ASV28515;ASV9972;ASV21931;ASV31389
VSEARCH	0.95	clust.929	NA	NA	NA	Bacteria	Proteobacteria	Alphaproteobacteria	Rhodospirillales	Acetobacteraceae	NA	NA	ASV29663;ASV26100;ASV18567;ASV26051;ASV23179;ASV36901
VSEARCH	0.95	clust.930	NA	NA	NA	Bacteria	Acidobacteria	Acidobacteria_Gp3	NA	NA	NA	NA	ASV31363;ASV11754;ASV9558;ASV27805
VSEARCH	0.95	clust.931	NA	NA	NA	Bacteria	Ignavibacteriae	Ignavibacteria	Ignavibacteriales	Ignavibacteriaceae	NA	NA	ASV31395;ASV6841;ASV15613;ASV22065;ASV26879;ASV14777;ASV16267
VSEARCH	0.95	clust.932	NA	NA	NA	Bacteria	Candidatus_Saccharibacteria	NA	NA	NA	NA	NA	ASV3924;ASV19041;ASV19707
VSEARCH	0.95	clust.933	NA	NA	NA	Bacteria	Acidobacteria	Acidobacteria_Gp6	Gp6	NA	NA	NA	ASV4547;ASV2670;ASV17294;ASV25062;ASV11103;ASV12173;ASV35097
VSEARCH	0.95	clust.934	NA	NA	NA	Bacteria	Bacteroidetes	NA	NA	NA	NA	NA	ASV4783;ASV22924;ASV28519;ASV12316;ASV17642
VSEARCH	0.95	clust.935	NA	NA	NA	Bacteria	Bacteroidetes	Sphingobacteriia	Sphingobacteriales	Chitinophagaceae	NA	NA	ASV4806;ASV24810;ASV19915;ASV21045;ASV37209
VSEARCH	0.95	clust.936	NA	NA	NA	Bacteria	Verrucomicrobia	Opitutae	Opitutales	Opitutaceae	Opitutus	NA	ASV5189;ASV6076;ASV14763
VSEARCH	0.95	clust.937	NA	NA	NA	Bacteria	Chloroflexi	NA	NA	NA	NA	NA	ASV6084;ASV34263;ASV18240;ASV20231;ASV24738
VSEARCH	0.95	clust.938	NA	NA	NA	Bacteria	Proteobacteria	Deltaproteobacteria	Bdellovibrionales	Bdellovibrionaceae	Bdellovibrio	NA	ASV7103;ASV26820;ASV9269;ASV13267;ASV15032;ASV20353;ASV29618
VSEARCH	0.95	clust.939	NA	NA	NA	Bacteria	Proteobacteria	Deltaproteobacteria	Myxococcales	NA	NA	NA	ASV7364;ASV25135;ASV21005;ASV25505
VSEARCH	0.95	clust.940	NA	NA	NA	Bacteria	Proteobacteria	Gammaproteobacteria	NA	NA	NA	NA	ASV8089;ASV9817;ASV11352;ASV19430;ASV20682
VSEARCH	0.95	clust.941	NA	NA	NA	Bacteria	Proteobacteria	Alphaproteobacteria	Rhodospirillales	Acetobacteraceae	NA	NA	ASV8449;ASV17949;ASV22796;ASV16967
VSEARCH	0.95	clust.942	NA	NA	NA	Bacteria	Proteobacteria	Deltaproteobacteria	NA	NA	NA	NA	ASV8856;ASV14577;ASV16030;ASV38043
VSEARCH	0.95	clust.943	NA	NA	NA	Bacteria	Bacteroidetes	NA	NA	NA	NA	NA	ASV9465;ASV24950;ASV8451;ASV11516;ASV14277;ASV22693
VSEARCH	0.95	clust.944	NA	NA	NA	Bacteria	Proteobacteria	Betaproteobacteria	NA	NA	NA	NA	ASV9931;ASV16673;ASV4738;ASV15244;ASV27281;ASV39131;ASV19348;ASV19886
VSEARCH	0.95	clust.945	NA	NA	NA	Bacteria	Bacteroidetes	NA	NA	NA	NA	NA	ASV10580;ASV13916;ASV15154
VSEARCH	0.95	clust.946	NA	NA	NA	Bacteria	Proteobacteria	Alphaproteobacteria	Rhodospirillales	Acetobacteraceae	NA	NA	ASV10915;ASV8455;ASV9188;ASV18507;ASV31989;ASV9489
VSEARCH	0.95	clust.947	NA	NA	NA	Bacteria	Proteobacteria	Gammaproteobacteria	Methylococcales	Methylococcaceae	Methyloparacoccus	NA	ASV11189;ASV19792;ASV40108
VSEARCH	0.95	clust.948	NA	NA	NA	Bacteria	Bacteroidetes	Cytophagia	Cytophagales	Ohtaekwangia	NA	NA	ASV11350;ASV20609;ASV18952;ASV39535;ASV9658
VSEARCH	0.95	clust.949	NA	NA	NA	Bacteria	Proteobacteria	Alphaproteobacteria	Rhizobiales	NA	NA	NA	ASV12397;ASV12062;ASV39303
VSEARCH	0.95	clust.950	NA	NA	NA	Bacteria	Proteobacteria	Deltaproteobacteria	NA	NA	NA	NA	ASV12499;ASV12742;ASV25477;ASV26874
VSEARCH	0.95	clust.951	NA	NA	NA	Bacteria	Proteobacteria	Alphaproteobacteria	Rhodospirillales	Rhodospirillaceae	NA	NA	ASV12940;ASV15872;ASV18010
VSEARCH	0.95	clust.952	NA	NA	NA	Bacteria	Proteobacteria	Deltaproteobacteria	Myxococcales	NA	NA	NA	ASV13199;ASV13616;ASV15868;ASV38903;ASV31903
VSEARCH	0.95	clust.953	NA	NA	NA	Bacteria	Firmicutes	NA	NA	NA	NA	NA	ASV13618;ASV11208;ASV36892
VSEARCH	0.95	clust.954	NA	NA	NA	Bacteria	Bacteroidetes	NA	NA	NA	NA	NA	ASV13870;ASV17310;ASV10642
VSEARCH	0.95	clust.955	NA	NA	NA	Bacteria	Bacteroidetes	Sphingobacteriia	Sphingobacteriales	NA	NA	NA	ASV14066;ASV16296;ASV21988
VSEARCH	0.95	clust.956	NA	NA	NA	Bacteria	Bacteroidetes	NA	NA	NA	NA	NA	ASV14601;ASV19833;ASV13040;ASV21801;ASV34171
VSEARCH	0.95	clust.957	NA	NA	NA	Bacteria	Firmicutes	NA	NA	NA	NA	NA	ASV14823;ASV20032;ASV30021;ASV12256
VSEARCH	0.95	clust.958	NA	NA	NA	Bacteria	Acidobacteria	Acidobacteria_Gp10	Gp10	NA	NA	NA	ASV14861;ASV13395;ASV20252;ASV32455
VSEARCH	0.95	clust.959	NA	NA	NA	Bacteria	Proteobacteria	Deltaproteobacteria	Bdellovibrionales	Bdellovibrionaceae	Bdellovibrio	NA	ASV17021;ASV39143;ASV36860
VSEARCH	0.95	clust.960	NA	NA	NA	Bacteria	Proteobacteria	Deltaproteobacteria	Myxococcales	NA	NA	NA	ASV17099;ASV19325;ASV15687
VSEARCH	0.95	clust.961	NA	NA	NA	Bacteria	Nitrospirae	Nitrospira	Nitrospirales	Nitrospiraceae	Thermodesulfovibrio	NA	ASV17208;ASV6465;ASV14005;ASV17265
VSEARCH	0.95	clust.962	NA	NA	NA	Bacteria	Bacteroidetes	Sphingobacteriia	Sphingobacteriales	Saprospiraceae	Haliscomenobacter	NA	ASV18197;ASV17943;ASV26912
VSEARCH	0.95	clust.963	NA	NA	NA	Bacteria	Chloroflexi	Anaerolineae	Anaerolineales	Anaerolineaceae	NA	NA	ASV18502;ASV5755;ASV28846
VSEARCH	0.95	clust.964	NA	NA	NA	Bacteria	Bacteroidetes	Cytophagia	Cytophagales	NA	NA	NA	ASV20205;ASV25501;ASV8074;ASV11916;ASV32559;ASV33164;ASV9788
VSEARCH	0.95	clust.965	NA	NA	NA	Bacteria	Planctomycetes	Planctomycetia	Planctomycetales	Planctomycetaceae	Pirellula	NA	ASV20468;ASV22322;ASV23700
VSEARCH	0.95	clust.966	NA	NA	NA	Bacteria	Firmicutes	NA	NA	NA	NA	NA	ASV20614;ASV7853;ASV24150
VSEARCH	0.95	clust.967	NA	NA	NA	Bacteria	Bacteroidetes	Sphingobacteriia	Sphingobacteriales	Chitinophagaceae	NA	NA	ASV20675;ASV21278;ASV9364;ASV11061
VSEARCH	0.95	clust.968	NA	NA	NA	Bacteria	Proteobacteria	Gammaproteobacteria	NA	NA	NA	NA	ASV23149;ASV13273;ASV26369
VSEARCH	0.95	clust.969	20.3203	0.132087	0.773469	Bacteria	Actinobacteria	Actinobacteria	Gaiellales	Gaiellaceae	Gaiella	NA	ASV23187;ASV9017;ASV9762;ASV13653;ASV14815;ASV10118;ASV14217;ASV15383;ASV17631;ASV27180;ASV27763;ASV14232;ASV14492;ASV14831;ASV16972;ASV20808
VSEARCH	0.95	clust.970	NA	NA	NA	Bacteria	Proteobacteria	NA	NA	NA	NA	NA	ASV23828;ASV19697;ASV21271;ASV11953;ASV29165
VSEARCH	0.95	clust.971	NA	NA	NA	Bacteria	Armatimonadetes	Chthonomonadetes	Chthonomonadales	Chthonomonadaceae	Chthonomonas/Armatimonadetes_gp3	NA	ASV24546;ASV14436;ASV20378
VSEARCH	0.95	clust.972	NA	NA	NA	Bacteria	Proteobacteria	Alphaproteobacteria	Rhodospirillales	Rhodospirillaceae	Nitrospirillum	NA	ASV26831;ASV2803;ASV21781
VSEARCH	0.95	clust.973	NA	NA	NA	Bacteria	Proteobacteria	Deltaproteobacteria	Desulfobacterales	Desulfobulbaceae	Desulfobulbus	NA	ASV27810;ASV7966;ASV17845;ASV25669
VSEARCH	0.95	clust.974	NA	NA	NA	Bacteria	Spirochaetes	Spirochaetia	Spirochaetales	Spirochaetaceae	Spirochaeta	NA	ASV30552;ASV18471;ASV31813
VSEARCH	0.95	clust.975	NA	NA	NA	Bacteria	Verrucomicrobia	NA	NA	NA	NA	NA	ASV31062;ASV21571;ASV19784;ASV39815;ASV36774
VSEARCH	0.95	clust.976	NA	NA	NA	Bacteria	Verrucomicrobia	Spartobacteria	NA	NA	NA	NA	ASV32437;ASV27568;ASV17333
VSEARCH	0.95	clust.977	NA	NA	NA	Bacteria	Acidobacteria	Acidobacteria_Gp1	Gp1	NA	NA	NA	ASV35150;ASV14478;ASV26633
VSEARCH	0.95	clust.978	NA	NA	NA	Bacteria	Proteobacteria	Deltaproteobacteria	Bdellovibrionales	Bdellovibrionaceae	Bdellovibrio	NA	ASV35178;ASV29650;ASV15831
VSEARCH	0.95	clust.979	NA	NA	NA	Bacteria	Actinobacteria	Actinobacteria	Gaiellales	Gaiellaceae	Gaiella	NA	ASV35366;ASV25038;ASV25242
VSEARCH	0.95	clust.980	NA	NA	NA	Bacteria	Chloroflexi	Caldilineae	Caldilineales	Caldilineaceae	Litorilinea	NA	ASV36748;ASV25000;ASV25089;ASV22703
VSEARCH	0.95	clust.981	NA	NA	NA	Bacteria	Actinobacteria	Actinobacteria	Actinomycetales	NA	NA	NA	ASV39337;ASV15633;ASV9238
VSEARCH	0.95	clust.982	NA	NA	NA	Bacteria	Proteobacteria	Deltaproteobacteria	NA	NA	NA	NA	ASV6100;ASV9279;ASV16425
VSEARCH	0.95	clust.983	NA	NA	NA	Bacteria	Actinobacteria	Actinobacteria	Acidimicrobiales	NA	NA	NA	ASV8119;ASV18961;ASV7332
VSEARCH	0.95	clust.984	NA	NA	NA	Bacteria	Bacteroidetes	Sphingobacteriia	Sphingobacteriales	Chitinophagaceae	NA	NA	ASV8237;ASV8647;ASV15227;ASV17745;ASV26057;ASV26918;ASV27896;ASV16099;ASV22741;ASV25420;ASV28926;ASV29142;ASV14245;ASV15704;ASV15995;ASV23144;ASV23707;ASV26891;ASV34927
VSEARCH	0.95	clust.985	NA	NA	NA	Bacteria	Acidobacteria	Acidobacteria_Gp7	Gp7	NA	NA	NA	ASV8371;ASV13260;ASV26929;ASV33449
VSEARCH	0.95	clust.986	NA	NA	NA	Bacteria	Acidobacteria	Acidobacteria_Gp4	Aridibacter	NA	NA	NA	ASV9909;ASV26500;ASV30235;ASV17398
VSEARCH	0.95	clust.987	NA	NA	NA	Bacteria	Proteobacteria	Alphaproteobacteria	Rhizobiales	NA	NA	NA	ASV10026;ASV12479;ASV7356;ASV11364;ASV17587;ASV21362
VSEARCH	0.95	clust.988	NA	NA	NA	Bacteria	Candidatus_Saccharibacteria	NA	NA	NA	NA	NA	ASV10404;ASV31388;ASV33869
VSEARCH	0.95	clust.989	NA	NA	NA	Bacteria	Chloroflexi	NA	NA	NA	NA	NA	ASV12739;ASV16933;ASV30432
VSEARCH	0.95	clust.990	NA	NA	NA	Bacteria	Armatimonadetes	Chthonomonadetes	Chthonomonadales	Chthonomonadaceae	Chthonomonas/Armatimonadetes_gp3	NA	ASV13446;ASV40159;ASV34682
VSEARCH	0.95	clust.991	NA	NA	NA	Bacteria	Planctomycetes	Planctomycetia	Planctomycetales	Planctomycetaceae	Singulisphaera	NA	ASV13487;ASV19436;ASV16873;ASV24599;ASV26058;ASV26483
VSEARCH	0.95	clust.992	NA	NA	NA	Bacteria	Firmicutes	NA	NA	NA	NA	NA	ASV13585;ASV36085;ASV32592
VSEARCH	0.95	clust.993	NA	NA	NA	Bacteria	Firmicutes	NA	NA	NA	NA	NA	ASV13671;ASV35321;ASV9695
VSEARCH	0.95	clust.994	NA	NA	NA	Bacteria	Bacteroidetes	NA	NA	NA	NA	NA	ASV13976;ASV8815;ASV15969;ASV5670;ASV26064
VSEARCH	0.95	clust.995	NA	NA	NA	Bacteria	Proteobacteria	Alphaproteobacteria	Rhodospirillales	Rhodospirillaceae	NA	NA	ASV14330;ASV21925;ASV25532;ASV22044
VSEARCH	0.95	clust.996	NA	NA	NA	Bacteria	Proteobacteria	Alphaproteobacteria	Sphingomonadales	Sphingomonadaceae	NA	NA	ASV14512;ASV20485;ASV35960
VSEARCH	0.95	clust.997	NA	NA	NA	Bacteria	Proteobacteria	Betaproteobacteria	NA	NA	NA	NA	ASV14750;ASV33170;ASV15380;ASV20859
VSEARCH	0.95	clust.998	NA	NA	NA	Bacteria	Bacteroidetes	Cytophagia	Cytophagales	Cytophagaceae	Emticicia	NA	ASV15805;ASV6162;ASV8293;ASV2003;ASV4362;ASV17735
VSEARCH	0.95	clust.999	NA	NA	NA	Bacteria	Bacteroidetes	Sphingobacteriia	Sphingobacteriales	Chitinophagaceae	NA	NA	ASV16070;ASV14316;ASV19630
VSEARCH	0.95	clust.1000	NA	NA	NA	Bacteria	Verrucomicrobia	Spartobacteria	NA	NA	NA	NA	ASV16570;ASV37624;ASV18011;ASV21099;ASV11513;ASV16875;ASV19361;ASV21089;ASV22003;ASV28947;ASV32987;ASV35137
VSEARCH	0.95	clust.1001	NA	NA	NA	Bacteria	Actinobacteria	Actinobacteria	Acidimicrobiales	NA	NA	NA	ASV16943;ASV18749;ASV21586
VSEARCH	0.95	clust.1002	NA	NA	NA	Bacteria	Firmicutes	NA	NA	NA	NA	NA	ASV17492;ASV18497;ASV30785;ASV6268
VSEARCH	0.95	clust.1003	NA	NA	NA	Bacteria	Actinobacteria	Actinobacteria	Acidimicrobiales	Iamiaceae	NA	NA	ASV17602;ASV16260;ASV32602
VSEARCH	0.95	clust.1004	NA	NA	NA	Bacteria	Bacteroidetes	Cytophagia	Cytophagales	Cytophagaceae	NA	NA	ASV18267;ASV24958;ASV27958
VSEARCH	0.95	clust.1005	NA	NA	NA	Bacteria	Verrucomicrobia	Opitutae	NA	NA	NA	NA	ASV20437;ASV11699;ASV35961
VSEARCH	0.95	clust.1006	NA	NA	NA	Bacteria	Chloroflexi	NA	NA	NA	NA	NA	ASV22329;ASV27274;ASV7474
VSEARCH	0.95	clust.1007	NA	NA	NA	Bacteria	Acidobacteria	Acidobacteria_Gp4	Gp4	NA	NA	NA	ASV23196;ASV20751;ASV22633;ASV17744
[truncated: 3,258 more rows]

[truncated: 3 more sheets: S11_ASV-info_Specificity_Deseq2, S12. DA of Bd inhibitory ASVs, S13. Software versions]
